# Supplementary material for: Integration of ATAC-seq and RNA-seq identifies MX1-mediated AP-1 transcriptional regulation as a therapeutic target for Down syndrome
Source: Biol Res. 2023 Dec 9;56:67. doi: 10.1186/s40659-023-00474-x (PMC10709892; doi:10.1186/s40659-023-00474-x)
Supplement: Supplementary file 2 — Additional file 2: Table S1. Primer sequences used for RT-qPCR. [file 40659_2023_474_MOESM2_ESM.xlsx]

## Sheet: Sheet1
Table S1. Primer sequences used for RT-qPCR
Gene	Forward primer(5'-3')	Reverse primer(5'-3')
MX1	GAGCTGGTAAAACGAGGCTG	ATCATTCTCCAAACCTGCGC
FOSB	GAAGAGGAGAAGCGAAGGGT	GATCTCCGACTCCAGCTCTG
JUNB	CAAACTCCTGAAACCGAGCC	GACCAGAAAAGTAGCTGCCG
JUND	AGAGTGTTCGATTCTGCCCT	AGGAAAGGGGCGGAGAATTT
EGR1	AGCAGCACCTTCAACCCTC	CCAGCACCTTCTCGTTGTTC
ACTB	GAAACTACCTTCAACTCCATC	CTAGAAGCATTTGCGGTGGAC
