# Supplementary material for: Integration of ATAC-seq and RNA-seq identifies MX1-mediated AP-1 transcriptional regulation as a therapeutic target for Down syndrome
Source: Biol Res. 2023 Dec 9;56:67. doi: 10.1186/s40659-023-00474-x (PMC10709892; doi:10.1186/s40659-023-00474-x)
Supplement: Supplementary file 3 — Additional file 3: Table S2. Genes with increased accessibility of promoter regions. [file 40659_2023_474_MOESM3_ESM.xlsx]

## Sheet: upregulated promoter peaks
seqnames	start	end	width	V4	annotation	geneChr	geneStart	geneEnd	geneLength	geneStrand	geneId	transcriptId	distanceToTSS	ENSEMBL	SYMBOL	GENENAME
chr21	42892990	42893389	400	1.92855	Promoter (<=1kb)	21	42893268	42913304	20037	1	4731	ENST00000340344.4	0	ENSG00000160194	NDUFV3	NADH:ubiquinone oxidoreductase subunit V3
chr21	43728419	43728818	400	1.63747	Promoter (<=1kb)	21	43728730	43753654	24925	1	8566	ENST00000498040.5	0	ENSG00000160209	PDXK	pyridoxal kinase
chr17	45317106	45317505	400	1.60185	Promoter (<=1kb)	17	45264636	45317029	52394	2	9020	ENST00000617331.3	-77	ENSG00000006062	MAP3K14	mitogen-activated protein kinase kinase kinase 14
chr6	109094825	109095224	400	1.70486	Promoter (<=1kb)	6	108984309	109094846	110538	2	27244	ENST00000436639.7	0	ENSG00000080546	SESN1	sestrin 1
chr21	33641999	33642398	400	1.4859	Promoter (<=1kb)	21	33594662	33642338	47677	2	9946	ENST00000420072.5	0	ENSG00000205758	CRYZL1	crystallin zeta like 1
chr21	46323762	46324161	400	1.75854	Promoter (<=1kb)	21	46324141	46349800	25660	1	5116	ENST00000490468.5	0	ENSG00000160299	PCNT	pericentrin
chr21	33915662	33916061	400	1.64863	Promoter (<=1kb)	21	33903453	33915761	12309	2	539	ENST00000431254.5	0	ENSG00000241837	ATP5PO	ATP synthase peripheral stalk subunit OSCP
chr21	37366415	37366814	400	1.6702	Promoter (<=1kb)	21	37366773	37526358	159586	1	1859	ENST00000647188.2	0	ENSG00000157540	DYRK1A	dual specificity tyrosine phosphorylation regulated kinase 1A
chr21	32727844	32728243	400	1.67259	Promoter (<=1kb)	21	32728097	32732361	4265	1	100506215	ENST00000655379.1	0	ENSG00000238197	PAXBP1-AS1	PAXBP1 antisense RNA 1
chr21	29024778	29025177	400	1.52022	Promoter (<=1kb)	21	29024668	29054488	29821	1	10600	ENST00000399976.7	110	ENSG00000156256	USP16	ubiquitin specific peptidase 16
chr4	781815	782214	400	1.4277	Promoter (<=1kb)	4	760202	781849	21648	2	100129917	ENST00000660016.1	0	ENSG00000249592	PCGF3-AS1	PCGF3 antisense RNA 1
chr6	37819063	37819462	400	1.72416	Promoter (<=1kb)	6	37815777	37819218	3442	2	107986593	ENST00000415890.1	0	NA	ZFAND3-DT	ZFAND3 divergent transcript
chr21	32278917	32279316	400	1.62995	Promoter (<=1kb)	21	32268228	32279049	10822	2	54069	ENST00000290130.4	0	ENSG00000159055	MIS18A	MIS18 kinetochore protein A
chr19	38387848	38388247	400	1.64463	Promoter (<=1kb)	19	38384267	38388034	3768	2	199720	ENST00000334928.11	0	ENSG00000179168	GGN	gametogenetin
chr11	68460339	68460738	400	1.65371	Promoter (<=1kb)	11	68460731	68537669	76939	1	55291	ENST00000530427.5	0	ENSG00000110075	PPP6R3	protein phosphatase 6 regulatory subunit 3
chr21	37072933	37073332	400	1.93428	Promoter (<=1kb)	21	37065374	37073011	7638	2	51227	ENST00000399103.5	0	ENSG00000185808	PIGP	phosphatidylinositol glycan anchor biosynthesis class P
chr21	36319919	36320318	400	1.49913	Promoter (<=1kb)	21	36320189	36339527	19339	1	23515	ENST00000492336.5	0	ENSG00000159256	MORC3	MORC family CW-type zinc finger 3
chr9	35115878	35116277	400	1.48406	Promoter (<=1kb)	9	35108345	35115862	7518	2	80256	ENST00000605392.1	-16	ENSG00000005238	FAM214B	family with sequence similarity 214 member B
chr17	7404001	7404400	400	1.5463	Promoter (<=1kb)	17	7389734	7404097	14364	2	100529211	ENST00000573331.5	0	NA	TMEM256-PLSCR3	TMEM256-PLSCR3 readthrough (NMD candidate)
chr9	134024964	134025363	400	1.36131	Promoter (<=1kb)	9	134025481	134031587	6107	1	266655	ENST00000603928.3	-118	ENSG00000235106	BRD3OS	BRD3 opposite strand
chr21	39380161	39380560	400	1.58837	Promoter (<=1kb)	21	39380332	39515506	135175	1	106865373	ENST00000647779.1	0	ENSG00000285815	GET1-SH3BGR	GET1-SH3BGR readthrough
chr19	10870956	10871355	400	1.50557	Promoter (<=1kb)	19	10871553	10923075	51523	1	10498	ENST00000327064.9	-198	ENSG00000142453	CARM1	coactivator associated arginine methyltransferase 1
chr20	19757841	19758240	400	1.73413	Promoter (<=1kb)	20	19758148	19809282	51135	1	54453	ENST00000412571.1	0	ENSG00000132669	RIN2	Ras and Rab interactor 2
chr17	7614913	7615312	400	1.45113	Promoter (<=1kb)	17	7591230	7614897	23668	2	9513	ENST00000250113.12	-16	ENSG00000129245	FXR2	FMR1 autosomal homolog 2
chr11	75814755	75815154	400	1.48591	Promoter (<=1kb)	11	75813393	75814784	1392	2	100506113	ENST00000653975.1	0	ENSG00000255507	UVRAG-DT	UVRAG divergent transcript
chr19	18522123	18522522	400	1.30322	Promoter (<=1kb)	19	18442665	18522116	79452	2	8178	ENST00000594635.6	-7	ENSG00000105656	ELL	elongation factor for RNA polymerase II
chr17	7239552	7239951	400	1.54917	Promoter (<=1kb)	17	7236381	7239722	3342	2	79142	ENST00000570899.1	0	ENSG00000040633	PHF23	PHD finger protein 23
chr19	18636534	18636933	400	1.42899	Promoter (<=1kb)	19	18637025	18667626	30602	1	55295	ENST00000595182.5	-92	ENSG00000167487	KLHL26	kelch like family member 26
chr15	70763457	70763856	400	1.77039	Promoter (<=1kb)	15	70654554	70763558	109005	2	55075	ENST00000322954.11	0	ENSG00000137831	UACA	uveal autoantigen with coiled-coil domains and ankyrin repeats
chr17	7351807	7352206	400	1.53668	Promoter (<=1kb)	17	7351889	7354939	3051	1	147040	ENST00000576980.2	0	ENSG00000213859	KCTD11	potassium channel tetramerization domain containing 11
chr19	10717600	10717999	400	1.32013	Promoter (<=1kb)	19	10718055	10794734	76680	1	1785	ENST00000682524.1	-56	ENSG00000079805	DNM2	dynamin 2
chr17	49362222	49362621	400	1.79538	Promoter (<=1kb)	17	49362382	49367596	5215	1	102724596	ENST00000507337.2	0	NA	ZNF652-AS1	ZNF652 antisense RNA 1
chr11	64241258	64241657	400	1.41359	Promoter (<=1kb)	11	64241379	64243497	2119	1	114841035	ENST00000650773.1	0	ENSG00000286264	LOC114841035	Uncharacterized protein LOC114841035
chr21	44773571	44773970	400	1.59387	Promoter (1-2kb)	21	44769040	44775436	6397	2	7327	ENST00000481546.1	1466	ENSG00000184787	UBE2G2	ubiquitin conjugating enzyme E2 G2
chr19	45902586	45902985	400	1.67319	Promoter (<=1kb)	19	45890023	45902613	12591	2	339344	ENST00000322217.6	0	ENSG00000176182	MYPOP	Myb related transcription factor, partner of profilin
chr11	67508065	67508464	400	1.45634	Promoter (<=1kb)	11	67506497	67508162	1666	2	10263	ENST00000301488.8	0	ENSG00000167797	CDK2AP2	cyclin dependent kinase 2 associated protein 2
chr21	36156300	36156699	400	1.36666	Promoter (<=1kb)	21	36131767	36156326	24560	2	100506428	ENST00000453159.6	0	ENSG00000236830	CBR3-AS1	CBR3 antisense RNA 1
chr12	54017883	54018282	400	1.67762	Promoter (<=1kb)	12	54017110	54035361	18252	1	3222	ENST00000512206.1	773	ENSG00000172789	HOXC5	homeobox C5
chr19	36115156	36115555	400	1.31607	Promoter (<=1kb)	19	36115439	36118560	3122	1	1155	ENST00000629269.2	0	ENSG00000105254	TBCB	tubulin folding cofactor B
chr6	29632942	29633341	400	1.52509	Promoter (<=1kb)	6	29602228	29633131	30904	2	2550	ENST00000472823.5	0	ENSG00000204681	GABBR1	gamma-aminobutyric acid type B receptor subunit 1
chr19	5680446	5680845	400	1.43366	Promoter (<=1kb)	19	5678422	5680516	2095	2	125988	ENST00000309324.9	0	ENSG00000174917	MICOS13	mitochondrial contact site and cristae organizing system subunit 13
chr1	2208268	2208667	400	1.58015	Promoter (<=1kb)	1	2184464	2207733	23270	2	199990	ENST00000469733.5	-535	ENSG00000162585	FAAP20	FA core complex associated protein 20
chr12	53379737	53380136	400	1.27985	Promoter (<=1kb)	12	53380176	53382577	2402	1	6667	ENST00000551969.5	-40	ENSG00000185591	SP1	Sp1 transcription factor
chr14	74084396	74084795	400	1.23059	Promoter (<=1kb)	14	74056847	74084453	27607	2	4329	ENST00000553458.6	0	ENSG00000119711	ALDH6A1	aldehyde dehydrogenase 6 family member A1
chr21	14383073	14383472	400	1.21298	Promoter (<=1kb)	21	14371115	14383146	12032	2	6782	ENST00000285667.4	0	ENSG00000155304	HSPA13	heat shock protein family A (Hsp70) member 13
chr19	55653749	55654148	400	1.48255	Promoter (<=1kb)	19	55654146	55674715	20570	1	11338	ENST00000450554.6	0	ENSG00000063244	U2AF2	U2 small nuclear RNA auxiliary factor 2
chr17	1716316	1716715	400	1.35892	Promoter (<=1kb)	17	1716523	1731227	14705	1	124997	ENST00000455636.5	0	ENSG00000167716	WDR81	WD repeat domain 81
chr17	63621948	63622347	400	1.20807	Promoter (<=1kb)	17	63622415	63695089	72675	1	4215	ENST00000579585.5	-68	ENSG00000198909	MAP3K3	mitogen-activated protein kinase kinase kinase 3
chr6	33317820	33318219	400	1.43862	Promoter (<=1kb)	6	33314406	33317942	3537	2	9278	ENST00000418724.1	0	ENSG00000236104	ZBTB22	zinc finger and BTB domain containing 22
chr1	23368175	23368574	400	1.40128	Promoter (<=1kb)	1	23359975	23368386	8412	2	80818	ENST00000374608.3	0	ENSG00000125945	ZNF436	zinc finger protein 436
chr16	69726366	69726765	400	1.31286	Promoter (<=1kb)	16	69706996	69726506	19511	2	1728	ENST00000561500.5	0	ENSG00000181019	NQO1	NAD(P)H quinone dehydrogenase 1
chr21	33491568	33491967	400	1.58303	Promoter (<=1kb)	21	33488055	33491716	3662	2	54943	ENST00000381947.4	0	ENSG00000177692	DNAJC28	DnaJ heat shock protein family (Hsp40) member C28
chr21	37267389	37267788	400	1.29497	Promoter (<=1kb)	21	37225544	37267532	41989	2	10311	ENST00000398998.1	0	ENSG00000157538	VPS26C	VPS26 endosomal protein sorting factor C
chr1	6785052	6785451	400	1.29658	Promoter (<=1kb)	1	6785454	6872053	86600	1	23261	ENST00000490738.5	-3	ENSG00000171735	CAMTA1	calmodulin binding transcription activator 1
chr2	23926826	23927225	400	1.74163	Promoter (<=1kb)	2	23748664	23927123	178460	2	54454	ENST00000238789.10	0	ENSG00000119778	ATAD2B	ATPase family AAA domain containing 2B
chr17	7307096	7307495	400	1.43215	Promoter (<=1kb)	17	7307326	7310453	3128	1	1984	ENST00000355068.4	0	ENSG00000132507	EIF5A	eukaryotic translation initiation factor 5A
chr14	54565786	54566185	400	1.68761	Promoter (<=1kb)	14	54566117	54567910	1794	1	23034	ENST00000673751.1	0	ENSG00000020577	SAMD4A	sterile alpha motif domain containing 4A
chr19	35717361	35717760	400	1.52579	Promoter (<=1kb)	19	35717973	35738880	20908	1	9757	ENST00000673918.2	-213	ENSG00000272333	KMT2B	lysine methyltransferase 2B
chr19	35745319	35745718	400	1.48728	Promoter (<=1kb)	19	35742464	35745418	2955	2	199746	ENST00000591057.5	0	ENSG00000161265	U2AF1L4	U2 small nuclear RNA auxiliary factor 1 like 4
chr19	680396	680795	400	1.50084	Promoter (<=1kb)	19	680707	683392	2686	1	10272	ENST00000592947.5	0	ENSG00000070404	FSTL3	follistatin like 3
chr6	33410189	33410588	400	1.42385	Promoter (<=1kb)	6	33410399	33413294	2896	1	5252	ENST00000427004.5	0	ENSG00000112511	PHF1	PHD finger protein 1
chr4	40843041	40843440	400	1.68036	Promoter (<=1kb)	4	40823644	40842516	18873	2	323	ENST00000514920.5	-525	ENSG00000163697	APBB2	amyloid beta precursor protein binding family B member 2
chr1	145858913	145859312	400	1.54981	Promoter (<=1kb)	1	145848522	145859045	10524	2	10401	ENST00000369298.5	0	ENSG00000131788	PIAS3	protein inhibitor of activated STAT 3
chr19	38850255	38850654	400	1.27876	Promoter (<=1kb)	19	38836370	38849986	13617	2	3191	ENST00000221419.10	-269	ENSG00000104824	HNRNPL	heterogeneous nuclear ribonucleoprotein L
chr16	28823816	28824215	400	1.47142	Promoter (<=1kb)	16	28824138	28830768	6631	1	11273	ENST00000568266.5	0	ENSG00000168488	ATXN2L	ataxin 2 like
chr19	50025364	50025763	400	1.39358	Promoter (<=1kb)	19	50025714	50041817	16104	1	25888	ENST00000598809.5	0	ENSG00000142528	ZNF473	zinc finger protein 473
chr3	44338449	44338848	400	1.48187	Promoter (<=1kb)	3	44338452	44359802	21351	1	285343	ENST00000396078.7	0	ENSG00000179152	TCAIM	T cell activation inhibitor, mitochondrial
chr16	27203675	27204074	400	1.40873	Promoter (<=1kb)	16	27203803	27210612	6810	1	79831	ENST00000569329.1	0	ENSG00000155666	KDM8	lysine demethylase 8
chr11	72223096	72223495	400	1.56792	Promoter (<=1kb)	11	72223701	72225051	1351	1	3636	ENST00000540973.1	-206	ENSG00000165458	INPPL1	inositol polyphosphate phosphatase like 1
chr11	57712187	57712586	400	1.2111	Promoter (<=1kb)	11	57712582	57818257	105676	1	100528016	ENST00000673781.1	0	ENSG00000288534	TMX2-CTNND1	TMX2-CTNND1 readthrough (NMD candidate)
chr12	56636799	56637198	400	1.31415	Promoter (<=1kb)	12	56615521	56636816	21296	2	11176	ENST00000550730.1	0	ENSG00000076108	BAZ2A	bromodomain adjacent to zinc finger domain 2A
chr19	14006320	14006719	400	1.35094	Promoter (<=1kb)	19	13961530	14006320	44791	2	5989	ENST00000254325.9	0	ENSG00000132005	RFX1	regulatory factor X1
chr19	3968656	3969055	400	1.38737	Promoter (<=1kb)	19	3958454	3969828	11375	2	1613	ENST00000301264.7	773	ENSG00000167657	DAPK3	death associated protein kinase 3
chr19	48993250	48993649	400	1.45134	Promoter (<=1kb)	19	48993562	49015892	22331	1	10856	ENST00000601968.5	0	ENSG00000183207	RUVBL2	RuvB like AAA ATPase 2
chr21	31659445	31659844	400	1.5139	Promoter (<=1kb)	21	31653593	31659500	5908	2	102724449	ENST00000449339.1	0	NA	SOD1-DT	SOD1 divergent transcript
chr7	2631513	2631912	400	1.47861	Promoter (<=1kb)	7	2631986	2664802	32817	1	80727	ENST00000258796.12	-74	ENSG00000136295	TTYH3	tweety family member 3
chr16	31142226	31142625	400	1.39214	Promoter (<=1kb)	16	31141464	31142858	1395	2	146547	ENST00000563693.1	233	ENSG00000178226	PRSS36	serine protease 36
chr15	75451704	75452103	400	1.13742	Promoter (<=1kb)	15	75430321	75451746	21426	2	25942	ENST00000565264.1	0	ENSG00000169375	SIN3A	SIN3 transcription regulator family member A
chr19	6737573	6737972	400	1.28818	Promoter (<=1kb)	19	6729914	6737580	7667	2	56927	ENST00000264080.12	0	ENSG00000125734	GPR108	G protein-coupled receptor 108
chr19	55339323	55339722	400	1.17532	Promoter (<=1kb)	19	55339853	55343818	3966	1	84787	ENST00000589338.5	-131	ENSG00000133247	KMT5C	lysine methyltransferase 5C
chr18	9475138	9475537	400	1.34969	Promoter (<=1kb)	18	9475454	9517158	41705	1	10928	ENST00000585015.6	0	ENSG00000017797	RALBP1	ralA binding protein 1
chr20	23358047	23358446	400	1.30257	Promoter (<=1kb)	20	23356586	23358175	1590	2	100505683	ENST00000687401.1	0	ENSG00000232645	LINC01431	long intergenic non-protein coding RNA 1431
chr5	139747146	139747545	400	1.51433	Promoter (<=1kb)	5	139740951	139747406	6456	2	101929696	ENST00000657032.1	0	NA	PSD2-AS1	PSD2 antisense RNA 1
chr14	103122081	103122480	400	1.52577	Promoter (<=1kb)	14	103120847	103122909	2063	2	105370683	ENST00000558224.1	429	ENSG00000259717	LINC00677	long intergenic non-protein coding RNA 677
chr3	49673741	49674140	400	1.27671	Promoter (<=1kb)	3	49674014	49677025	3012	1	327	ENST00000449966.5	0	ENSG00000164062	APEH	acylaminoacyl-peptide hydrolase
chr17	5486241	5486640	400	1.46906	Promoter (<=1kb)	17	5480124	5486276	6153	2	51009	ENST00000574952.5	0	ENSG00000072849	DERL2	derlin 2
chr21	33542755	33543154	400	1.27077	Promoter (<=1kb)	21	33503931	33542842	38912	2	2618	ENST00000381831.7	0	ENSG00000159131	GART	phosphoribosylglycinamide formyltransferase, phosphoribosylglycinamide synthetase, phosphoribosylaminoimidazole synthetase
chr2	38377175	38377574	400	1.63737	Promoter (<=1kb)	2	38293954	38377273	83320	2	64225	ENST00000378954.9	0	ENSG00000119787	ATL2	atlastin GTPase 2
chr19	40443052	40443451	400	1.36672	Promoter (<=1kb)	19	40443436	40444087	652	1	105372489	ENST00000599050.1	0	NA	SERTAD3-AS1	SERTAD3 antisense RNA 1
chr5	10250017	10250416	400	1.57006	Promoter (<=1kb)	5	10250216	10264925	14710	1	22948	ENST00000515390.5	0	ENSG00000150753	CCT5	chaperonin containing TCP1 subunit 5
chr19	58543903	58544302	400	1.24668	Promoter (<=1kb)	19	58544064	58550715	6652	1	10155	ENST00000253024.10	0	ENSG00000130726	TRIM28	tripartite motif containing 28
chr22	40044450	40044849	400	1.3485	Promoter (<=1kb)	22	40043068	40044530	1463	2	114841040	ENST00000569912.1	0	ENSG00000261202	TNRC6B-DT	TNRC6B divergent transcript
chr14	35121749	35122148	400	1.40585	Promoter (<=1kb)	14	35085472	35121990	36519	2	55012	ENST00000261475.10	0	ENSG00000092020	PPP2R3C	protein phosphatase 2 regulatory subunit B''gamma
chr17	48107397	48107796	400	1.54699	Promoter (<=1kb)	17	48107549	48119008	11460	1	29916	ENST00000578861.5	0	ENSG00000002919	SNX11	sorting nexin 11
chr11	67118924	67119323	400	1.51629	Promoter (<=1kb)	11	67119263	67258082	138820	1	22992	ENST00000529006.7	0	ENSG00000173120	KDM2A	lysine demethylase 2A
chr21	39445616	39446015	400	1.55515	Promoter (<=1kb)	21	39405728	39445778	40051	2	150082	ENST00000288350.8	0	ENSG00000157578	LCA5L	lebercilin LCA5 like
chr16	30370673	30371072	400	1.16123	Promoter (<=1kb)	16	30370934	30376698	5765	1	29895	ENST00000563718.5	0	ENSG00000180209	MYLPF	myosin light chain, phosphorylatable, fast skeletal muscle
chr21	42974141	42974540	400	1.3447	Promoter (<=1kb)	21	42974510	43033931	59422	1	5316	ENST00000432907.6	0	ENSG00000160199	PKNOX1	PBX/knotted 1 homeobox 1
chr7	76359164	76359563	400	1.29828	Promoter (<=1kb)	7	76326799	76358991	32193	2	7532	ENST00000307630.5	-173	ENSG00000170027	YWHAG	tyrosine 3-monooxygenase/tryptophan 5-monooxygenase activation protein gamma
chr21	33479739	33480138	400	1.369	Promoter (<=1kb)	21	33432485	33479943	47459	2	757	ENST00000420455.5	0	ENSG00000142188	TMEM50B	transmembrane protein 50B
chr11	3841168	3841567	400	1.45334	Promoter (<=1kb)	11	3826978	3840959	13982	2	391	ENST00000351018.5	-209	ENSG00000177105	RHOG	ras homolog family member G
chr19	42325254	42325653	400	1.33414	Promoter (<=1kb)	19	42325609	42378769	53161	1	1954	ENST00000334370.8	0	ENSG00000105429	MEGF8	multiple EGF like domains 8
chr1	150363819	150364218	400	1.34618	Promoter (<=1kb)	1	150364147	150476566	112420	1	23248	ENST00000369068.5	0	ENSG00000163125	RPRD2	regulation of nuclear pre-mRNA domain containing 2
chr22	42090687	42091086	400	1.33801	Promoter (<=1kb)	22	42090931	42137742	46812	1	100132273	ENST00000439129.5	0	ENSG00000237037	NDUFA6-DT	NDUFA6 divergent transcript
chr21	32771901	32772300	400	1.27038	Promoter (<=1kb)	21	32772150	32893735	121586	1	105377136	ENST00000454365.1	0	NA	LOC105377136	uncharacterized LOC105377136
chr3	125520098	125520497	400	1.49629	Promoter (<=1kb)	3	125446650	125520202	73553	2	8723	ENST00000251775.9	0	ENSG00000114520	SNX4	sorting nexin 4
chr17	45172626	45173025	400	1.47209	Promoter (1-2kb)	17	45168800	45171485	2686	2	105371795	ENST00000589796.2	-1141	ENSG00000267288	LOC105371795	uncharacterized LOC105371795
chr10	73413879	73414278	400	1.50882	Promoter (<=1kb)	10	73375101	73414058	38958	2	310	ENST00000372921.10	0	ENSG00000138279	ANXA7	annexin A7
chr19	1490653	1491052	400	1.24881	Promoter (<=1kb)	19	1487198	1490752	3555	2	54760	ENST00000587784.5	0	ENSG00000115257	PCSK4	proprotein convertase subtilisin/kexin type 4
chr2	231708148	231708547	400	1.52169	Promoter (<=1kb)	2	231708516	231713536	5021	1	5757	ENST00000341369.11	0	ENSG00000187514	PTMA	prothymosin alpha
chr2	64750995	64751394	400	1.12306	Promoter (<=1kb)	2	64636533	64751005	114473	2	9792	ENST00000476805.2	0	ENSG00000179833	SERTAD2	SERTA domain containing 2
chr17	17972441	17972840	400	1.16173	Promoter (<=1kb)	17	17972813	17983858	11046	1	83450	ENST00000582416.5	0	ENSG00000171962	DRC3	dynein regulatory complex subunit 3
chr17	7887566	7887965	400	1.45615	Promoter (<=1kb)	17	7887760	7889776	2017	1	1107	ENST00000671866.1	0	ENSG00000170004	CHD3	chromodomain helicase DNA binding protein 3
chr5	134226090	134226489	400	1.27871	Promoter (<=1kb)	5	134203525	134226073	22549	2	5515	ENST00000231504.5	-17	ENSG00000113575	PPP2CA	protein phosphatase 2 catalytic subunit alpha
chr19	40777931	40778330	400	1.25798	Promoter (<=1kb)	19	40778216	40792572	14357	1	100529264	ENST00000594800.5	0	NA	RAB4B-EGLN2	RAB4B-EGLN2 readthrough (NMD candidate)
chr19	49640297	49640696	400	1.26505	Promoter (<=1kb)	19	49635292	49640143	4852	2	6237	ENST00000246792.4	-154	ENSG00000126458	RRAS	RAS related
chr19	5622768	5623167	400	1.39706	Promoter (<=1kb)	19	5623035	5668349	45315	1	6294	ENST00000589863.5	0	ENSG00000160633	SAFB	scaffold attachment factor B
chr16	30658085	30658484	400	1.21276	Promoter (<=1kb)	16	30658431	30670810	12380	1	64319	ENST00000356166.11	0	ENSG00000156860	FBRS	fibrosin
chr20	50166014	50166413	400	1.33743	Promoter (<=1kb)	20	50162765	50166101	3337	2	101927512	ENST00000615503.1	0	ENSG00000237595	LINC01275	long intergenic non-protein coding RNA 1275
chr21	36430009	36430408	400	1.29311	Promoter (<=1kb)	21	36430360	36481070	50711	1	105369301	ENST00000429588.1	0	NA	CLDN14-AS1	CLDN14 antisense RNA 1
chr11	57322355	57322754	400	1.24165	Promoter (<=1kb)	11	57320377	57322335	1959	2	85456	ENST00000527207.1	-20	ENSG00000149115	TNKS1BP1	tankyrase 1 binding protein 1
chr18	12991072	12991471	400	1.33022	Promoter (<=1kb)	18	12991362	13059314	67953	1	55125	ENST00000589596.5	0	ENSG00000101639	CEP192	centrosomal protein 192
chr18	79679216	79679615	400	1.19626	Promoter (<=1kb)	18	79638928	79679745	40818	2	284241	ENST00000317008.4	130	ENSG00000178412	CTDP1-DT	CTDP1 divergent transcript
chr14	94129379	94129778	400	1.50086	Promoter (<=1kb)	14	94127779	94129401	1623	2	83982	ENST00000555558.1	0	ENSG00000119632	IFI27L2	interferon alpha inducible protein 27 like 2
chr3	48472992	48473391	400	1.61092	Promoter (<=1kb)	3	48467876	48473103	5228	2	51246	ENST00000494854.5	0	ENSG00000164054	SHISA5	shisa family member 5
chr19	45692258	45692657	400	1.22827	Promoter (<=1kb)	19	45692403	45701914	9512	1	54814	ENST00000677024.1	0	ENSG00000011478	QPCTL	glutaminyl-peptide cyclotransferase like
chr10	69123898	69124297	400	1.33946	Promoter (<=1kb)	10	69124152	69172856	48705	1	9559	ENST00000395098.5	0	ENSG00000122958	VPS26A	VPS26, retromer complex component A
chr19	7920550	7920949	400	1.53396	Promoter (<=1kb)	19	7920837	7921746	910	1	6618	ENST00000593598.5	0	ENSG00000104976	SNAPC2	small nuclear RNA activating complex polypeptide 2
chr7	27662875	27663274	400	1.24309	Promoter (<=1kb)	7	27525442	27662883	137442	2	11112	ENST00000265395.7	0	ENSG00000106049	HIBADH	3-hydroxyisobutyrate dehydrogenase
chr13	51583827	51584226	400	1.16249	Promoter (<=1kb)	13	51584455	51592586	8132	1	115825	ENST00000612477.1	-229	ENSG00000139668	WDFY2	WD repeat and FYVE domain containing 2
chr11	73307351	73307750	400	1.48814	Promoter (<=1kb)	11	73308276	73369388	61113	1	9828	ENST00000263674.4	-526	ENSG00000110237	ARHGEF17	Rho guanine nucleotide exchange factor 17
chr22	30289530	30289929	400	1.41219	Promoter (<=1kb)	22	30285146	30289607	4462	2	652968	ENST00000404953.7	0	ENSG00000239282	CASTOR1	cytosolic arginine sensor for mTORC1 subunit 1
chr2	32063348	32063747	400	1.32593	Promoter (<=1kb)	2	32063556	32157637	94082	1	6683	ENST00000315285.9	0	ENSG00000021574	SPAST	spastin
chr17	927846	928245	400	1.50213	Promoter (1-2kb)	17	823687	930051	106365	2	64359	ENST00000571338.1	1806	ENSG00000167693	NXN	nucleoredoxin
chr21	28885019	28885418	400	1.33878	Promoter (<=1kb)	21	28872191	28885367	13177	2	29104	ENST00000303775.10	0	ENSG00000156239	N6AMT1	N-6 adenine-specific DNA methyltransferase 1
chr17	7688106	7688505	400	1.34712	Promoter (<=1kb)	17	7688477	7703502	15026	1	55135	ENST00000396463.7	0	ENSG00000141499	WRAP53	WD repeat containing antisense to TP53
chr1	203282827	203283226	400	1.55454	Promoter (<=1kb)	1	203282421	203288804	6384	1	100506775	ENST00000657300.1	406	ENSG00000231507	LINC01353	long intergenic non-protein coding RNA 1353
chr17	7835418	7835817	400	1.38076	Promoter (1-2kb)	17	7834217	7854796	20580	1	23135	ENST00000448097.7	1201	ENSG00000132510	KDM6B	lysine demethylase 6B
chr3	50235735	50236134	400	1.232	Promoter (<=1kb)	3	50236204	50259354	23151	1	2771	ENST00000441156.5	-70	ENSG00000114353	GNAI2	G protein subunit alpha i2
chr6	42984254	42984653	400	1.37161	Promoter (<=1kb)	6	42984553	43012342	27790	1	5528	ENST00000394110.7	0	ENSG00000112640	PPP2R5D	protein phosphatase 2 regulatory subunit B'delta
chr17	81860653	81861052	400	1.21416	Promoter (<=1kb)	17	81843166	81860856	17691	2	5034	ENST00000680400.1	0	ENSG00000185624	P4HB	prolyl 4-hydroxylase subunit beta
chr7	100177325	100177724	400	1.3633	Promoter (<=1kb)	7	100177563	100214380	36818	1	10734	ENST00000426455.5	0	ENSG00000066923	STAG3	stromal antigen 3
chr7	73578696	73579095	400	1.25153	Promoter (<=1kb)	7	73573343	73578791	5449	2	26608	ENST00000479892.5	0	ENSG00000106638	TBL2	transducin beta like 2
chr22	23857570	23857969	400	1.48091	Promoter (<=1kb)	22	23857875	23868796	10922	1	66035	ENST00000491948.5	0	ENSG00000133460	SLC2A11	solute carrier family 2 member 11
chr19	19192526	19192925	400	1.33569	Promoter (<=1kb)	19	19177008	19192588	15581	2	729991	ENST00000494489.6	0	ENSG00000254901	BORCS8	BLOC-1 related complex subunit 8
chr21	44873611	44874010	400	1.43971	Promoter (<=1kb)	21	44849585	44873709	24125	2	754	ENST00000397887.7	0	ENSG00000183255	PTTG1IP	PTTG1 interacting protein
chr11	66268269	66268668	400	1.35777	Promoter (<=1kb)	11	66268590	66276629	8040	1	81876	ENST00000527397.1	0	ENSG00000174903	RAB1B	RAB1B, member RAS oncogene family
chr8	28622231	28622630	400	1.48165	Promoter (<=1kb)	8	28622729	28750903	128175	1	2137	ENST00000523149.5	-99	ENSG00000012232	EXTL3	exostosin like glycosyltransferase 3
chr19	56140730	56141129	400	1.17577	Promoter (<=1kb)	19	56140951	56147128	6178	1	55311	ENST00000588358.5	0	ENSG00000167685	ZNF444	zinc finger protein 444
chr9	137086643	137087042	400	1.26443	Promoter (<=1kb)	9	137084946	137086817	1872	2	100289341	ENST00000596585.3	0	ENSG00000268996	MAN1B1-DT	MAN1B1 divergent transcript
chr14	101760491	101760890	400	1.43521	Promoter (<=1kb)	14	101761798	101927989	166192	1	5527	ENST00000422945.6	-908	ENSG00000078304	PPP2R5C	protein phosphatase 2 regulatory subunit B'gamma
chr15	64841381	64841780	400	1.28421	Promoter (<=1kb)	15	64841883	64868000	26118	1	80301	ENST00000616065.4	-103	ENSG00000241839	PLEKHO2	pleckstrin homology domain containing O2
chr1	205749375	205749774	400	1.24282	Promoter (<=1kb)	1	205712822	205750182	37361	2	64710	ENST00000367142.5	408	ENSG00000069275	NUCKS1	nuclear casein kinase and cyclin dependent kinase substrate 1
chr17	42388392	42388791	400	1.27402	Promoter (<=1kb)	17	42313324	42388442	75119	2	6774	ENST00000264657.10	0	ENSG00000168610	STAT3	signal transducer and activator of transcription 3
chr9	129080764	129081163	400	1.15383	Promoter (<=1kb)	9	129081111	129090435	9325	1	57171	ENST00000406974.7	0	ENSG00000167130	DOLPP1	dolichyldiphosphatase 1
chr3	115147433	115147832	400	1.09316	Promoter (<=1kb)	3	115147605	115370400	222796	1	101926886	ENST00000653398.1	0	NA	LOC101926886	uncharacterized LOC101926886
chr3	129121832	129122231	400	1.38346	Promoter (<=1kb)	3	129087569	129121922	34354	2	339122	ENST00000393308.5	0	ENSG00000172780	RAB43	RAB43, member RAS oncogene family
chr1	1019439	1019838	400	1.50144	Promoter (<=1kb)	1	1020120	1056116	35997	1	375790	ENST00000379370.7	-282	ENSG00000188157	AGRN	agrin
chr17	44200073	44200472	400	1.36735	Promoter (<=1kb)	17	44194240	44200113	5874	2	56970	ENST00000593073.5	0	ENSG00000087152	ATXN7L3	ataxin 7 like 3
chr19	48720622	48721021	400	1.37812	Promoter (<=1kb)	19	48712725	48719725	7001	2	284358	ENST00000318083.11	-897	ENSG00000176909	MAMSTR	MEF2 activating motif and SAP domain containing transcriptional regulator
chr22	30422835	30423234	400	1.37278	Promoter (1-2kb)	22	30385907	30421771	35865	2	200312	ENST00000431544.2	-1064	ENSG00000099999	RNF215	ring finger protein 215
chr14	58298139	58298538	400	1.14976	Promoter (<=1kb)	14	58139101	58298139	159039	2	145407	ENST00000554218.1	0	ENSG00000139971	ARMH4	armadillo like helical domain containing 4
chr10	101818453	101818852	400	1.21633	Promoter (<=1kb)	10	101818800	101828885	10086	1	100289509	ENST00000412353.2	0	NA	KCNIP2-AS1	KCNIP2 antisense RNA 1
chr22	49918348	49918747	400	1.28965	Promoter (<=1kb)	22	49900229	49918438	18210	2	79087	ENST00000330817.11	0	ENSG00000182858	ALG12	ALG12 alpha-1,6-mannosyltransferase
chr21	34526746	34527145	400	1.27115	Promoter (<=1kb)	21	34511122	34526865	15744	2	1827	ENST00000684541.1	0	ENSG00000159200	RCAN1	regulator of calcineurin 1
chr11	58578282	58578681	400	1.36232	Promoter (<=1kb)	11	58527039	58578220	51182	2	9404	ENST00000528489.1	-62	ENSG00000110031	LPXN	leupaxin
chr17	42676957	42677356	400	1.33422	Promoter (<=1kb)	17	42667914	42676994	9081	2	79990	ENST00000591022.6	0	ENSG00000068137	PLEKHH3	pleckstrin homology, MyTH4 and FERM domain containing H3
chr17	50055704	50056103	400	1.39489	Promoter (<=1kb)	17	50050349	50055739	5391	2	284080	ENST00000499842.1	0	ENSG00000246640	PICART1	p53 inducible cancer associated RNA transcript 1
chr1	155173132	155173531	400	1.47303	Promoter (<=1kb)	1	155169408	155173238	3831	2	200185	ENST00000487350.5	0	ENSG00000163463	KRTCAP2	keratinocyte associated protein 2
chr19	36214556	36214955	400	1.24194	Promoter (<=1kb)	19	36182276	36214665	32390	2	147929	ENST00000304116.10	0	ENSG00000196357	ZNF565	zinc finger protein 565
chr16	30527259	30527658	400	1.30318	Promoter (<=1kb)	16	30524133	30526821	2689	2	79724	ENST00000562803.1	-438	ENSG00000169957	ZNF768	zinc finger protein 768
chr19	9819203	9819602	400	1.26922	Promoter (<=1kb)	19	9811550	9819103	7554	2	54850	ENST00000586469.1	-100	ENSG00000127452	FBXL12	F-box and leucine rich repeat protein 12
chr20	58818589	58818988	400	1.57017	Promoter (<=1kb)	20	58818226	58818313	88	2	100126296	ENST00000401212.1	-276	ENSG00000216031	MIR298	microRNA 298
chr16	68237501	68237900	400	1.25351	Promoter (<=1kb)	16	68233357	68238067	4711	2	80004	ENST00000564382.5	167	ENSG00000103067	ESRP2	epithelial splicing regulatory protein 2
chr5	56909814	56910213	400	1.36216	Promoter (<=1kb)	5	56910060	56916919	6860	1	133383	ENST00000463805.5	0	ENSG00000155542	SETD9	SET domain containing 9
chr19	12789941	12790340	400	1.39696	Promoter (1-2kb)	19	12791486	12793315	1830	1	3726	ENST00000302754.6	-1146	ENSG00000171223	JUNB	JunB proto-oncogene, AP-1 transcription factor subunit
chr5	139745258	139745657	400	1.2679	Promoter (<=1kb)	5	139740953	139746252	5300	2	101929696	ENST00000515306.2	595	NA	PSD2-AS1	PSD2 antisense RNA 1
chr22	41620966	41621365	400	1.26635	Promoter (<=1kb)	22	41621163	41664048	42886	1	2547	ENST00000428575.6	0	ENSG00000196419	XRCC6	X-ray repair cross complementing 6
chr17	40099093	40099492	400	1.30185	Promoter (1-2kb)	17	40092793	40100589	7797	2	9572	ENST00000246672.4	1097	ENSG00000126368	NR1D1	nuclear receptor subfamily 1 group D member 1
chr7	44606545	44606944	400	1.27678	Promoter (<=1kb)	7	44606572	44708230	101659	1	4967	ENST00000439616.6	0	ENSG00000105953	OGDH	oxoglutarate dehydrogenase
chr17	18183245	18183644	400	1.21898	Promoter (<=1kb)	17	18183078	18209398	26321	1	54890	ENST00000541285.1	167	ENSG00000091542	ALKBH5	alkB homolog 5, RNA demethylase
chr17	7857401	7857800	400	1.33402	Promoter (<=1kb)	17	7857746	7860474	2729	1	124637	ENST00000571846.5	0	ENSG00000182224	CYB5D1	cytochrome b5 domain containing 1
chr11	64185846	64186245	400	1.1295	Promoter (<=1kb)	11	64186171	64204543	18373	1	10963	ENST00000305218.9	0	ENSG00000168439	STIP1	stress induced phosphoprotein 1
chr1	39408611	39409010	400	1.33458	Promoter (<=1kb)	1	39409503	39428092	18590	1	23499	ENST00000530275.3	-493	ENSG00000127603	MACF1	microtubule actin crosslinking factor 1
chr22	19479606	19480005	400	1.29511	Promoter (<=1kb)	22	19479738	19483873	4136	1	8318	ENST00000491520.5	0	ENSG00000093009	CDC45	cell division cycle 45
chr5	132496157	132496556	400	1.34111	Promoter (<=1kb)	5	132489392	132496467	7076	2	3659	ENST00000681584.1	0	ENSG00000125347	IRF1	interferon regulatory factor 1
chr19	41859520	41859919	400	1.21276	Promoter (<=1kb)	19	41860255	41861606	1352	1	6223	ENST00000598466.5	-336	ENSG00000105372	RPS19	ribosomal protein S19
chr2	55617587	55617986	400	1.23577	Promoter (<=1kb)	2	55547292	55617614	70323	2	57223	ENST00000611717.4	0	ENSG00000275052	PPP4R3B	protein phosphatase 4 regulatory subunit 3B
chr21	33203934	33204333	400	1.16316	Promoter (<=1kb)	21	33205282	33265664	60383	1	3455	ENST00000683941.1	-949	ENSG00000159110	IFNAR2	interferon alpha and beta receptor subunit 2
chr21	35049170	35049569	400	1.46795	Promoter (<=1kb)	21	34787801	35049298	261498	2	861	ENST00000437180.5	0	ENSG00000159216	RUNX1	RUNX family transcription factor 1
chr21	33588731	33589130	400	1.46807	Promoter (<=1kb)	21	33578242	33588706	10465	2	29980	ENST00000432378.5	-25	ENSG00000159147	DONSON	DNA replication fork stabilization factor DONSON
chr17	77140530	77140929	400	1.37133	Promoter (<=1kb)	17	77140736	77143642	2907	1	6397	ENST00000588880.5	0	ENSG00000129657	SEC14L1	SEC14 like lipid binding 1
chr9	20622381	20622780	400	1.31429	Promoter (<=1kb)	9	20341669	20622499	280831	2	4300	ENST00000380338.9	0	ENSG00000171843	MLLT3	MLLT3 super elongation complex subunit
chr16	15055999	15056398	400	1.3503	Promoter (<=1kb)	16	15037854	15056079	18226	2	123803	ENST00000622833.4	0	ENSG00000157045	NTAN1	N-terminal asparagine amidase
chr12	752220	752619	400	1.33812	Promoter (<=1kb)	12	752579	911452	158874	1	65125	ENST00000315939.11	0	ENSG00000060237	WNK1	WNK lysine deficient protein kinase 1
chr7	135510011	135510410	400	1.21751	Promoter (<=1kb)	7	135361795	135510080	148286	2	4850	ENST00000451834.5	0	ENSG00000080802	CNOT4	CCR4-NOT transcription complex subunit 4
chr13	99498505	99498904	400	1.3775	Promoter (<=1kb)	13	99494378	99498806	4429	2	102725509	ENST00000656995.1	0	NA	LINC01232	long intergenic non-protein coding RNA 1232
chr19	13862000	13862399	400	1.47124	Promoter (<=1kb)	19	13862063	13880755	18693	1	342977	ENST00000591727.1	0	ENSG00000187556	NANOS3	nanos C2HC-type zinc finger 3
chr11	46294714	46295113	400	1.27317	Promoter (<=1kb)	11	46295126	46307939	12814	1	90993	ENST00000534787.1	-13	ENSG00000157613	CREB3L1	cAMP responsive element binding protein 3 like 1
chr19	47743151	47743550	400	1.35038	Promoter (1-2kb)	19	47745546	47757058	11513	1	29997	ENST00000246802.10	-1996	ENSG00000105373	NOP53	NOP53 ribosome biogenesis factor
chr17	45051408	45051807	400	1.42677	Promoter (<=1kb)	17	45051610	45109016	57407	1	4836	ENST00000592782.5	0	ENSG00000136448	NMT1	N-myristoyltransferase 1
chr14	24146650	24147049	400	1.16684	Promoter (<=1kb)	14	24146685	24149487	2803	1	55072	ENST00000559308.5	0	ENSG00000092098	RNF31	ring finger protein 31
chr12	76763834	76764233	400	1.29284	Promoter (<=1kb)	12	76764103	76827016	62914	1	23390	ENST00000546778.5	0	ENSG00000186908	ZDHHC17	zinc finger DHHC-type palmitoyltransferase 17
chr6	159789542	159789941	400	1.17862	Promoter (<=1kb)	6	159789812	159798313	8502	1	29074	ENST00000476826.5	0	ENSG00000112110	MRPL18	mitochondrial ribosomal protein L18
chr14	68939901	68940300	400	1.12858	Promoter (1-2kb)	14	68874133	68938002	63870	2	87	ENST00000684182.1	-1899	ENSG00000072110	ACTN1	actinin alpha 1
chr16	53703768	53704167	400	1.17912	Promoter (<=1kb)	16	53598153	53703859	105707	2	23322	ENST00000647211.2	0	ENSG00000103494	RPGRIP1L	RPGRIP1 like
chr7	44999790	45000189	400	1.15728	Promoter (<=1kb)	7	45000188	45076469	76282	1	83605	ENST00000541586.5	0	ENSG00000136280	CCM2	CCM2 scaffold protein
chr17	28335422	28335821	400	1.14305	Promoter (<=1kb)	17	28335602	28345255	9654	1	7126	ENST00000544907.6	0	ENSG00000109079	TNFAIP1	TNF alpha induced protein 1
chr2	69387156	69387555	400	1.45167	Promoter (<=1kb)	2	69319780	69387227	67448	2	2673	ENST00000357308.9	0	ENSG00000198380	GFPT1	glutamine--fructose-6-phosphate transaminase 1
chr11	695147	695546	400	1.34637	Promoter (<=1kb)	11	644233	695222	50990	2	10522	ENST00000382409.4	0	ENSG00000177030	DEAF1	DEAF1 transcription factor
chr1	212034948	212035347	400	1.3217	Promoter (<=1kb)	1	211941356	212035520	94165	2	25896	ENST00000366992.7	173	ENSG00000143493	INTS7	integrator complex subunit 7
chr17	63741672	63742071	400	1.29004	Promoter (<=1kb)	17	63682336	63741845	59510	2	92335	ENST00000640870.1	0	ENSG00000266173	STRADA	STE20 related adaptor alpha
chr16	28950605	28951004	400	1.18051	Promoter (<=1kb)	16	28950807	28965698	14892	1	84901	ENST00000564978.5	0	ENSG00000176953	NFATC2IP	nuclear factor of activated T cells 2 interacting protein
chr17	81238961	81239360	400	1.24215	Promoter (<=1kb)	17	81228277	81239041	10765	2	146705	ENST00000573295.5	0	ENSG00000167302	TEPSIN	TEPSIN adaptor related protein complex 4 accessory protein
chr22	41589843	41590242	400	1.21739	Promoter (<=1kb)	22	41576931	41589871	12941	2	5372	ENST00000472620.5	0	ENSG00000100417	PMM1	phosphomannomutase 1
chr3	48088757	48089156	400	1.2184	Promoter (<=1kb)	3	47850696	48088839	238144	2	4134	ENST00000395734.7	0	ENSG00000047849	MAP4	microtubule associated protein 4
chr4	25376992	25377391	400	1.30353	Promoter (<=1kb)	4	25377263	25418498	41236	1	29945	ENST00000315368.8	0	ENSG00000053900	ANAPC4	anaphase promoting complex subunit 4
chr21	37208705	37209104	400	1.45008	Promoter (<=1kb)	21	37208503	37221736	13234	1	257203	ENST00000454482.2	202	ENSG00000230366	DSCR9	Down syndrome critical region 9
chr15	43510733	43511132	400	1.25196	Promoter (<=1kb)	15	43510958	43531620	20663	1	4130	ENST00000382031.5	0	ENSG00000166963	MAP1A	microtubule associated protein 1A
chr5	55994906	55995305	400	1.35999	Promoter (<=1kb)	5	55935095	55994963	59869	2	3572	ENST00000381298.7	0	ENSG00000134352	IL6ST	interleukin 6 cytokine family signal transducer
chr19	37370853	37371252	400	1.24161	Promoter (<=1kb)	19	37371061	37379692	8632	1	84503	ENST00000589615.1	0	ENSG00000189164	ZNF527	zinc finger protein 527
chr17	49677938	49678337	400	1.28073	Promoter (<=1kb)	17	49598884	49678097	79214	2	8405	ENST00000504102.6	0	ENSG00000121067	SPOP	speckle type BTB/POZ protein
chr6	150720764	150721163	400	1.39027	Promoter (<=1kb)	6	150721088	150843665	122578	1	57480	ENST00000358517.6	0	ENSG00000120278	PLEKHG1	pleckstrin homology and RhoGEF domain containing G1
chr12	48815291	48815690	400	1.37456	Promoter (<=1kb)	12	48815587	48828219	12633	1	784	ENST00000536187.6	0	ENSG00000167535	CACNB3	calcium voltage-gated channel auxiliary subunit beta 3
chr17	49789009	49789408	400	1.21972	Promoter (<=1kb)	17	49789312	49798494	9183	1	11143	ENST00000506533.5	0	ENSG00000136504	KAT7	lysine acetyltransferase 7
chr1	32013379	32013778	400	1.29676	Promoter (<=1kb)	1	32013868	32043877	30010	1	10657	ENST00000327300.12	-90	ENSG00000121774	KHDRBS1	KH RNA binding domain containing, signal transduction associated 1
chr6	43171030	43171429	400	1.18634	Promoter (<=1kb)	6	43171269	43181506	10238	1	6722	ENST00000265354.6	0	ENSG00000112658	SRF	serum response factor
chr17	75046850	75047249	400	1.31972	Promoter (<=1kb)	17	75038863	75046969	8107	2	10476	ENST00000301587.9	0	ENSG00000167863	ATP5PD	ATP synthase peripheral stalk subunit d
chr21	39349194	39349593	400	1.26476	Promoter (<=1kb)	21	39342315	39349344	7030	2	3150	ENST00000492280.5	0	ENSG00000205581	HMGN1	high mobility group nucleosome binding domain 1
chr9	33264629	33265028	400	1.24753	Promoter (<=1kb)	9	33264879	33282069	17191	1	51510	ENST00000419016.6	0	ENSG00000086065	CHMP5	charged multivesicular body protein 5
chr1	154974332	154974731	400	1.237	Promoter (<=1kb)	1	154974653	154979248	4596	1	1163	ENST00000368439.5	0	ENSG00000173207	CKS1B	CDC28 protein kinase regulatory subunit 1B
chr13	44577207	44577606	400	1.28689	Promoter (<=1kb)	13	44575648	44577147	1500	2	8848	ENST00000493016.1	-60	ENSG00000102804	TSC22D1	TSC22 domain family member 1
chr20	57709888	57710287	400	1.3332	Promoter (<=1kb)	20	57710156	57712780	2625	1	105416157	ENST00000614771.2	0	ENSG00000278709	NKILA	NF-kappaB interacting lncRNA
chr2	208255065	208255464	400	1.36719	Promoter (<=1kb)	2	208255214	208256181	968	1	100507475	ENST00000440574.2	0	ENSG00000231908	IDH1-AS1	IDH1 antisense RNA 1
chr8	23246320	23246719	400	1.30431	Promoter (<=1kb)	8	23246637	23256563	9927	1	91782	ENST00000519414.5	0	ENSG00000147457	CHMP7	charged multivesicular body protein 7
chr19	2236385	2236784	400	1.40431	Promoter (<=1kb)	19	2233155	2236665	3511	2	55111	ENST00000589791.5	0	ENSG00000104886	PLEKHJ1	pleckstrin homology domain containing J1
chr2	120252540	120252939	400	1.23224	Promoter (<=1kb)	2	120252805	120293665	40861	1	5899	ENST00000420510.5	0	ENSG00000144118	RALB	RAS like proto-oncogene B
chr5	138464864	138465263	400	1.14607	Promoter (<=1kb)	5	138465479	138469303	3825	1	1958	ENST00000239938.5	-216	ENSG00000120738	EGR1	early growth response 1
chr19	18919371	18919770	400	1.15436	Promoter (<=1kb)	19	18899514	18919387	19874	2	11316	ENST00000262812.9	0	ENSG00000105669	COPE	COPI coat complex subunit epsilon
chr15	72228335	72228734	400	1.34405	Promoter (<=1kb)	15	72200508	72228676	28169	2	5315	ENST00000561609.5	0	ENSG00000067225	PKM	pyruvate kinase M1/2
chr1	91500890	91501289	400	1.45858	Promoter (<=1kb)	1	91501108	91525764	24657	1	8317	ENST00000428239.5	0	ENSG00000097046	CDC7	cell division cycle 7
chr1	54542401	54542800	400	1.40098	Promoter (<=1kb)	1	54542257	54610124	67868	1	26027	ENST00000481208.5	144	ENSG00000162390	ACOT11	acyl-CoA thioesterase 11
chr8	143246678	143247077	400	1.32318	Promoter (<=1kb)	8	143246821	143253591	6771	1	286128	ENST00000520584.6	0	ENSG00000181638	ZFP41	ZFP41 zinc finger protein
chr17	45061012	45061411	400	1.21574	Promoter (<=1kb)	17	45061271	45108980	47710	1	4836	ENST00000676828.1	0	ENSG00000136448	NMT1	N-myristoyltransferase 1
chr18	62522749	62523148	400	1.30683	Promoter (<=1kb)	18	62523025	62578579	55555	1	54877	ENST00000269499.10	0	ENSG00000141664	ZCCHC2	zinc finger CCHC-type containing 2
chr19	1095329	1095728	400	1.43797	Promoter (<=1kb)	19	1086574	1095375	8802	2	5434	ENST00000615234.5	0	ENSG00000099817	POLR2E	RNA polymerase II, I and III subunit E
chr1	52366155	52366554	400	1.18522	Promoter (<=1kb)	1	52350593	52366193	15601	2	200014	ENST00000371586.6	0	ENSG00000154222	CC2D1B	coiled-coil and C2 domain containing 1B
chr16	8868839	8869238	400	1.32871	Promoter (<=1kb)	16	8852943	8869012	16070	2	23589	ENST00000611932.4	0	ENSG00000153048	CARHSP1	calcium regulated heat stable protein 1
chr17	39980448	39980847	400	1.24588	Promoter (<=1kb)	17	39980807	39997959	17153	1	5709	ENST00000264639.9	0	ENSG00000108344	PSMD3	proteasome 26S subunit, non-ATPase 3
chr16	67246196	67246595	400	1.36672	Promoter (<=1kb)	16	67246915	67259942	13028	1	6553	ENST00000566345.6	-320	ENSG00000135740	SLC9A5	solute carrier family 9 member A5
chr6	89638529	89638928	400	1.33772	Promoter (<=1kb)	6	89568144	89638716	70573	2	105377887	ENST00000626778.2	0	NA	LOC105377887	uncharacterized LOC105377887
chr12	124512987	124513386	400	1.30733	Promoter (<=1kb)	12	124513222	124514813	1592	1	105370047	ENST00000543970.1	0	NA	LOC105370047	uncharacterized LOC105370047
chr3	11609994	11610393	400	1.32442	Promoter (<=1kb)	3	11564915	11610504	45590	2	9686	ENST00000437722.1	111	ENSG00000144560	VGLL4	vestigial like family member 4
chr19	15418930	15419329	400	1.13936	Promoter (<=1kb)	19	15380050	15418988	38939	2	26993	ENST00000397410.10	0	ENSG00000011243	AKAP8L	A-kinase anchoring protein 8 like
chr14	103057448	103057847	400	1.41819	Promoter (<=1kb)	14	102932380	103057549	125170	2	9578	ENST00000361246.7	0	ENSG00000198752	CDC42BPB	CDC42 binding protein kinase beta
chr12	45727483	45727882	400	1.22781	Promoter (<=1kb)	12	45718046	45727775	9730	2	400027	ENST00000609803.2	0	NA	LINC00938	long intergenic non-protein coding RNA 938
chr3	46976652	46977051	400	1.2077	Promoter (<=1kb)	3	46921730	46976745	55016	2	151903	ENST00000683445.1	0	ENSG00000160799	CCDC12	coiled-coil domain containing 12
chr7	1691706	1692105	400	1.39363	Promoter (<=1kb)	7	1691906	1692450	545	2	401296	ENST00000450458.1	345	NA	LNCRI	lncRNA radiation induced regulator of PLK1 and RAD51
chr2	3518885	3519284	400	1.18506	Promoter (<=1kb)	2	3497366	3519531	22166	2	55256	ENST00000327435.11	247	ENSG00000182551	ADI1	acireductone dioxygenase 1
chr8	37695248	37695647	400	1.32535	Promoter (<=1kb)	8	37695782	37700019	4238	1	80139	ENST00000331569.6	-135	ENSG00000183779	ZNF703	zinc finger protein 703
chr14	32076636	32077035	400	1.26056	Promoter (<=1kb)	14	32076967	32155011	78045	1	394	ENST00000556611.5	0	ENSG00000100852	ARHGAP5	Rho GTPase activating protein 5
chr19	2096673	2097072	400	1.30196	Promoter (<=1kb)	19	2096859	2099584	2726	1	113177	ENST00000497445.5	0	ENSG00000099840	IZUMO4	IZUMO family member 4
chr16	29973490	29973889	400	1.31191	Promoter (<=1kb)	16	29973868	29988393	14526	1	9344	ENST00000308893.9	0	ENSG00000149930	TAOK2	TAO kinase 2
chr11	67239734	67240133	400	1.14486	Promoter (<=1kb)	11	67240047	67256373	16327	1	22992	ENST00000530342.2	0	ENSG00000173120	KDM2A	lysine demethylase 2A
chr6	56955120	56955519	400	1.3958	Promoter (<=1kb)	6	56955126	57010944	55819	1	221336	ENST00000370748.7	0	ENSG00000151917	BEND6	BEN domain containing 6
chr14	77321116	77321515	400	1.19445	Promoter (<=1kb)	14	77321363	77328037	6675	1	2954	ENST00000554846.5	0	ENSG00000100577	GSTZ1	glutathione S-transferase zeta 1
chr17	75515407	75515806	400	1.43942	Promoter (<=1kb)	17	75500261	75515537	15277	2	57513	ENST00000321617.8	0	ENSG00000177303	CASKIN2	CASK interacting protein 2
chr18	80033894	80034293	400	1.20706	Promoter (<=1kb)	18	79972875	80033949	61075	2	10907	ENST00000585474.5	0	ENSG00000141759	TXNL4A	thioredoxin like 4A
chr17	47649394	47649793	400	1.08373	Promoter (<=1kb)	17	47603860	47649402	45543	2	112268184	ENST00000582389.5	0	ENSG00000263766	KPNB1-DT	KPNB1 divergent transcript
chr3	64187576	64187975	400	1.23449	Promoter (<=1kb)	3	64187544	64200965	13422	1	100874243	ENST00000473434.1	32	ENSG00000226017	PRICKLE2-AS3	PRICKLE2 antisense RNA 3
chr19	17075369	17075768	400	1.34916	Promoter (<=1kb)	19	17049729	17075452	25724	2	93323	ENST00000253669.10	0	ENSG00000131351	HAUS8	HAUS augmin like complex subunit 8
chr19	49496008	49496407	400	1.21857	Promoter (<=1kb)	19	49496365	49499689	3325	1	6205	ENST00000600027.5	0	ENSG00000142534	RPS11	ribosomal protein S11
chr16	352761	353160	400	1.39685	Promoter (<=1kb)	16	287440	352723	65284	2	8312	ENST00000262320.8	-38	ENSG00000103126	AXIN1	axin 1
chr5	139674068	139674467	400	1.28641	Promoter (<=1kb)	5	139675436	139681066	5631	1	51523	ENST00000502716.1	-969	ENSG00000171604	CXXC5	CXXC finger protein 5
chr20	31572838	31573237	400	1.11039	Promoter (<=1kb)	20	31567707	31573263	5557	2	100874042	ENST00000412178.1	26	ENSG00000230613	HM13-AS1	HM13 antisense RNA 1
chr9	136790804	136791203	400	1.18349	Promoter (<=1kb)	9	136791344	136793317	1974	1	85014	ENST00000290079.9	-141	ENSG00000244187	TMEM141	transmembrane protein 141
chr19	49085068	49085467	400	1.22629	Promoter (<=1kb)	19	49085419	49108598	23180	1	6625	ENST00000601065.5	0	ENSG00000104852	SNRNP70	small nuclear ribonucleoprotein U1 subunit 70
chr14	21071352	21071751	400	1.30439	Promoter (<=1kb)	14	21017221	21070872	53652	2	57447	ENST00000403829.7	-480	ENSG00000165795	NDRG2	NDRG family member 2
chr10	132331956	132332355	400	1.27967	Promoter (<=1kb)	10	132332154	132353395	21242	1	80313	ENST00000344079.9	0	ENSG00000148814	LRRC27	leucine rich repeat containing 27
chr10	97498531	97498930	400	1.18366	Promoter (<=1kb)	10	97458324	97498758	40435	2	64210	ENST00000370782.6	0	ENSG00000155229	MMS19	MMS19 homolog, cytosolic iron-sulfur assembly component
chr19	38374403	38374802	400	1.24226	Promoter (<=1kb)	19	38374550	38383823	9274	1	5714	ENST00000620216.4	0	ENSG00000099341	PSMD8	proteasome 26S subunit, non-ATPase 8
chr19	36054278	36054677	400	1.14597	Promoter (<=1kb)	19	36034984	36054285	19302	2	199745	ENST00000292894.2	0	ENSG00000161277	THAP8	THAP domain containing 8
chr20	63699087	63699486	400	1.36411	Promoter (1-2kb)	20	63699456	63700777	1322	2	10139	ENST00000610414.4	1291	ENSG00000101246	ARFRP1	ADP ribosylation factor related protein 1
chr19	41263738	41264137	400	1.20872	Promoter (<=1kb)	19	41264372	41307038	42667	1	11100	ENST00000378215.8	-235	ENSG00000105323	HNRNPUL1	heterogeneous nuclear ribonucleoprotein U like 1
chr1	10210231	10210630	400	1.22465	Promoter (<=1kb)	1	10210570	10308597	98028	1	23095	ENST00000377093.9	0	ENSG00000054523	KIF1B	kinesin family member 1B
chr12	120686631	120687030	400	1.24702	Promoter (<=1kb)	12	120687149	120701859	14711	1	9761	ENST00000228506.8	-119	ENSG00000110917	MLEC	malectin
chr16	22374534	22374933	400	1.27678	Promoter (<=1kb)	16	22345936	22374619	28684	2	1039	ENST00000268383.7	0	ENSG00000140743	CDR2	cerebellar degeneration related protein 2
chr6	3849041	3849440	400	1.36429	Promoter (<=1kb)	6	3849373	3851317	1945	1	26240	ENST00000648326.1	0	ENSG00000145945	FAM50B	family with sequence similarity 50 member B
chr17	7833723	7834122	400	1.43071	Promoter (<=1kb)	17	7834217	7854796	20580	1	23135	ENST00000448097.7	-95	ENSG00000132510	KDM6B	lysine demethylase 6B
chr19	507087	507486	400	1.13263	Promoter (<=1kb)	19	507497	519654	12158	1	91978	ENST00000359315.6	-11	ENSG00000141933	TPGS1	tubulin polyglutamylase complex subunit 1
chr4	184649278	184649677	400	1.23194	Promoter (<=1kb)	4	184649667	184694963	45297	1	201973	ENST00000515774.5	0	ENSG00000164306	PRIMPOL	primase and DNA directed polymerase
chr3	197791233	197791632	400	1.46924	Promoter (<=1kb)	3	197791235	197888436	97202	1	84859	ENST00000438796.6	0	ENSG00000186001	LRCH3	leucine rich repeats and calponin homology domain containing 3
chr20	59032234	59032633	400	1.27308	Promoter (<=1kb)	20	59025475	59032335	6861	2	514	ENST00000243997.8	0	ENSG00000124172	ATP5F1E	ATP synthase F1 subunit epsilon
chr4	2536226	2536625	400	1.18096	Promoter (<=1kb)	4	2536647	2732573	195927	1	8603	ENST00000637812.2	-22	ENSG00000125386	FAM193A	family with sequence similarity 193 member A
chr1	112700716	112701115	400	1.27459	Promoter (1-2kb)	1	112699687	112700725	1039	1	4343	ENST00000494319.1	1029	ENSG00000155363	MOV10	Mov10 RISC complex RNA helicase
chr10	70816417	70816816	400	1.36058	Promoter (<=1kb)	10	70815961	70820484	4524	1	8879	ENST00000486993.1	456	ENSG00000166224	SGPL1	sphingosine-1-phosphate lyase 1
chr9	122940694	122941093	400	1.232	Promoter (<=1kb)	9	122940833	123103268	162436	1	23637	ENST00000456584.5	0	ENSG00000011454	RABGAP1	RAB GTPase activating protein 1
chr10	5813360	5813759	400	1.36147	Promoter (<=1kb)	10	5765223	5813434	48212	2	2665	ENST00000380191.9	0	ENSG00000057608	GDI2	GDP dissociation inhibitor 2
chr20	46689415	46689814	400	1.12393	Promoter (<=1kb)	20	46684365	46689444	5080	2	112858	ENST00000372114.4	0	ENSG00000172315	TP53RK	TP53 regulating kinase
chr10	79445649	79446048	400	1.1233	Promoter (<=1kb)	10	79382325	79445624	63300	2	219654	ENST00000372336.4	-25	ENSG00000165424	ZCCHC24	zinc finger CCHC-type containing 24
chr19	43754753	43755152	400	1.38853	Promoter (<=1kb)	19	43727983	43754962	26980	2	56006	ENST00000270066.11	0	ENSG00000105771	SMG9	SMG9 nonsense mediated mRNA decay factor
chr5	43121264	43121663	400	1.25592	Promoter (<=1kb)	5	43121508	43175288	53781	1	7690	ENST00000509156.5	0	ENSG00000172262	ZNF131	zinc finger protein 131
chr17	28717667	28718066	400	1.34558	Promoter (<=1kb)	17	28714284	28717748	3465	2	83871	ENST00000395243.7	0	ENSG00000109113	RAB34	RAB34, member RAS oncogene family
chr1	27557216	27557615	400	1.33393	Promoter (<=1kb)	1	27551668	27558361	6694	2	27245	ENST00000487743.3	746	ENSG00000126705	AHDC1	AT-hook DNA binding motif containing 1
chr20	23361860	23362259	400	1.2435	Promoter (<=1kb)	20	23362182	23373062	10881	1	64412	ENST00000338121.10	0	ENSG00000125812	GZF1	GDNF inducible zinc finger protein 1
chr19	4791265	4791664	400	1.11959	Promoter (<=1kb)	19	4791734	4801273	9540	1	55527	ENST00000269856.5	-70	ENSG00000141965	FEM1A	fem-1 homolog A
chr17	4366503	4366902	400	1.31474	Promoter (<=1kb)	17	4269259	4366675	97417	2	7326	ENST00000396981.7	0	ENSG00000132388	UBE2G1	ubiquitin conjugating enzyme E2 G1
chr1	150515451	150515850	400	1.28187	Promoter (<=1kb)	1	150515757	150518032	2276	1	100874054	ENST00000416894.1	0	ENSG00000228126	FALEC	focally amplified long non-coding RNA in epithelial cancer
chr17	7931913	7932312	400	1.2408	Promoter (<=1kb)	17	7932101	7935145	3045	1	116840	ENST00000576538.5	0	ENSG00000170037	CNTROB	centrobin, centriole duplication and spindle assembly protein
chr8	144827209	144827608	400	1.23786	Promoter (<=1kb)	8	144827518	144843222	15705	1	7553	ENST00000544249.2	0	ENSG00000147789	ZNF7	zinc finger protein 7
chr15	74196204	74196603	400	1.3697	Promoter (<=1kb)	15	74179469	74196289	16821	2	64220	ENST00000545137.5	0	ENSG00000137868	STRA6	signaling receptor and transporter of retinol STRA6
chr10	75402168	75402567	400	1.3296	Promoter (<=1kb)	10	75402897	75407695	4799	1	100131213	ENST00000486015.1	-330	ENSG00000237149	ZNF503-AS2	ZNF503 antisense RNA 2
chr19	4471721	4472120	400	0.972069	Promoter (<=1kb)	19	4472297	4502207	29911	1	84717	ENST00000616600.5	-177	ENSG00000167674	HDGFL2	HDGF like 2
chr17	44006624	44007023	400	1.21895	Promoter (<=1kb)	17	44006048	44009063	3016	1	162417	ENST00000592915.1	576	ENSG00000161653	NAGS	N-acetylglutamate synthase
chr22	25110737	25111136	400	1.30224	Promoter (<=1kb)	22	25111842	25197399	85558	1	85379	ENST00000637069.1	-706	ENSG00000197077	KIAA1671	KIAA1671
chr18	51197723	51198122	400	1.08104	Promoter (<=1kb)	18	51174550	51197681	23132	2	51320	ENST00000406189.4	-42	ENSG00000176624	MEX3C	mex-3 RNA binding family member C
chr17	28951511	28951910	400	1.18812	Promoter (<=1kb)	17	28951860	29045007	93148	1	51268	ENST00000578748.6	0	ENSG00000179761	PIPOX	pipecolic acid and sarcosine oxidase
chr19	41364026	41364425	400	1.18829	Promoter (<=1kb)	19	41364056	41384083	20028	1	641649	ENST00000413014.6	0	ENSG00000142046	TMEM91	transmembrane protein 91
chr15	40769469	40769868	400	1.14026	Promoter (<=1kb)	15	40769980	40772449	2470	1	643338	ENST00000344320.8	-112	ENSG00000188277	C15orf62	chromosome 15 open reading frame 62
chr6	33297959	33298358	400	1.39213	Promoter (<=1kb)	6	33295687	33297986	2300	2	5863	ENST00000478610.5	0	ENSG00000237441	RGL2	ral guanine nucleotide dissociation stimulator like 2
chr9	33816727	33817126	400	1.37109	Promoter (<=1kb)	9	33817160	33920399	103240	1	54926	ENST00000263228.4	-34	ENSG00000107341	UBE2R2	ubiquitin conjugating enzyme E2 R2
chr19	53867423	53867822	400	1.19142	Promoter (<=1kb)	19	53867883	53874094	6212	1	91663	ENST00000448420.5	-61	ENSG00000179820	MYADM	myeloid associated differentiation marker
chr11	44565174	44565573	400	1.15316	Promoter (<=1kb)	11	44565601	44619126	53526	1	3732	ENST00000342935.7	-28	ENSG00000085117	CD82	CD82 molecule
chr19	5904381	5904780	400	1.03649	Promoter (<=1kb)	19	5904841	5914707	9867	1	828	ENST00000588891.1	-61	ENSG00000105519	CAPS	calcyphosine
chr19	58573273	58573672	400	1.09225	Promoter (<=1kb)	19	58573503	58581646	8144	1	65996	ENST00000479047.1	0	ENSG00000213753	CENPBD2P	CENPB DNA-binding domains containing 2, pseudogene
chr6	35259245	35259644	400	1.29043	Promoter (<=1kb)	6	35259471	35292642	33172	1	7629	ENST00000469195.5	0	ENSG00000065029	ZNF76	zinc finger protein 76
chr12	49828349	49828748	400	1.22255	Promoter (<=1kb)	12	49828542	49841143	12602	1	100286844	ENST00000548872.5	0	ENSG00000258057	BCDIN3D-AS1	BCDIN3D antisense RNA 1
chr19	42075792	42076191	400	1.03583	Promoter (<=1kb)	19	42076166	42081552	5387	1	64763	ENST00000359044.5	0	ENSG00000105732	ZNF574	zinc finger protein 574
chr1	155227435	155227834	400	1.25775	Promoter (<=1kb)	1	155213821	155227462	13642	2	2630	ENST00000693149.1	0	ENSG00000160766	GBAP1	glucosylceramidase beta pseudogene 1
chr9	37903941	37904340	400	1.33145	Promoter (<=1kb)	9	37887604	37904110	16507	2	92014	ENST00000377716.6	0	ENSG00000122696	SLC25A51	solute carrier family 25 member 51
chr20	31723441	31723840	400	1.24609	Promoter (<=1kb)	20	31664463	31723529	59067	2	598	ENST00000676582.1	0	ENSG00000171552	BCL2L1	BCL2 like 1
chr1	45750500	45750899	400	1.23731	Promoter (<=1kb)	1	45694324	45750650	56327	2	3652	ENST00000359942.8	0	ENSG00000197429	IPP	intracisternal A particle-promoted polypeptide
chr2	86441102	86441501	400	1.15866	Promoter (<=1kb)	2	86441371	86492716	51346	1	55818	ENST00000312912.10	0	ENSG00000115548	KDM3A	lysine demethylase 3A
chr9	128688907	128689306	400	1.35211	Promoter (<=1kb)	9	128689222	128696396	7175	1	6418	ENST00000322030.13	0	ENSG00000119335	SET	SET nuclear proto-oncogene
chr19	46373838	46374237	400	1.29502	Promoter (1-2kb)	19	46375604	46376703	1100	1	5536	ENST00000467902.2	-1367	ENSG00000011485	PPP5C	protein phosphatase 5 catalytic subunit
chrX	54808709	54809108	400	1.34633	Promoter (<=1kb)	23	54809060	54815694	6635	1	10916	ENST00000396224.1	0	ENSG00000102316	MAGED2	MAGE family member D2
chr20	33993146	33993545	400	1.07059	Promoter (<=1kb)	20	33990497	33993187	2691	2	101926888	ENST00000668968.2	0	ENSG00000285230	RALY-AS1	RALY antisense RNA 1
chr1	154970616	154971015	400	1.26708	Promoter (<=1kb)	1	154962298	154970741	8444	2	6464	ENST00000368445.9	0	ENSG00000160691	SHC1	SHC adaptor protein 1
chr12	48956390	48956789	400	1.16477	Promoter (<=1kb)	12	48940975	48956440	15466	2	377	ENST00000545855.1	0	ENSG00000134287	ARF3	ADP ribosylation factor 3
chr1	94926998	94927397	400	1.2459	Promoter (<=1kb)	1	94896949	94927223	30275	2	1266	ENST00000394202.8	0	ENSG00000117519	CNN3	calponin 3
chr3	134485927	134486326	400	1.274	Promoter (<=1kb)	3	134477706	134485985	8280	2	25847	ENST00000354910.10	0	ENSG00000129055	ANAPC13	anaphase promoting complex subunit 13
chr22	41091412	41091811	400	1.17545	Promoter (<=1kb)	22	41092513	41092566	54	1	100302237	ENST00000408233.1	-702	ENSG00000284015	MIR1281	microRNA 1281
chr4	47463495	47463894	400	1.28527	Promoter (<=1kb)	4	47463590	47470475	6886	1	107986277	ENST00000634784.2	0	ENSG00000282904	LOC107986277	uncharacterized LOC107986277
chr19	44890711	44891110	400	1.0976	Promoter (<=1kb)	19	44891220	44903688	12469	1	10452	ENST00000405636.6	-110	ENSG00000130204	TOMM40	translocase of outer mitochondrial membrane 40
chr2	46915797	46916196	400	1.29658	Promoter (<=1kb)	2	46916157	47074048	157892	1	57217	ENST00000409245.5	0	ENSG00000068724	TTC7A	tetratricopeptide repeat domain 7A
chr16	16074440	16074839	400	1.20285	Promoter (1-2kb)	16	16076174	16111461	35288	1	4363	ENST00000575422.5	-1335	ENSG00000103222	ABCC1	ATP binding cassette subfamily C member 1
chr1	85276517	85276916	400	1.06419	Promoter (<=1kb)	1	85276715	85399963	123249	1	646626	ENST00000427819.5	0	NA	BCL10-AS1	BCL10 antisense RNA 1
chr18	21740486	21740885	400	1.19532	Promoter (<=1kb)	18	21740792	21870953	130162	1	57534	ENST00000261537.7	0	ENSG00000101752	MIB1	MIB E3 ubiquitin protein ligase 1
chr21	31559159	31559558	400	1.22297	Promoter (<=1kb)	21	31559245	31560487	1243	1	150051	ENST00000433071.2	0	ENSG00000237594	TIAM1-AS1	TIAM1 antisense RNA 1
chr11	62841319	62841718	400	1.13152	Promoter (<=1kb)	11	62832912	62841809	8898	2	54663	ENST00000525239.5	91	ENSG00000133316	WDR74	WD repeat domain 74
chr1	155244524	155244923	400	1.32258	Promoter (<=1kb)	1	155234452	155244670	10219	2	2629	ENST00000327247.9	0	ENSG00000177628	GBA	glucosylceramidase beta
chr20	62302618	62303017	400	1.22893	Promoter (<=1kb)	20	62302896	62308860	5965	1	11047	ENST00000620230.4	0	ENSG00000130706	ADRM1	ADRM1 26S proteasome ubiquitin receptor
chr22	46773914	46774313	400	1.2052	Promoter (<=1kb)	22	46773927	47174092	400166	1	25771	ENST00000406733.1	0	ENSG00000054611	TBC1D22A	TBC1 domain family member 22A
chr6	90218427	90218826	400	1.15919	Promoter (<=1kb)	6	90089054	90218245	129192	2	60468	ENST00000493201.5	-182	ENSG00000112182	BACH2	BTB domain and CNC homolog 2
chr8	19817334	19817733	400	1.28852	Promoter (<=1kb)	8	19817391	19819653	2263	1	55174	ENST00000518424.1	0	ENSG00000104613	INTS10	integrator complex subunit 10
chr22	36776167	36776566	400	1.0409	Promoter (<=1kb)	22	36772403	36776256	3854	2	11020	ENST00000476548.1	0	ENSG00000100360	IFT27	intraflagellar transport 27
chr3	111978699	111979098	400	1.19734	Promoter (<=1kb)	3	111979010	111992271	13262	1	55347	ENST00000491580.1	0	ENSG00000144827	ABHD10	abhydrolase domain containing 10, depalmitoylase
chr3	194070756	194071155	400	1.39172	Promoter (<=1kb)	3	194005456	194070970	65515	2	285389	ENST00000458224.5	0	ENSG00000230102	LINC02028	long intergenic non-protein coding RNA 2028
chr3	49411988	49412387	400	1.15965	Promoter (<=1kb)	3	49359140	49411994	52855	2	387	ENST00000678921.2	0	ENSG00000067560	RHOA	ras homolog family member A
chr19	6744951	6745350	400	1.44829	Promoter (<=1kb)	19	6746308	6750373	4066	1	9322	ENST00000598843.1	-958	ENSG00000125733	TRIP10	thyroid hormone receptor interactor 10
chr1	23800650	23801049	400	1.31129	Promoter (<=1kb)	1	23795599	23800754	5156	2	2582	ENST00000617979.5	0	ENSG00000117308	GALE	UDP-galactose-4-epimerase
chr22	20917095	20917494	400	1.26212	Promoter (<=1kb)	22	20917407	20953747	36341	1	1399	ENST00000354336.8	0	ENSG00000099942	CRKL	CRK like proto-oncogene, adaptor protein
chr22	36329275	36329674	400	1.15712	Promoter (<=1kb)	22	36320274	36328952	8679	2	4627	ENST00000463027.1	-323	ENSG00000100345	MYH9	myosin heavy chain 9
chr22	41448388	41448787	400	1.09906	Promoter (<=1kb)	22	41447830	41529273	81444	1	50	ENST00000676748.1	558	ENSG00000100412	ACO2	aconitase 2
chr19	49897655	49898054	400	1.19232	Promoter (<=1kb)	19	49889654	49896887	7234	2	259307	ENST00000391826.7	-768	ENSG00000104951	IL4I1	interleukin 4 induced 1
chr7	66075569	66075968	400	1.31442	Promoter (<=1kb)	7	66075800	66092930	17131	1	435	ENST00000672586.1	0	ENSG00000126522	ASL	argininosuccinate lyase
chr19	18281681	18282080	400	1.26616	Promoter (<=1kb)	19	18282077	18282161	85	1	100422833	ENST00000583494.1	0	ENSG00000267959	MIR3188	microRNA 3188
chr5	37249220	37249619	400	1.39031	Promoter (<=1kb)	5	37106235	37249376	143142	2	65250	ENST00000651892.2	0	ENSG00000197603	CPLANE1	ciliogenesis and planar polarity effector complex subunit 1
chr21	32612294	32612693	400	1.19119	Promoter (<=1kb)	21	32496321	32612555	116235	2	110091775	ENST00000674122.1	0	ENSG00000265590	CFAP298-TCP10L	CFAP298-TCP10L readthrough
chr4	42657057	42657456	400	1.25955	Promoter (<=1kb)	4	42408373	42657105	248733	2	10396	ENST00000381668.9	0	ENSG00000124406	ATP8A1	ATPase phospholipid transporting 8A1
chr14	74493422	74493821	400	1.06144	Promoter (<=1kb)	14	74484411	74493608	9198	2	10577	ENST00000555592.1	0	ENSG00000119655	NPC2	NPC intracellular cholesterol transporter 2
chr2	111898385	111898784	400	1.3979	Promoter (<=1kb)	2	111898607	112029561	130955	1	10461	ENST00000295408.9	0	ENSG00000153208	MERTK	MER proto-oncogene, tyrosine kinase
chr8	101205612	101206011	400	1.19036	Promoter (<=1kb)	8	101197052	101205673	8622	2	51123	ENST00000311212.9	0	ENSG00000120963	ZNF706	zinc finger protein 706
chr2	68467253	68467652	400	1.13277	Promoter (<=1kb)	2	68467572	68579257	111686	1	200558	ENST00000529851.5	0	ENSG00000169621	APLF	aprataxin and PNKP like factor
chr20	32357929	32358328	400	1.17531	Promoter (<=1kb)	20	32358330	32439260	80931	1	171023	ENST00000651418.1	-2	ENSG00000171456	ASXL1	ASXL transcriptional regulator 1
chr16	2023140	2023539	400	1.40007	Promoter (1-2kb)	16	2025356	2036389	11034	1	9351	ENST00000567504.5	-1817	ENSG00000065054	SLC9A3R2	SLC9A3 regulator 2
chr11	62545582	62545981	400	1.22511	Promoter (<=1kb)	11	62491811	62545687	53877	2	79026	ENST00000533365.5	0	ENSG00000124942	AHNAK	AHNAK nucleoprotein
chr18	12947730	12948129	400	1.16579	Promoter (<=1kb)	18	12947995	12987536	39542	1	81929	ENST00000262124.15	0	ENSG00000085415	SEH1L	SEH1 like nucleoporin
chr12	132710499	132710898	400	1.3763	Promoter (<=1kb)	12	132710819	132719166	8348	1	192111	ENST00000317555.6	0	ENSG00000247077	PGAM5	PGAM family member 5, mitochondrial serine/threonine protein phosphatase
chr1	43991439	43991838	400	1.29322	Promoter (<=1kb)	1	43991599	43996528	4930	1	149473	ENST00000372318.8	0	ENSG00000159214	CCDC24	coiled-coil domain containing 24
chr16	30650524	30650923	400	1.2252	Promoter (<=1kb)	16	30650717	30652942	2226	1	78994	ENST00000563399.5	0	ENSG00000156858	PRR14	proline rich 14
chr12	58873539	58873938	400	1.42998	Promoter (<=1kb)	12	58873551	58874572	1022	2	121227	ENST00000550825.1	634	ENSG00000139263	LRIG3	leucine rich repeats and immunoglobulin like domains 3
chr1	225700221	225700620	400	1.13981	Promoter (<=1kb)	1	225700264	225716413	16150	1	102723834	ENST00000651661.2	0	NA	LOC102723834	uncharacterized LOC102723834
chr4	107720221	107720620	400	1.15721	Promoter (<=1kb)	4	107613666	107720234	106569	2	9061	ENST00000265174.5	0	ENSG00000138801	PAPSS1	3'-phosphoadenosine 5'-phosphosulfate synthase 1
chr12	106357629	106358028	400	1.36569	Promoter (<=1kb)	12	106357748	106510198	152451	1	55703	ENST00000228347.9	0	ENSG00000013503	POLR3B	RNA polymerase III subunit B
chr17	74873048	74873447	400	1.09531	Promoter (<=1kb)	17	74862542	74873031	10490	2	2232	ENST00000442102.6	-17	ENSG00000161513	FDXR	ferredoxin reductase
chr6	4135674	4136073	400	1.27341	Promoter (<=1kb)	6	4136072	4157385	21314	1	100507506	ENST00000427049.2	0	ENSG00000234817	ECI2-DT	ECI2 divergent transcript
chr1	43946429	43946828	400	1.18442	Promoter (<=1kb)	1	43944355	43946601	2247	2	101929609	ENST00000446167.2	0	NA	LOC101929609	uncharacterized LOC101929609
chr6	32195499	32195898	400	1.05128	Promoter (<=1kb)	6	32190766	32195523	4758	2	63940	ENST00000375043.3	0	ENSG00000213654	GPSM3	G protein signaling modulator 3
chr2	9423378	9423777	400	1.28208	Promoter (<=1kb)	2	9423651	9432688	9038	1	51692	ENST00000475482.5	0	ENSG00000119203	CPSF3	cleavage and polyadenylation specific factor 3
chr19	2785177	2785576	400	1.2448	Promoter (<=1kb)	19	2785503	2815807	30305	1	7064	ENST00000307741.11	0	ENSG00000172009	THOP1	thimet oligopeptidase 1
chr16	11915880	11916279	400	1.20568	Promoter (<=1kb)	16	11868128	11915956	47829	2	2935	ENST00000434724.7	0	ENSG00000103342	GSPT1	G1 to S phase transition 1
chr1	2194863	2195262	400	1.27412	Promoter (<=1kb)	1	2184478	2194775	10298	2	199990	ENST00000414253.5	-88	ENSG00000162585	FAAP20	FA core complex associated protein 20
chr10	31032182	31032581	400	1.28206	Promoter (<=1kb)	10	30844638	31031937	187300	2	220929	ENST00000452305.5	-245	ENSG00000183621	ZNF438	zinc finger protein 438
chr17	2303395	2303794	400	1.34237	Promoter (<=1kb)	17	2059843	2303785	243943	2	23293	ENST00000263073.11	0	ENSG00000070366	SMG6	SMG6 nonsense mediated mRNA decay factor
chr1	235328176	235328575	400	1.13481	Promoter (<=1kb)	1	235166895	235328219	161325	2	51742	ENST00000349213.7	0	ENSG00000054267	ARID4B	AT-rich interaction domain 4B
chr11	65859349	65859748	400	1.22672	Promoter (<=1kb)	11	65854675	65859415	4741	2	1072	ENST00000525451.6	0	ENSG00000172757	CFL1	cofilin 1
chr16	67806503	67806902	400	1.0921	Promoter (<=1kb)	16	67806765	67828014	21250	1	55815	ENST00000415766.7	0	ENSG00000102904	TSNAXIP1	translin associated factor X interacting protein 1
chr10	73997742	73998141	400	1.11684	Promoter (<=1kb)	10	73998114	74118048	119935	1	7414	ENST00000624354.3	0	ENSG00000035403	VCL	vinculin
chr11	6683230	6683629	400	1.19117	Promoter (<=1kb)	11	6680385	6683340	2956	2	63875	ENST00000288937.7	0	ENSG00000158042	MRPL17	mitochondrial ribosomal protein L17
chr22	41286184	41286583	400	1.15737	Promoter (<=1kb)	22	41244779	41286187	41409	2	5905	ENST00000356244.8	0	ENSG00000100401	RANGAP1	Ran GTPase activating protein 1
chr17	4497427	4497826	400	1.27416	Promoter (1-2kb)	17	4498881	4539035	40155	1	124976	ENST00000329078.8	-1055	ENSG00000183018	SPNS2	sphingolipid transporter 2
chr1	201469100	201469499	400	1.27642	Promoter (<=1kb)	1	201464278	201469188	4911	2	23612	ENST00000367311.5	0	ENSG00000174307	PHLDA3	pleckstrin homology like domain family A member 3
chr11	59142729	59143128	400	1.22144	Promoter (<=1kb)	11	59130133	59142755	12623	2	101927204	ENST00000501817.6	0	ENSG00000245571	FAM111A-DT	FAM111A divergent transcript
chr2	191677816	191678215	400	1.23878	Promoter (<=1kb)	2	191678068	191682487	4420	1	64859	ENST00000491331.5	0	ENSG00000173559	NABP1	nucleic acid binding protein 1
chr10	100912667	100913066	400	1.1681	Promoter (<=1kb)	10	100912963	100926760	13798	1	55719	ENST00000370271.7	0	ENSG00000119906	SLF2	SMC5-SMC6 complex localization factor 2
chr9	78031776	78032175	400	1.26205	Promoter (<=1kb)	9	77716097	78031811	315715	2	2776	ENST00000286548.9	0	ENSG00000156052	GNAQ	G protein subunit alpha q
chr3	195543170	195543569	400	1.38761	Promoter (<=1kb)	3	195514428	195543325	28898	2	5504	ENST00000618156.5	0	ENSG00000184203	PPP1R2	protein phosphatase 1 regulatory inhibitor subunit 2
chr2	224585535	224585934	400	1.17356	Promoter (<=1kb)	2	224470150	224585397	115248	2	8452	ENST00000344951.8	-138	ENSG00000036257	CUL3	cullin 3
chr8	125430023	125430422	400	1.05354	Promoter (<=1kb)	8	125430358	125438403	8046	1	10221	ENST00000311922.4	0	ENSG00000173334	TRIB1	tribbles pseudokinase 1
chr17	2396752	2397151	400	1.1497	Promoter (<=1kb)	17	2395330	2396853	1524	2	4335	ENST00000571836.2	0	ENSG00000070444	MNT	MAX network transcriptional repressor
chr11	64317868	64318267	400	1.30625	Promoter (<=1kb)	11	64318121	64321811	3691	1	25824	ENST00000265462.9	0	ENSG00000126432	PRDX5	peroxiredoxin 5
chr19	18204063	18204462	400	1.03332	Promoter (<=1kb)	19	18196799	18204042	7244	2	5864	ENST00000464076.3	-21	ENSG00000105649	RAB3A	RAB3A, member RAS oncogene family
chr21	42009824	42010223	400	1.28617	Promoter (<=1kb)	21	42009931	42024419	14489	1	150142	ENST00000675169.1	0	ENSG00000237232	ZNF295-AS1	ZNF295 antisense RNA 1
chr9	128067843	128068242	400	1.14308	Promoter (<=1kb)	9	128068201	128109244	41044	1	114789	ENST00000373068.6	0	ENSG00000148339	SLC25A25	solute carrier family 25 member 25
chr3	51499206	51499605	400	1.12984	Promoter (<=1kb)	3	51395867	51499994	104128	2	9730	ENST00000423656.5	389	ENSG00000145041	DCAF1	DDB1 and CUL4 associated factor 1
chr19	46661160	46661559	400	1.09315	Promoter (<=1kb)	19	46661478	46671341	9864	1	100506068	ENST00000500689.1	0	ENSG00000245598	DACT3-AS1	DACT3 antisense RNA 1
chr3	48663585	48663984	400	1.17367	Promoter (<=1kb)	3	48663776	48669174	5399	1	102724368	ENST00000421275.1	0	ENSG00000228350	LINC02585	long intergenic non-protein coding RNA 2585
chr19	37078167	37078566	400	1.26424	Promoter (<=1kb)	19	37078418	37127139	48722	1	147923	ENST00000589461.5	0	ENSG00000197050	ZNF420	zinc finger protein 420
chr16	14632616	14633015	400	1.23523	Promoter (<=1kb)	16	14627176	14632728	5553	2	5073	ENST00000562896.1	0	ENSG00000140694	PARN	poly(A)-specific ribonuclease
chr21	28992810	28993209	400	1.07901	Promoter (<=1kb)	21	28928144	28992877	64734	2	26046	ENST00000361371.10	0	ENSG00000198862	LTN1	listerin E3 ubiquitin protein ligase 1
chr18	58043864	58044263	400	1.41734	Promoter (<=1kb)	18	58044226	58401539	357314	1	23327	ENST00000400345.8	0	ENSG00000049759	NEDD4L	NEDD4 like E3 ubiquitin protein ligase
chr19	17470119	17470518	400	1.12234	Promoter (<=1kb)	19	17470489	17504986	34498	1	376497	ENST00000598424.5	0	ENSG00000130304	SLC27A1	solute carrier family 27 member 1
chr16	29790406	29790805	400	1.19681	Promoter (<=1kb)	16	29790727	29805384	14658	1	3835	ENST00000691169.1	0	ENSG00000079616	KIF22	kinesin family member 22
chr4	153204971	153205370	400	1.40844	Promoter (<=1kb)	4	153205107	153339317	134211	1	23321	ENST00000674876.1	0	ENSG00000109654	TRIM2	tripartite motif containing 2
chr17	76264868	76265267	400	1.11503	Promoter (<=1kb)	17	76265348	76271298	5951	1	283991	ENST00000327490.8	-81	ENSG00000185262	UBALD2	UBA like domain containing 2
chr3	49929639	49930038	400	1.28468	Promoter (<=1kb)	3	49908873	49929811	20939	2	84315	ENST00000296473.8	0	ENSG00000164077	MON1A	MON1 homolog A, secretory trafficking associated
chr20	35954364	35954763	400	1.18368	Promoter (<=1kb)	20	35954564	35980581	26018	1	140894	ENST00000622112.4	0	ENSG00000149646	CNBD2	cyclic nucleotide binding domain containing 2
chr9	77177234	77177633	400	1.18159	Promoter (<=1kb)	9	77177445	77417483	240039	1	23230	ENST00000376636.7	0	ENSG00000197969	VPS13A	vacuolar protein sorting 13 homolog A
chr19	49676807	49677206	400	1.05844	Promoter (<=1kb)	19	49677073	49685037	7965	1	3276	ENST00000534465.6	0	ENSG00000126457	PRMT1	protein arginine methyltransferase 1
chr9	35161740	35162139	400	1.25262	Promoter (<=1kb)	9	35161992	35405334	243343	1	10497	ENST00000617908.4	0	ENSG00000198722	UNC13B	unc-13 homolog B
chr11	66677747	66678146	400	1.22863	Promoter (<=1kb)	11	66664998	66677748	12751	2	83759	ENST00000525754.5	0	ENSG00000173914	RBM4B	RNA binding motif protein 4B
chr11	63681205	63681604	400	1.31686	Promoter (<=1kb)	11	63681446	63759882	78437	1	10313	ENST00000341307.6	0	ENSG00000133318	RTN3	reticulon 3
chr2	95207242	95207641	400	1.18201	Promoter (<=1kb)	2	95207535	95215603	8069	1	344065	ENST00000425953.5	0	ENSG00000233757	LOC344065	zinc finger protein 570-like
chr2	135741435	135741834	400	1.08317	Promoter (<=1kb)	2	135741734	135754188	12455	1	23190	ENST00000415164.5	0	ENSG00000144224	UBXN4	UBX domain protein 4
chr10	24466255	24466654	400	1.32135	Promoter (<=1kb)	10	24466531	24545316	78786	1	56243	ENST00000396446.5	0	ENSG00000120549	KIAA1217	KIAA1217
chr11	64778664	64779063	400	1.0493	Promoter (<=1kb)	11	64764606	64778747	14142	2	7536	ENST00000227503.13	0	ENSG00000168066	SF1	splicing factor 1
chr3	40309479	40309878	400	1.12873	Promoter (<=1kb)	3	40309707	40312424	2718	1	10289	ENST00000232905.4	0	ENSG00000114784	EIF1B	eukaryotic translation initiation factor 1B
chr19	51366309	51366708	400	1.20728	Promoter (<=1kb)	19	51345169	51366388	21220	2	2109	ENST00000309244.9	0	ENSG00000105379	ETFB	electron transfer flavoprotein subunit beta
chr16	9091255	9091654	400	1.04801	Promoter (<=1kb)	16	9091644	9121635	29992	1	29035	ENST00000327827.12	0	ENSG00000182831	C16orf72	chromosome 16 open reading frame 72
chr3	48556815	48557214	400	1.18837	Promoter (<=1kb)	3	48519674	48556890	37217	2	5210	ENST00000383734.6	0	ENSG00000114268	PFKFB4	6-phosphofructo-2-kinase/fructose-2,6-biphosphatase 4
chr2	36966452	36966851	400	1.19012	Promoter (<=1kb)	2	36837698	36966536	128839	2	6801	ENST00000263918.9	0	ENSG00000115808	STRN	striatin
chr2	191018678	191019077	400	1.26072	Promoter (1-2kb)	2	191001086	191020320	19235	2	6772	ENST00000454414.5	1243	ENSG00000115415	STAT1	signal transducer and activator of transcription 1
chr22	30607001	30607400	400	1.31619	Promoter (<=1kb)	22	30576628	30607083	30456	2	23481	ENST00000402281.5	0	ENSG00000100029	PES1	pescadillo ribosomal biogenesis factor 1
chr21	25734812	25735211	400	1.16841	Promoter (<=1kb)	21	25734972	25772460	37489	1	2551	ENST00000400075.4	0	ENSG00000154727	GABPA	GA binding protein transcription factor subunit alpha
chr6	20212374	20212773	400	1.20099	Promoter (<=1kb)	6	20099684	20212469	112786	2	154141	ENST00000324607.8	0	ENSG00000172197	MBOAT1	membrane bound O-acyltransferase domain containing 1
chr20	31608562	31608961	400	1.19787	Promoter (1-2kb)	20	31607186	31607240	55	1	100422904	ENST00000578262.1	1376	ENSG00000264395	MIR3193	microRNA 3193
chr9	132354937	132355336	400	1.19891	Promoter (<=1kb)	9	132261356	132354986	93631	2	23064	ENST00000224140.6	0	ENSG00000107290	SETX	senataxin
chr20	43590721	43591120	400	1.22864	Promoter (<=1kb)	20	43590937	43647299	56363	1	51098	ENST00000373030.8	0	ENSG00000101052	IFT52	intraflagellar transport 52
chr19	55408021	55408420	400	1.09151	Promoter (<=1kb)	19	55399745	55407788	8044	2	27338	ENST00000264552.14	-233	ENSG00000108106	UBE2S	ubiquitin conjugating enzyme E2 S
chr5	13932613	13933012	400	1.34174	Promoter (<=1kb)	5	13911357	13932456	21100	2	1767	ENST00000508040.1	-157	ENSG00000039139	DNAH5	dynein axonemal heavy chain 5
chr15	90233836	90234235	400	1.23331	Promoter (<=1kb)	15	90229975	90233941	3967	2	10519	ENST00000328649.11	0	ENSG00000185043	CIB1	calcium and integrin binding 1
chr3	50268830	50269229	400	1.32254	Promoter (<=1kb)	3	50268874	50277139	8266	1	7869	ENST00000619119.4	0	ENSG00000012171	SEMA3B	semaphorin 3B
chr3	43690538	43690937	400	1.32035	Promoter (<=1kb)	3	43690880	43718797	27918	1	51099	ENST00000458276.7	0	ENSG00000011198	ABHD5	abhydrolase domain containing 5, lysophosphatidic acid acyltransferase
chr16	30065359	30065758	400	1.13047	Promoter (<=1kb)	16	30065760	30070414	4655	1	226	ENST00000642816.3	-2	ENSG00000149925	ALDOA	aldolase, fructose-bisphosphate A
chrX	51893279	51893678	400	1.27127	Promoter (<=1kb)	23	51893533	51902354	8822	1	9500	ENST00000375722.5	0	ENSG00000179222	MAGED1	MAGE family member D1
chr14	22822712	22823111	400	1.35748	Promoter (<=1kb)	14	22813049	22822963	9915	2	9056	ENST00000557629.5	0	ENSG00000155465	SLC7A7	solute carrier family 7 member 7
chr7	44582166	44582565	400	1.17209	Promoter (<=1kb)	7	44577894	44582231	4338	2	222068	ENST00000457408.7	0	ENSG00000158604	TMED4	transmembrane p24 trafficking protein 4
chr11	65487520	65487919	400	1.11005	Promoter (<=1kb)	11	65487242	65487806	565	2	105369346	ENST00000660598.1	0	NA	LINC02736	long intergenic non-protein coding RNA 2736
chr17	82698641	82699040	400	1.11868	Promoter (<=1kb)	17	82654973	82698698	43726	2	10966	ENST00000571995.6	0	ENSG00000141542	RAB40B	RAB40B, member RAS oncogene family
chr2	19347925	19348324	400	1.39528	Promoter (<=1kb)	2	18986474	19348067	361594	2	400945	ENST00000650025.1	0	ENSG00000236204	LINC01376	long intergenic non-protein coding RNA 1376
chr21	33947760	33948159	400	1.13947	Promoter (<=1kb)	21	33948726	33969590	20865	1	100506334	ENST00000593977.1	-567	ENSG00000237945	LINC00649	long intergenic non-protein coding RNA 649
chr12	104958495	104958894	400	1.2383	Promoter (<=1kb)	12	104928244	104958744	30501	2	84102	ENST00000449866.2	0	ENSG00000136052	SLC41A2	solute carrier family 41 member 2
chr1	16217346	16217745	400	1.23814	Promoter (<=1kb)	1	16215907	16217421	1515	2	101927546	ENST00000475369.2	0	NA	ANO7L1	anoctamin 7 like 1 (pseudogene)
chr12	6764190	6764589	400	1.0635	Promoter (<=1kb)	12	6765516	6770875	5360	1	5763	ENST00000540667.5	-927	ENSG00000159335	PTMS	parathymosin
chr10	72273677	72274076	400	1.12894	Promoter (<=1kb)	10	72273919	72275998	2080	1	54541	ENST00000491934.3	0	ENSG00000168209	DDIT4	DNA damage inducible transcript 4
chr1	23344292	23344691	400	1.04477	Promoter (<=1kb)	1	23304688	23344336	39649	2	10236	ENST00000478691.5	0	ENSG00000125944	HNRNPR	heterogeneous nuclear ribonucleoprotein R
chr16	3457603	3458002	400	1.37958	Promoter (<=1kb)	16	3457985	3485578	27594	1	79903	ENST00000421765.7	0	ENSG00000122390	NAA60	N-alpha-acetyltransferase 60, NatF catalytic subunit
chr19	15379675	15380074	400	1.17178	Promoter (<=1kb)	19	15353385	15379787	26403	2	10270	ENST00000269701.7	0	ENSG00000105127	AKAP8	A-kinase anchoring protein 8
chr6	36197110	36197509	400	1.28273	Promoter (<=1kb)	6	36146698	36197203	50506	2	102723648	ENST00000526611.5	0	NA	BRPF3-AS1	BRPF3 antisense RNA 1
chr12	15911085	15911484	400	1.37076	Promoter (<=1kb)	12	15911302	16036292	124991	1	51071	ENST00000526521.5	0	ENSG00000023697	DERA	deoxyribose-phosphate aldolase
chr19	4342711	4343110	400	1.05381	Promoter (<=1kb)	19	4324044	4342786	18743	2	55620	ENST00000599736.5	0	ENSG00000178078	STAP2	signal transducing adaptor family member 2
chr13	23375452	23375851	400	1.30149	Promoter (<=1kb)	13	23328826	23375543	46718	2	26278	ENST00000402364.1	0	ENSG00000151835	SACS	sacsin molecular chaperone
chr1	32072850	32073249	400	1.18898	Promoter (<=1kb)	1	32072935	32091745	18811	1	55116	ENST00000438825.5	0	ENSG00000121775	TMEM39B	transmembrane protein 39B
chr17	39953141	39953540	400	1.16917	Promoter (<=1kb)	17	39953263	39977218	23956	1	284110	ENST00000635792.1	0	ENSG00000167914	GSDMA	gasdermin A
chr2	121736834	121737233	400	1.13777	Promoter (<=1kb)	2	121737103	121765218	28116	1	7247	ENST00000455432.5	0	ENSG00000211460	TSN	translin
chr1	24744890	24745289	400	1.14226	Promoter (<=1kb)	1	24745382	24839907	94526	1	25932	ENST00000497755.1	-93	ENSG00000169504	CLIC4	chloride intracellular channel 4
chr19	37594618	37595017	400	1.26409	Promoter (<=1kb)	19	37594830	37613387	18558	1	163255	ENST00000589117.5	0	ENSG00000171817	ZNF540	zinc finger protein 540
chr10	931610	932009	400	1.26053	Promoter (<=1kb)	10	809497	931705	122209	2	23185	ENST00000316157.8	0	ENSG00000107929	LARP4B	La ribonucleoprotein 4B
chr2	203535447	203535846	400	1.23124	Promoter (<=1kb)	2	203490046	203535335	45290	2	65059	ENST00000420371.2	-112	ENSG00000173166	RAPH1	Ras association (RalGDS/AF-6) and pleckstrin homology domains 1
chr5	80407790	80408189	400	1.27378	Promoter (<=1kb)	5	80408013	80479350	71338	1	9765	ENST00000338008.9	0	ENSG00000039319	ZFYVE16	zinc finger FYVE-type containing 16
chr19	9309618	9310017	400	1.22824	Promoter (<=1kb)	19	9291140	9309838	18699	2	374879	ENST00000591998.6	0	ENSG00000196110	ZNF699	zinc finger protein 699
chr10	86756211	86756610	400	1.36484	Promoter (<=1kb)	10	86756601	86932825	176225	1	657	ENST00000638429.1	0	ENSG00000107779	BMPR1A	bone morphogenetic protein receptor type 1A
chr14	94323051	94323450	400	1.17221	Promoter (<=1kb)	14	94304248	94323319	19072	2	866	ENST00000555056.1	0	ENSG00000170099	SERPINA6	serpin family A member 6
chr1	172532777	172533176	400	1.06005	Promoter (<=1kb)	1	172533118	172611831	78714	1	51430	ENST00000616058.4	0	ENSG00000094975	SUCO	SUN domain containing ossification factor
chr1	44800017	44800416	400	1.18454	Promoter (<=1kb)	1	44800377	44805990	5614	1	1263	ENST00000372201.5	0	ENSG00000173846	PLK3	polo like kinase 3
chr19	44747435	44747834	400	1.22137	Promoter (<=1kb)	19	44747705	44759486	11782	1	602	ENST00000403534.7	0	ENSG00000069399	BCL3	BCL3 transcription coactivator
chr21	44339121	44339520	400	1.14098	Promoter (<=1kb)	21	44328944	44339390	10447	2	755	ENST00000339818.9	0	ENSG00000160226	CFAP410	cilia and flagella associated protein 410
chr16	28924991	28925390	400	1.30766	Promoter (<=1kb)	16	28904421	28925214	20794	2	79874	ENST00000357573.10	0	ENSG00000177548	RABEP2	rabaptin, RAB GTPase binding effector protein 2
chr16	57185987	57186386	400	1.11628	Promoter (<=1kb)	16	57152466	57186039	33574	2	80011	ENST00000309137.13	0	ENSG00000172775	PSME3IP1	proteasome activator subunit 3 interacting protein 1
chr11	33700725	33701124	400	1.16261	Promoter (<=1kb)	11	33698261	33700826	2566	2	100131378	ENST00000379011.5	0	ENSG00000205177	C11orf91	chromosome 11 open reading frame 91
chr17	16215408	16215807	400	1.33585	Promoter (<=1kb)	17	16029157	16215534	186378	2	9611	ENST00000268712.8	0	ENSG00000141027	NCOR1	nuclear receptor corepressor 1
chr2	25878394	25878793	400	1.12942	Promoter (<=1kb)	2	25733753	25878487	144735	2	55252	ENST00000435504.9	0	ENSG00000143970	ASXL2	ASXL transcriptional regulator 2
chr17	7484639	7485038	400	1.23856	Promoter (<=1kb)	17	7484620	7499758	15139	1	5430	ENST00000572844.1	19	ENSG00000181222	POLR2A	RNA polymerase II subunit A
chr17	48626432	48626831	400	1.21122	Promoter (<=1kb)	17	48621156	48626358	5203	2	3219	ENST00000311177.7	-74	ENSG00000170689	HOXB9	homeobox B9
chr19	45645806	45646205	400	1.34761	Promoter (<=1kb)	19	45609400	45645602	36203	2	24139	ENST00000587152.6	-204	ENSG00000125746	EML2	EMAP like 2
chr1	113812264	113812663	400	1.10171	Promoter (<=1kb)	1	113812379	113823496	11118	1	100287722	ENST00000429398.5	0	ENSG00000226167	AP4B1-AS1	AP4B1 antisense RNA 1
chr11	65858113	65858512	400	1.25812	Promoter (<=1kb)	11	65823022	65858157	35136	2	1072	ENST00000527752.1	0	ENSG00000172757	CFL1	cofilin 1
chr7	102431715	102432114	400	1.24074	Promoter (<=1kb)	7	102433106	102439047	5942	1	80228	ENST00000482237.5	-992	ENSG00000160991	ORAI2	ORAI calcium release-activated calcium modulator 2
chr17	50478606	50479005	400	1.32849	Promoter (<=1kb)	17	50478860	50480629	1770	1	55316	ENST00000443328.2	0	ENSG00000136444	RSAD1	radical S-adenosyl methionine domain containing 1
chr9	136052033	136052432	400	1.11831	Promoter (1-2kb)	9	136006537	136050580	44044	2	138151	ENST00000371753.5	-1453	ENSG00000148411	NACC2	NACC family member 2
chr15	78507227	78507626	400	1.05626	Promoter (<=1kb)	15	78507564	78537372	29809	1	123688	ENST00000408962.6	0	ENSG00000188266	HYKK	hydroxylysine kinase
chr14	50312068	50312467	400	1.20144	Promoter (<=1kb)	14	50312324	50322892	10569	1	27109	ENST00000426751.7	0	ENSG00000125375	DMAC2L	distal membrane arm assembly component 2 like
chr19	43619768	43620167	400	1.3218	Promoter (<=1kb)	19	43607224	43619629	12406	2	126299	ENST00000300811.8	-139	ENSG00000131116	ZNF428	zinc finger protein 428
chr19	47257033	47257432	400	1.1455	Promoter (<=1kb)	19	47257532	47260762	3231	1	26093	ENST00000599398.5	-100	ENSG00000105321	CCDC9	coiled-coil domain containing 9
chr17	16313131	16313530	400	1.38702	Promoter (<=1kb)	17	16313547	16342651	29105	1	9487	ENST00000596678.2	-17	ENSG00000108474	PIGL	phosphatidylinositol glycan anchor biosynthesis class L
chr21	42496233	42496632	400	0.995163	Promoter (<=1kb)	21	42496539	42497443	905	1	101930094	ENST00000416179.1	0	ENSG00000239930	RSPH1-DT	RSPH1 divergent transcript
chr20	44909877	44910276	400	1.31239	Promoter (<=1kb)	20	44910060	44939316	29257	1	80336	ENST00000217073.7	0	ENSG00000101104	PABPC1L	poly(A) binding protein cytoplasmic 1 like
chr21	46228772	46229171	400	1.16659	Promoter (<=1kb)	21	46188141	46228822	40682	2	4047	ENST00000356396.8	0	ENSG00000160285	LSS	lanosterol synthase
chr17	48048016	48048415	400	1.05206	Promoter (<=1kb)	17	48046879	48048098	1220	2	116435298	ENST00000584428.2	0	ENSG00000263412	NFE2L1-DT	NFE2L1 divergent transcript
chr17	4833178	4833577	400	1.32095	Promoter (<=1kb)	17	4833340	4898061	64722	1	50488	ENST00000355280.11	0	ENSG00000141503	MINK1	misshapen like kinase 1
chr1	19110280	19110679	400	1.21164	Promoter (<=1kb)	1	19106566	19110558	3993	2	23352	ENST00000494503.1	0	ENSG00000127481	UBR4	ubiquitin protein ligase E3 component n-recognin 4
chr17	4710274	4710673	400	1.17554	Promoter (<=1kb)	17	4710596	4719413	8818	1	409	ENST00000574502.5	0	ENSG00000141480	ARRB2	arrestin beta 2
chr11	66958350	66958749	400	1.04957	Promoter (<=1kb)	11	66848417	66958383	109967	2	5091	ENST00000529047.6	0	ENSG00000173599	PC	pyruvate carboxylase
chr14	21384193	21384592	400	1.16719	Promoter (<=1kb)	14	21351476	21384019	32544	2	11198	ENST00000216297.7	-174	ENSG00000092201	SUPT16H	SPT16 homolog, facilitates chromatin remodeling subunit
chr12	6766027	6766426	400	1.28921	Promoter (<=1kb)	12	6766363	6770952	4590	1	5763	ENST00000309083.8	0	ENSG00000159335	PTMS	parathymosin
chr21	39183327	39183726	400	1.14439	Promoter (<=1kb)	21	39174769	39183451	8683	2	8624	ENST00000331573.8	0	ENSG00000183527	PSMG1	proteasome assembly chaperone 1
chr9	33167234	33167633	400	1.19883	Promoter (<=1kb)	9	33104082	33167356	63275	2	2683	ENST00000535206.5	0	ENSG00000086062	B4GALT1	beta-1,4-galactosyltransferase 1
chr19	3572556	3572955	400	1.11091	Promoter (<=1kb)	19	3572777	3576944	4168	1	10362	ENST00000416526.5	0	ENSG00000064961	HMG20B	high mobility group 20B
chr2	108786488	108786887	400	1.24803	Promoter (<=1kb)	2	108786757	108876578	89822	1	165055	ENST00000412964.6	0	ENSG00000163006	CCDC138	coiled-coil domain containing 138
chr1	2526092	2526491	400	1.27212	Promoter (<=1kb)	1	2521261	2526187	4927	2	55229	ENST00000491212.1	0	ENSG00000157881	PANK4	pantothenate kinase 4 (inactive)
chr4	38663771	38664170	400	1.29561	Promoter (<=1kb)	4	38664197	38690751	26555	1	51274	ENST00000514033.1	-27	ENSG00000109787	KLF3	Kruppel like factor 3
chr17	996475	996874	400	1.2423	Promoter (<=1kb)	17	997129	1003671	6543	1	29928	ENST00000327158.5	-255	ENSG00000177370	TIMM22	translocase of inner mitochondrial membrane 22
chr9	35814963	35815362	400	1.10939	Promoter (<=1kb)	9	35812960	35814992	2033	2	84681	ENST00000472085.5	0	ENSG00000137133	HINT2	histidine triad nucleotide binding protein 2
chr17	2401489	2401888	400	1.10315	Promoter (<=1kb)	17	2387909	2401104	13196	2	4335	ENST00000575394.1	-385	ENSG00000070444	MNT	MAX network transcriptional repressor
chr10	60573393	60573792	400	1.25928	Promoter (<=1kb)	10	60083939	60572909	488971	2	288	ENST00000622427.4	-484	ENSG00000151150	ANK3	ankyrin 3
chrX	47836594	47836993	400	1.26952	Promoter (<=1kb)	23	47836902	47925627	88726	1	347344	ENST00000338637.13	0	ENSG00000197779	ZNF81	zinc finger protein 81
chr13	42271599	42271998	400	1.24263	Promoter (<=1kb)	13	42272152	42323261	51110	1	11215	ENST00000025301.4	-154	ENSG00000023516	AKAP11	A-kinase anchoring protein 11
chr19	16660024	16660423	400	1.1012	Promoter (<=1kb)	19	16577642	16660104	82463	2	79086	ENST00000593962.5	0	ENSG00000214046	SMIM7	small integral membrane protein 7
chr21	17512717	17513116	400	1.35964	Promoter (<=1kb)	21	17513043	17570100	57058	1	1525	ENST00000284878.12	0	ENSG00000154639	CXADR	CXADR Ig-like cell adhesion molecule
chr11	46700461	46700860	400	1.16263	Promoter (<=1kb)	11	46677080	46700619	23540	2	392	ENST00000311956.9	0	ENSG00000175220	ARHGAP1	Rho GTPase activating protein 1
chr14	23556025	23556424	400	1.18602	Promoter (<=1kb)	14	23556136	23557125	990	1	79178	ENST00000557630.1	0	ENSG00000259431	THTPA	thiamine triphosphatase
chr21	32392850	32393249	400	1.26047	Promoter (<=1kb)	21	32393130	32393960	831	1	84996	ENST00000534991.3	0	ENSG00000256073	URB1-AS1	URB1 antisense RNA 1 (head to head)
chr7	77536685	77537084	400	1.11236	Promoter (<=1kb)	7	77537295	77640069	102775	1	5782	ENST00000248594.11	-211	ENSG00000127947	PTPN12	protein tyrosine phosphatase non-receptor type 12
chr19	45423592	45423991	400	1.18269	Promoter (<=1kb)	19	45407334	45423917	16584	2	2067	ENST00000300853.8	0	ENSG00000012061	ERCC1	ERCC excision repair 1, endonuclease non-catalytic subunit
chr11	34438680	34439079	400	1.16869	Promoter (<=1kb)	11	34438934	34472060	33127	1	847	ENST00000241052.5	0	ENSG00000121691	CAT	catalase
chr10	62268643	62269042	400	1.26691	Promoter (<=1kb)	10	62193086	62268844	75759	2	219790	ENST00000373789.8	0	ENSG00000182010	RTKN2	rhotekin 2
chr20	10673952	10674351	400	1.18879	Promoter (<=1kb)	20	10637684	10673999	36316	2	182	ENST00000254958.10	0	ENSG00000101384	JAG1	jagged canonical Notch ligand 1
chr2	69914554	69914953	400	0.977936	Promoter (<=1kb)	2	69915041	69942938	27898	1	4084	ENST00000540449.5	-88	ENSG00000059728	MXD1	MAX dimerization protein 1
chr19	53103295	53103694	400	1.13097	Promoter (<=1kb)	19	53066606	53103351	36746	2	90338	ENST00000599056.5	0	ENSG00000170949	ZNF160	zinc finger protein 160
chr15	56918307	56918706	400	1.22318	Promoter (<=1kb)	15	56795460	56918385	122926	2	145783	ENST00000648603.1	0	ENSG00000285331	LOC145783	uncharacterized LOC145783
chr9	5437730	5438129	400	1.1729	Promoter (<=1kb)	9	5357971	5437925	79955	2	55848	ENST00000223864.7	0	ENSG00000107020	PLGRKT	plasminogen receptor with a C-terminal lysine
chr19	18192784	18193183	400	1.07132	Promoter (<=1kb)	19	18193218	18194160	943	1	84769	ENST00000534421.1	-35	ENSG00000254858	MPV17L2	MPV17 mitochondrial inner membrane protein like 2
chr14	23306532	23306931	400	1.16855	Promoter (<=1kb)	14	23306833	23326175	19343	1	100529063	ENST00000678502.1	0	ENSG00000258643	BCL2L2-PABPN1	BCL2L2-PABPN1 readthrough
chr2	207625255	207625654	400	1.27096	Promoter (<=1kb)	2	207581353	207625331	43979	2	151194	ENST00000458426.5	0	ENSG00000144401	METTL21A	methyltransferase 21A, HSPA lysine
chr21	34073052	34073451	400	1.37832	Promoter (<=1kb)	21	34073224	34143034	69811	1	64968	ENST00000488492.5	0	ENSG00000243927	MRPS6	mitochondrial ribosomal protein S6
chr13	23579117	23579516	400	1.26717	Promoter (<=1kb)	13	23579359	23594411	15053	1	55504	ENST00000464735.1	0	ENSG00000127863	TNFRSF19	TNF receptor superfamily member 19
chr19	40285320	40285719	400	1.12486	Promoter (<=1kb)	19	40230317	40285345	55029	2	208	ENST00000392038.7	0	ENSG00000105221	AKT2	AKT serine/threonine kinase 2
chr19	45886193	45886592	400	1.27974	Promoter (<=1kb)	19	45883608	45886141	2534	2	26145	ENST00000302165.5	-52	ENSG00000170604	IRF2BP1	interferon regulatory factor 2 binding protein 1
chr19	56314865	56315264	400	1.16512	Promoter (<=1kb)	19	56315262	56365316	50055	1	112268243	ENST00000651636.1	0	NA	ZSCAN5A-AS1	ZSCAN5A antisense RNA 1
chr22	24555146	24555545	400	1.1531	Promoter (<=1kb)	22	24540438	24555182	14745	2	83606	ENST00000407471.7	0	ENSG00000138867	GUCD1	guanylyl cyclase domain containing 1
chr9	124861849	124862248	400	1.2107	Promoter (<=1kb)	9	124857880	124861915	4036	2	11224	ENST00000373570.8	0	ENSG00000136942	RPL35	ribosomal protein L35
chr11	535466	535865	400	1.32328	Promoter (<=1kb)	11	532242	535538	3297	2	3265	ENST00000493230.5	0	ENSG00000174775	HRAS	HRas proto-oncogene, GTPase
chr1	20661354	20661753	400	1.05802	Promoter (<=1kb)	1	20651767	20661544	9778	2	1650	ENST00000415136.6	0	ENSG00000244038	DDOST	dolichyl-diphosphooligosaccharide--protein glycosyltransferase non-catalytic subunit
chr5	72107074	72107473	400	1.28105	Promoter (<=1kb)	5	72107234	72183823	76590	1	4131	ENST00000512974.5	0	ENSG00000131711	MAP1B	microtubule associated protein 1B
chr13	108778004	108778403	400	1.36988	Promoter (1-2kb)	13	108779542	108785740	6199	1	23026	ENST00000467639.1	-1139	ENSG00000041515	MYO16	myosin XVI
chr19	38304904	38305303	400	1.21083	Promoter (<=1kb)	19	38304273	38305006	734	1	64073	ENST00000591852.1	631	ENSG00000167644	C19orf33	chromosome 19 open reading frame 33
chr17	18039084	18039483	400	1.16387	Promoter (<=1kb)	17	17977409	18039168	61760	2	107984989	ENST00000584205.5	0	NA	LOC107984989	uncharacterized LOC107984989
chr11	66051995	66052394	400	1.08674	Promoter (<=1kb)	11	66052331	66069308	16978	1	10992	ENST00000528302.5	0	ENSG00000087365	SF3B2	splicing factor 3b subunit 2
chr12	68332278	68332677	400	1.09914	Promoter (<=1kb)	12	68294566	68332362	37797	2	56890	ENST00000682720.1	0	ENSG00000111554	MDM1	Mdm1 nuclear protein
chr20	35541810	35542209	400	1.25692	Promoter (<=1kb)	20	35542038	35557634	15597	1	51614	ENST00000357394.8	0	ENSG00000125991	ERGIC3	ERGIC and golgi 3
chr12	19439366	19439765	400	1.2392	Promoter (<=1kb)	12	19439492	19522227	82736	1	121536	ENST00000266508.14	0	ENSG00000139154	AEBP2	AE binding protein 2
chr12	12562557	12562956	400	1.2275	Promoter (<=1kb)	12	12473282	12562863	89582	2	80824	ENST00000298573.9	0	ENSG00000111266	DUSP16	dual specificity phosphatase 16
chr19	45769319	45769718	400	1.16461	Promoter (<=1kb)	19	45764785	45769252	4468	2	147912	ENST00000317578.7	-67	ENSG00000177045	SIX5	SIX homeobox 5
chr21	41562126	41562525	400	1.35395	Promoter (<=1kb)	21	41559125	41562958	3834	2	105372809	ENST00000415820.1	433	NA	LOC105372809	uncharacterized LOC105372809
chr12	6533939	6534338	400	1.26036	Promoter (<=1kb)	12	6534512	6535141	630	1	2597	ENST00000496049.1	-174	ENSG00000111640	GAPDH	glyceraldehyde-3-phosphate dehydrogenase
chr19	12736914	12737313	400	0.978243	Promoter (<=1kb)	19	12737139	12748323	11185	1	439	ENST00000591090.5	0	ENSG00000198356	GET3	guided entry of tail-anchored proteins factor 3, ATPase
chr1	86914288	86914687	400	1.19312	Promoter (<=1kb)	1	86862827	86914370	51544	2	9403	ENST00000648872.1	0	ENSG00000183291	SELENOF	selenoprotein F
chr1	155000898	155001297	400	1.19988	Promoter (1-2kb)	1	155002630	155018522	15893	1	51043	ENST00000417934.6	-1333	ENSG00000160685	ZBTB7B	zinc finger and BTB domain containing 7B
chr19	4911916	4912315	400	1.10418	Promoter (1-2kb)	19	4910375	4960952	50578	1	29128	ENST00000616255.1	1541	ENSG00000276043	UHRF1	ubiquitin like with PHD and ring finger domains 1
chr1	153544983	153545382	400	1.19441	Promoter (<=1kb)	1	153543613	153545063	1451	2	6275	ENST00000368715.5	0	ENSG00000196154	S100A4	S100 calcium binding protein A4
chr7	107743543	107743942	400	1.14792	Promoter (<=1kb)	7	107739999	107743595	3597	2	101927974	ENST00000658766.1	0	ENSG00000241764	CBLL1-AS1	CBLL1 antisense RNA 1
chr22	36368583	36368982	400	1.28271	Promoter (1-2kb)	22	36324287	36370610	46324	2	4627	ENST00000688137.1	1628	ENSG00000100345	MYH9	myosin heavy chain 9
chr19	7829644	7830043	400	0.976834	Promoter (<=1kb)	19	7830218	7864976	34759	1	115704	ENST00000538904.7	-175	ENSG00000142459	EVI5L	ecotropic viral integration site 5 like
chr11	46296881	46297280	400	1.30605	Promoter (1-2kb)	11	46295126	46307939	12814	1	90993	ENST00000534787.1	1755	ENSG00000157613	CREB3L1	cAMP responsive element binding protein 3 like 1
chr17	51259990	51260389	400	1.18244	Promoter (<=1kb)	17	51177425	51260049	82625	2	54799	ENST00000586178.6	0	ENSG00000011258	MBTD1	mbt domain containing 1
chr1	43349181	43349580	400	1.28005	Promoter (<=1kb)	1	43349263	43352736	3474	1	4352	ENST00000643351.1	0	ENSG00000117400	MPL	MPL proto-oncogene, thrombopoietin receptor
chr5	75511578	75511977	400	1.04058	Promoter (<=1kb)	5	75368486	75511629	143144	2	10087	ENST00000644072.2	0	ENSG00000113163	CERT1	ceramide transporter 1
chr18	36153197	36153596	400	1.14965	Promoter (1-2kb)	18	36154931	36164667	9737	1	55250	ENST00000542050.5	-1335	ENSG00000134759	ELP2	elongator acetyltransferase complex subunit 2
chr14	64387944	64388343	400	1.10966	Promoter (<=1kb)	14	64341673	64387986	46314	2	441687	ENST00000641479.1	0	NA	TEX21P	testis expressed 21, pseudogene
chr3	112562177	112562576	400	1.0804	Promoter (<=1kb)	3	112562072	112584156	22085	1	55032	ENST00000261034.6	105	ENSG00000138459	SLC35A5	solute carrier family 35 member A5
chr6	45377827	45378226	400	1.20495	Promoter (<=1kb)	6	44809317	45377953	568637	2	8464	ENST00000475057.5	0	ENSG00000196284	SUPT3H	SPT3 homolog, SAGA and STAGA complex component
chr1	227727993	227728392	400	1.23223	Promoter (<=1kb)	1	227728200	227781821	53622	1	116841	ENST00000681827.1	0	ENSG00000143740	SNAP47	synaptosome associated protein 47
chr5	77776183	77776582	400	1.29638	Promoter (<=1kb)	5	77691166	77776339	85174	2	6902	ENST00000380377.9	0	ENSG00000171530	TBCA	tubulin folding cofactor A
chr19	37779404	37779803	400	1.30999	Promoter (<=1kb)	19	37738287	37779560	41274	2	126231	ENST00000589632.5	0	ENSG00000189144	ZNF573	zinc finger protein 573
chr5	81750989	81751388	400	1.04053	Promoter (<=1kb)	5	81412804	81751097	338294	2	23635	ENST00000320672.9	0	ENSG00000145687	SSBP2	single stranded DNA binding protein 2
chr13	110915138	110915537	400	1.07274	Promoter (<=1kb)	13	110878540	110915069	36530	2	55608	ENST00000267339.6	-69	ENSG00000088448	ANKRD10	ankyrin repeat domain 10
chr2	33599258	33599657	400	1.01588	Promoter (<=1kb)	2	33599442	33657460	58019	1	105374455	ENST00000669243.1	0	NA	LOC105374455	uncharacterized LOC105374455
chr17	16438602	16439001	400	1.09862	Promoter (<=1kb)	17	16438767	16442076	3310	1	125144	ENST00000475947.7	0	ENSG00000175061	SNHG29	small nucleolar RNA host gene 29
chr12	53079227	53079626	400	1.07172	Promoter (<=1kb)	12	53064316	53079390	15075	2	84926	ENST00000301463.9	0	ENSG00000167778	SPRYD3	SPRY domain containing 3
chr9	129036267	129036666	400	1.10096	Promoter (<=1kb)	9	129036621	129042400	5780	1	84895	ENST00000477088.5	0	ENSG00000148343	MIGA2	mitoguardin 2
chr2	170928813	170929212	400	1.04688	Promoter (<=1kb)	2	170929197	170951366	22170	1	26003	ENST00000444801.5	0	ENSG00000115806	GORASP2	golgi reassembly stacking protein 2
chr15	100602193	100602592	400	0.962256	Promoter (<=1kb)	15	100602589	100651701	49113	1	140460	ENST00000332783.12	0	ENSG00000183475	ASB7	ankyrin repeat and SOCS box containing 7
chr15	31326324	31326723	400	1.17717	Promoter (<=1kb)	15	31326835	31377899	51065	1	51621	ENST00000307145.4	-112	ENSG00000169926	KLF13	Kruppel like factor 13
chr12	124422553	124422952	400	1.14901	Promoter (<=1kb)	12	124324416	124422554	98139	2	9612	ENST00000356219.7	0	ENSG00000196498	NCOR2	nuclear receptor corepressor 2
chr16	30378147	30378546	400	1.14116	Promoter (<=1kb)	16	30378312	30397691	19380	1	197407	ENST00000528032.5	0	ENSG00000180035	ZNF48	zinc finger protein 48
chr7	92447214	92447613	400	1.27736	Promoter (<=1kb)	7	92447482	92460075	12594	1	57798	ENST00000287957.5	0	ENSG00000157259	GATAD1	GATA zinc finger domain containing 1
chr1	53945772	53946171	400	1.15777	Promoter (<=1kb)	1	53946085	53958252	12168	1	115353	ENST00000371368.5	0	ENSG00000116212	LRRC42	leucine rich repeat containing 42
chr21	29073554	29073953	400	1.05306	Promoter (<=1kb)	21	29056322	29073797	17476	2	10694	ENST00000540844.5	0	ENSG00000156261	CCT8	chaperonin containing TCP1 subunit 8
chr3	48240932	48241331	400	1.25212	Promoter (<=1kb)	3	48241100	48287627	46528	1	51385	ENST00000427617.6	0	ENSG00000164048	ZNF589	zinc finger protein 589
chr2	96868458	96868857	400	1.27101	Promoter (<=1kb)	2	96865234	96868588	3355	2	54910	ENST00000442264.5	0	ENSG00000168758	SEMA4C	semaphorin 4C
chr22	41832679	41833078	400	1.09433	Promoter (<=1kb)	22	41833079	41907307	74229	1	6721	ENST00000612482.4	-1	ENSG00000198911	SREBF2	sterol regulatory element binding transcription factor 2
chr21	46635441	46635840	400	1.22173	Promoter (<=1kb)	21	46635595	46665117	29523	1	3275	ENST00000451211.6	0	ENSG00000160310	PRMT2	protein arginine methyltransferase 2
chr11	66289097	66289496	400	1.03956	Promoter (<=1kb)	11	66284580	66289128	4549	2	10897	ENST00000471387.6	0	ENSG00000174851	YIF1A	Yip1 interacting factor homolog A, membrane trafficking protein
chr8	140457624	140458023	400	1.15692	Promoter (<=1kb)	8	139727725	140457744	730020	2	83696	ENST00000438773.4	0	ENSG00000167632	TRAPPC9	trafficking protein particle complex subunit 9
chr2	127107117	127107516	400	1.14847	Promoter (<=1kb)	2	127048027	127107288	59262	2	274	ENST00000259238.8	0	ENSG00000136717	BIN1	bridging integrator 1
chr19	50658088	50658487	400	1.17268	Promoter (<=1kb)	19	50658496	50659310	815	1	342918	ENST00000490451.1	-9	ENSG00000235034	C19orf81	chromosome 19 open reading frame 81
chr1	20786606	20787005	400	1.20028	Promoter (<=1kb)	1	20742679	20786652	43974	2	50809	ENST00000312239.10	0	ENSG00000127483	HP1BP3	heterochromatin protein 1 binding protein 3
chr2	74507527	74507926	400	1.14908	Promoter (<=1kb)	2	74505043	74507695	2653	2	84759	ENST00000233630.11	0	ENSG00000115289	PCGF1	polycomb group ring finger 1
chr10	100373257	100373656	400	1.0223	Promoter (<=1kb)	10	100373513	100388360	14848	1	90271	ENST00000641708.1	0	ENSG00000235823	OLMALINC	oligodendrocyte maturation-associated long intergenic non-coding RNA
chr19	2151643	2152042	400	1.0377	Promoter (<=1kb)	19	2100988	2151566	50579	2	8943	ENST00000643116.3	-77	ENSG00000065000	AP3D1	adaptor related protein complex 3 subunit delta 1
chr19	48746852	48747251	400	1.33786	Promoter (<=1kb)	19	48740852	48746909	6058	2	284359	ENST00000332955.7	0	ENSG00000182264	IZUMO1	izumo sperm-egg fusion 1
chr1	36150793	36151192	400	1.05977	Promoter (1-2kb)	1	36136570	36149514	12945	2	27095	ENST00000616395.4	-1279	ENSG00000054116	TRAPPC3	trafficking protein particle complex subunit 3
chr12	46383302	46383701	400	1.11958	Promoter (<=1kb)	12	46383433	46495203	111771	1	100288798	ENST00000687751.1	0	NA	SLC38A4-AS1	SLC38A4 antisense RNA 1
chr19	42396858	42397257	400	1.06366	Promoter (<=1kb)	19	42397159	42652021	254863	1	100996307	ENST00000689053.1	0	ENSG00000213904	LIPE-AS1	LIPE antisense RNA 1
chr22	38705469	38705868	400	1.01398	Promoter (<=1kb)	22	38705742	38716867	11126	1	9567	ENST00000484657.5	0	ENSG00000100226	GTPBP1	GTP binding protein 1
chr2	42361357	42361756	400	1.14921	Promoter (<=1kb)	2	42349338	42361217	11880	2	9167	ENST00000234301.3	-140	ENSG00000115944	COX7A2L	cytochrome c oxidase subunit 7A2 like
chr16	68448485	68448884	400	1.12721	Promoter (<=1kb)	16	68358327	68448508	90182	2	55512	ENST00000219334.10	0	ENSG00000103056	SMPD3	sphingomyelin phosphodiesterase 3
chr17	77323028	77323427	400	1.10133	Promoter (<=1kb)	17	77323706	77402455	78750	1	10801	ENST00000592098.1	-279	ENSG00000184640	SEPTIN9	septin 9
chr22	38181727	38182126	400	1.1749	Promoter (<=1kb)	22	38111495	38181826	70332	2	8398	ENST00000663895.1	0	ENSG00000184381	PLA2G6	phospholipase A2 group VI
chr2	54115699	54116098	400	1.26966	Promoter (<=1kb)	2	54115706	54305251	189546	1	98	ENST00000494922.6	0	ENSG00000170634	ACYP2	acylphosphatase 2
chr8	102806405	102806804	400	1.08259	Promoter (<=1kb)	8	102806822	102809971	3150	1	401472	ENST00000517910.1	-18	NA	GASAL1	growth arrest associated lncRNA 1
chr22	42079481	42079880	400	1.17192	Promoter (<=1kb)	22	42079691	42083353	3663	1	91689	ENST00000422252.1	0	ENSG00000183172	SMDT1	single-pass membrane protein with aspartate rich tail 1
chr12	27523928	27524327	400	1.09113	Promoter (<=1kb)	12	27524142	27658848	134707	1	8496	ENST00000545381.5	0	ENSG00000110841	PPFIBP1	PPFIA binding protein 1
chr19	45584470	45584869	400	1.08461	Promoter (<=1kb)	19	45527427	45584842	57416	2	80207	ENST00000323060.3	0	ENSG00000125741	OPA3	outer mitochondrial membrane lipid metabolism regulator OPA3
chr19	6767371	6767770	400	1.32395	Promoter (<=1kb)	19	6752160	6767435	15276	2	10045	ENST00000245908.11	0	ENSG00000125731	SH2D3A	SH2 domain containing 3A
chr20	35277895	35278294	400	1.29893	Promoter (<=1kb)	20	35276352	35278122	1771	2	101410538	ENST00000456790.2	0	ENSG00000126005	MMP24OS	MMP24 opposite strand
chr19	12365533	12365932	400	1.17155	Promoter (<=1kb)	19	12345944	12365683	19740	2	79973	ENST00000242804.9	0	ENSG00000198342	ZNF442	zinc finger protein 442
chr19	11529023	11529422	400	1.13631	Promoter (<=1kb)	19	11505929	11529096	23168	2	51295	ENST00000588998.5	0	ENSG00000130159	ECSIT	ECSIT signaling integrator
chr17	40417854	40418253	400	1.17637	Promoter (<=1kb)	17	40388525	40417896	29372	2	7153	ENST00000423485.6	0	ENSG00000131747	TOP2A	DNA topoisomerase II alpha
chr17	77424998	77425397	400	1.33395	Promoter (1-2kb)	17	77426956	77488273	61318	1	10801	ENST00000586521.5	-1559	ENSG00000184640	SEPTIN9	septin 9
chr11	72722335	72722734	400	1.21978	Promoter (<=1kb)	11	72685075	72722358	37284	2	116985	ENST00000334211.12	0	ENSG00000186635	ARAP1	ArfGAP with RhoGAP domain, ankyrin repeat and PH domain 1
chr18	8704777	8705176	400	1.15623	Promoter (<=1kb)	18	8705661	8828946	123286	1	23255	ENST00000306329.15	-485	ENSG00000168502	MTCL1	microtubule crosslinking factor 1
chr3	47802982	47803381	400	1.27279	Promoter (<=1kb)	3	47803107	47824863	21757	1	22907	ENST00000415400.5	0	ENSG00000132153	DHX30	DExH-box helicase 30
chr20	63894808	63895207	400	1.27331	Promoter (<=1kb)	20	63895126	63936011	40886	1	80331	ENST00000360864.9	0	ENSG00000101152	DNAJC5	DnaJ heat shock protein family (Hsp40) member C5
chr12	123972725	123973124	400	1.22036	Promoter (<=1kb)	12	123973123	124015422	42300	1	144348	ENST00000539644.5	0	ENSG00000179195	ZNF664	zinc finger protein 664
chr11	47408097	47408496	400	1.05641	Promoter (<=1kb)	11	47408584	47412393	3810	1	91252	ENST00000531974.5	-88	ENSG00000165915	SLC39A13	solute carrier family 39 member 13
chr15	72231111	72231510	400	1.2093	Promoter (<=1kb)	15	72199029	72231190	32162	2	5315	ENST00000335181.10	0	ENSG00000067225	PKM	pyruvate kinase M1/2
chr11	63938523	63938922	400	1.08759	Promoter (<=1kb)	11	63938959	63957319	18361	1	79829	ENST00000338447.10	-37	ENSG00000110583	NAA40	N-alpha-acetyltransferase 40, NatD catalytic subunit
chr8	30727746	30728145	400	1.19984	Promoter (<=1kb)	8	30678066	30727846	49781	2	2936	ENST00000221130.11	0	ENSG00000104687	GSR	glutathione-disulfide reductase
chr17	4967217	4967616	400	1.07059	Promoter (<=1kb)	17	4959256	4967191	7936	2	9552	ENST00000573366.5	-26	ENSG00000091640	SPAG7	sperm associated antigen 7
chr10	101060896	101061295	400	1.27759	Promoter (<=1kb)	10	101061989	101067059	5071	1	81621	ENST00000370200.6	-694	ENSG00000107821	KAZALD1	Kazal type serine peptidase inhibitor domain 1
chr15	75450663	75451062	400	1.12359	Promoter (<=1kb)	15	75430069	75451537	21469	2	25942	ENST00000568919.1	475	ENSG00000169375	SIN3A	SIN3 transcription regulator family member A
chr15	41230967	41231366	400	1.21204	Promoter (<=1kb)	15	41231140	41279719	48580	1	11261	ENST00000560411.5	0	ENSG00000187446	CHP1	calcineurin like EF-hand protein 1
chr2	110677940	110678339	400	1.3051	Promoter (<=1kb)	2	110637528	110678063	40536	2	699	ENST00000302759.11	0	ENSG00000169679	BUB1	BUB1 mitotic checkpoint serine/threonine kinase
chr15	50424073	50424472	400	1.14044	Promoter (<=1kb)	15	50424380	50449440	25061	1	9101	ENST00000560297.5	0	ENSG00000138592	USP8	ubiquitin specific peptidase 8
chr19	13747566	13747965	400	1.15148	Promoter (<=1kb)	19	13747864	13763279	15416	1	81576	ENST00000593174.5	0	ENSG00000104957	YJU2B	YJU2 splicing factor homolog B
chr7	42932091	42932490	400	1.09877	Promoter (<=1kb)	7	42916861	42932174	15314	2	5683	ENST00000223321.9	0	ENSG00000106588	PSMA2	proteasome 20S subunit alpha 2
chr1	155002002	155002401	400	1.0475	Promoter (<=1kb)	1	155002630	155018522	15893	1	51043	ENST00000417934.6	-229	ENSG00000160685	ZBTB7B	zinc finger and BTB domain containing 7B
chr11	61161238	61161637	400	1.19894	Promoter (<=1kb)	11	61130257	61161426	31170	2	55048	ENST00000301765.10	0	ENSG00000167987	VPS37C	VPS37C subunit of ESCRT-I
chr14	104681689	104682088	400	1.19444	Promoter (<=1kb)	14	104681146	104701756	20611	1	64423	ENST00000674869.1	543	ENSG00000203485	INF2	inverted formin 2
chr17	42609354	42609753	400	1.13108	Promoter (<=1kb)	17	42579513	42609377	29865	2	162427	ENST00000589797.5	0	ENSG00000141699	RETREG3	reticulophagy regulator family member 3
chr19	46860084	46860483	400	1.13794	Promoter (<=1kb)	19	46860997	47005077	144081	1	2909	ENST00000672722.1	-514	ENSG00000160007	ARHGAP35	Rho GTPase activating protein 35
chr7	130440955	130441354	400	1.23189	Promoter (<=1kb)	7	130393771	130441016	47246	2	95681	ENST00000223208.10	0	ENSG00000106477	CEP41	centrosomal protein 41
chr11	74170885	74171284	400	1.0753	Promoter (<=1kb)	11	74012718	74171002	158285	2	26005	ENST00000334126.12	0	ENSG00000168014	C2CD3	C2 domain containing 3 centriole elongation regulator
chr11	64917192	64917591	400	0.986174	Promoter (<=1kb)	11	64894546	64917209	22664	2	23130	ENST00000377264.8	0	ENSG00000110046	ATG2A	autophagy related 2A
chr4	7042935	7043334	400	1.14369	Promoter (<=1kb)	4	7040849	7043001	2153	2	257236	ENST00000310085.6	0	ENSG00000173013	CCDC96	coiled-coil domain containing 96
chr16	53130703	53131102	400	1.03991	Promoter (<=1kb)	16	53130921	53327451	196531	1	80205	ENST00000564845.5	0	ENSG00000177200	CHD9	chromodomain helicase DNA binding protein 9
chr16	2882541	2882940	400	1.09857	Promoter (<=1kb)	16	2883213	2899382	16170	1	114984	ENST00000293981.10	-273	ENSG00000162076	FLYWCH2	FLYWCH family member 2
chr11	72112178	72112577	400	1.07321	Promoter (<=1kb)	11	72109589	72112279	2691	2	25906	ENST00000542531.5	0	ENSG00000110200	ANAPC15	anaphase promoting complex subunit 15
chr16	58499863	58500262	400	1.12848	Promoter (<=1kb)	16	58500047	58513619	13573	1	65009	ENST00000566192.5	0	ENSG00000103034	NDRG4	NDRG family member 4
chr11	78188543	78188942	400	1.03156	Promoter (<=1kb)	11	78171249	78188626	17378	2	283219	ENST00000340067.4	0	ENSG00000188997	KCTD21	potassium channel tetramerization domain containing 21
chr19	39412213	39412612	400	1.10672	Promoter (<=1kb)	19	39412669	39428415	15747	1	64857	ENST00000425673.6	-57	ENSG00000090924	PLEKHG2	pleckstrin homology and RhoGEF domain containing G2
chr11	64230237	64230636	400	1.20182	Promoter (<=1kb)	11	64230278	64234281	4004	1	3338	ENST00000321685.7	0	ENSG00000110011	DNAJC4	DnaJ heat shock protein family (Hsp40) member C4
chrX	24025348	24025747	400	1.32707	Promoter (<=1kb)	23	23983719	24025685	41967	2	80311	ENST00000689334.1	0	ENSG00000174010	KLHL15	kelch like family member 15
chr17	50866417	50866816	400	1.10015	Promoter (<=1kb)	17	50866679	50868307	1629	1	400604	ENST00000416263.3	0	ENSG00000229980	TOB1-AS1	TOB1 antisense RNA 1
chr7	28408904	28409303	400	1.1719	Promoter (<=1kb)	7	28409335	28513838	104504	1	9586	ENST00000469531.1	-32	ENSG00000146592	CREB5	cAMP responsive element binding protein 5
chr9	35489543	35489942	400	1.21519	Promoter (<=1kb)	9	35490111	35561895	71785	1	9853	ENST00000361226.8	-169	ENSG00000198853	RUSC2	RUN and SH3 domain containing 2
chr2	219279003	219279402	400	1.06593	Promoter (<=1kb)	2	219279342	219284696	5355	1	3300	ENST00000425450.5	0	ENSG00000135924	DNAJB2	DnaJ heat shock protein family (Hsp40) member B2
chr19	6372501	6372900	400	1.0885	Promoter (<=1kb)	19	6372794	6375250	2457	1	84266	ENST00000245812.8	0	ENSG00000125652	ALKBH7	alkB homolog 7
chr21	26842886	26843285	400	1.33243	Promoter (<=1kb)	21	26835795	26843018	7224	2	9510	ENST00000517777.6	0	ENSG00000154734	ADAMTS1	ADAM metallopeptidase with thrombospondin type 1 motif 1
chr6	37169727	37170126	400	1.2472	Promoter (<=1kb)	6	37170152	37175428	5277	1	5292	ENST00000373509.6	-26	ENSG00000137193	PIM1	Pim-1 proto-oncogene, serine/threonine kinase
chr17	41784203	41784602	400	1.28408	Promoter (<=1kb)	17	41754604	41785155	30552	2	3728	ENST00000393930.5	553	ENSG00000173801	JUP	junction plakoglobin
chr17	29591675	29592074	400	1.28538	Promoter (1-2kb)	17	29593132	29614761	21630	1	124930	ENST00000394859.8	-1058	ENSG00000198720	ANKRD13B	ankyrin repeat domain 13B
chr3	184561412	184561811	400	1.06726	Promoter (<=1kb)	3	184561785	184582408	20624	1	2049	ENST00000330394.3	0	ENSG00000182580	EPHB3	EPH receptor B3
chr15	58749690	58750089	400	1.08758	Promoter (<=1kb)	15	58588809	58749707	160899	2	102	ENST00000260408.8	0	ENSG00000137845	ADAM10	ADAM metallopeptidase domain 10
chr5	37371021	37371420	400	1.05975	Promoter (<=1kb)	5	37288137	37371106	82970	2	9631	ENST00000231498.8	0	ENSG00000113569	NUP155	nucleoporin 155
chr16	28846312	28846711	400	1.08289	Promoter (<=1kb)	16	28846600	28866284	19685	1	25970	ENST00000563591.5	0	ENSG00000178188	SH2B1	SH2B adaptor protein 1
chrX	49922354	49922753	400	1.19468	Promoter (<=1kb)	23	49922596	50099230	176635	1	1184	ENST00000376091.8	0	ENSG00000171365	CLCN5	chloride voltage-gated channel 5
chr8	22392481	22392880	400	1.11583	Promoter (<=1kb)	8	22392830	22404870	12041	1	23516	ENST00000520832.1	0	ENSG00000104635	SLC39A14	solute carrier family 39 member 14
chr2	222656057	222656456	400	1.25992	Promoter (<=1kb)	2	222566899	222656092	89194	2	10056	ENST00000281828.8	0	ENSG00000116120	FARSB	phenylalanyl-tRNA synthetase subunit beta
chr2	96760524	96760923	400	1.23804	Promoter (<=1kb)	2	96760902	96811874	50973	1	26504	ENST00000377075.3	0	ENSG00000158158	CNNM4	cyclin and CBS domain divalent metal cation transport mediator 4
chr2	28870168	28870567	400	1.23297	Promoter (<=1kb)	2	28849821	28870309	20489	2	55006	ENST00000306108.10	0	ENSG00000171103	TRMT61B	tRNA methyltransferase 61B
chr21	29130206	29130605	400	1.02376	Promoter (<=1kb)	21	29130638	29175014	44377	1	56911	ENST00000399926.5	-33	ENSG00000156265	MAP3K7CL	MAP3K7 C-terminal like
chr1	1308223	1308622	400	1.28762	Promoter (<=1kb)	1	1308597	1311677	3081	1	126789	ENST00000379031.10	0	ENSG00000169972	PUSL1	pseudouridine synthase like 1
chr3	122975294	122975693	400	1.1998	Promoter (<=1kb)	3	122948582	122975370	26789	2	54437	ENST00000449546.1	0	ENSG00000082684	SEMA5B	semaphorin 5B
chr17	78314182	78314581	400	1.32208	Promoter (1-2kb)	17	78315729	78347798	32070	1	105371912	ENST00000586321.1	-1148	NA	LOC105371912	uncharacterized LOC105371912
chr22	38110746	38111145	400	1.19858	Promoter (<=1kb)	22	38085686	38111015	25330	2	80115	ENST00000679603.1	0	ENSG00000128298	BAIAP2L2	BAR/IMD domain containing adaptor protein 2 like 2
chr14	22919139	22919538	400	1.07933	Promoter (<=1kb)	14	22893204	22919149	25946	2	55147	ENST00000359890.8	0	ENSG00000100461	RBM23	RNA binding motif protein 23
chr19	13952140	13952539	400	1.01549	Promoter (<=1kb)	19	13952509	13961449	8941	1	90379	ENST00000254337.11	0	ENSG00000132017	DCAF15	DDB1 and CUL4 associated factor 15
chr7	24980138	24980537	400	1.07271	Promoter (<=1kb)	7	24796540	24980178	183639	2	26031	ENST00000313367.7	0	ENSG00000070882	OSBPL3	oxysterol binding protein like 3
chr11	47426375	47426774	400	1.17436	Promoter (<=1kb)	11	47418769	47426473	7705	2	5702	ENST00000619920.4	0	ENSG00000165916	PSMC3	proteasome 26S subunit, ATPase 3
chr16	3024065	3024464	400	1.12251	Promoter (<=1kb)	16	3022625	3024269	1645	2	54985	ENST00000576921.1	0	ENSG00000103145	HCFC1R1	host cell factor C1 regulator 1
chr16	53509	53908	400	1.09026	Promoter (<=1kb)	16	46407	53608	7202	2	51728	ENST00000293860.6	0	ENSG00000161980	POLR3K	RNA polymerase III subunit K
chr17	44775585	44775984	400	1.00722	Promoter (<=1kb)	17	44775558	44777802	2245	1	4185	ENST00000588363.1	27	ENSG00000073670	ADAM11	ADAM metallopeptidase domain 11
chr11	65615256	65615655	400	1.00515	Promoter (<=1kb)	11	65606435	65615382	8948	2	4296	ENST00000524856.1	0	ENSG00000173327	MAP3K11	mitogen-activated protein kinase kinase kinase 11
chr2	231464338	231464737	400	1.11119	Promoter (<=1kb)	2	231453531	231464484	10954	2	4691	ENST00000322723.9	0	ENSG00000115053	NCL	nucleolin
chr19	49877511	49877910	400	1.11182	Promoter (<=1kb)	19	49877666	49888743	11078	1	79735	ENST00000535102.6	0	ENSG00000104946	TBC1D17	TBC1 domain family member 17
chr11	77994668	77995067	400	1.01493	Promoter (<=1kb)	11	77878720	77994668	115949	2	92105	ENST00000534064.6	0	ENSG00000149262	INTS4	integrator complex subunit 4
chr21	45403960	45404359	400	1.29771	Promoter (<=1kb)	21	45405165	45513720	108556	1	80781	ENST00000651438.1	-806	ENSG00000182871	COL18A1	collagen type XVIII alpha 1 chain
chr14	99480992	99481391	400	0.949874	Promoter (<=1kb)	14	99481169	99502376	21208	1	8812	ENST00000557165.5	0	ENSG00000090061	CCNK	cyclin K
chr19	572206	572605	400	1.27728	Promoter (<=1kb)	19	567433	572228	4796	2	105372233	ENST00000588290.3	0	ENSG00000267751	BSG-AS1	BSG antisense RNA 1
chr14	100238556	100238955	400	1.16621	Promoter (<=1kb)	14	100239144	100282788	43645	1	7528	ENST00000262238.10	-189	ENSG00000100811	YY1	YY1 transcription factor
chr6	96897716	96898115	400	1.20931	Promoter (<=1kb)	6	96889315	96897891	8577	2	29078	ENST00000316149.8	0	ENSG00000123545	NDUFAF4	NADH:ubiquinone oxidoreductase complex assembly factor 4
chr2	30146476	30146875	400	0.943536	Promoter (<=1kb)	2	30141303	30146606	5304	2	101929418	ENST00000691067.1	0	NA	LOC101929418	uncharacterized LOC101929418
chr12	57522443	57522842	400	1.25288	Promoter (<=1kb)	12	57522824	57530148	7325	1	114785	ENST00000355673.8	0	ENSG00000166987	MBD6	methyl-CpG binding domain protein 6
chr10	73096823	73097222	400	1.1058	Promoter (<=1kb)	10	73007217	73096850	89634	2	5033	ENST00000307116.6	0	ENSG00000122884	P4HA1	prolyl 4-hydroxylase subunit alpha 1
chr1	54053199	54053598	400	1.05082	Promoter (<=1kb)	1	54053584	54112504	58921	1	127428	ENST00000648983.1	0	ENSG00000116205	TCEANC2	transcription elongation factor A N-terminal and central domain containing 2
chr7	100586255	100586654	400	0.925518	Promoter (<=1kb)	7	100586328	100601117	14790	1	26261	ENST00000241071.11	0	ENSG00000106336	FBXO24	F-box protein 24
chr12	53625891	53626290	400	1.04731	Promoter (<=1kb)	12	53513442	53626000	112559	2	11016	ENST00000456903.8	0	ENSG00000170653	ATF7	activating transcription factor 7
chr14	73851571	73851970	400	1.25826	Promoter (<=1kb)	14	73851831	73885726	33896	1	145482	ENST00000555661.6	0	ENSG00000140043	PTGR2	prostaglandin reductase 2
chr1	154955980	154956379	400	1.32903	Promoter (<=1kb)	1	154944076	154956121	12046	2	57326	ENST00000368465.5	0	ENSG00000163346	PBXIP1	PBX homeobox interacting protein 1
chr13	20567077	20567476	400	1.19018	Promoter (<=1kb)	13	20567138	20691437	124300	1	8100	ENST00000319980.10	0	ENSG00000032742	IFT88	intraflagellar transport 88
chr1	22025844	22026243	400	1.08743	Promoter (<=1kb)	1	22023990	22026048	2059	2	101928043	ENST00000455966.2	0	ENSG00000228397	LINC01635	long intergenic non-protein coding RNA 1635
chr19	677160	677559	400	1.2108	Promoter (<=1kb)	19	678061	681771	3711	1	10272	ENST00000592058.3	-502	ENSG00000070404	FSTL3	follistatin like 3
chr21	36989844	36990243	400	1.25362	Promoter (<=1kb)	21	36750888	36990236	239349	2	3141	ENST00000336648.8	0	ENSG00000159267	HLCS	holocarboxylase synthetase
chr3	101676142	101676541	400	1.06016	Promoter (<=1kb)	3	101676475	101679217	2743	1	100009676	ENST00000609682.1	0	ENSG00000256628	ZBTB11-AS1	ZBTB11 antisense RNA 1
chr2	99141102	99141501	400	1.10379	Promoter (<=1kb)	2	99141485	99322733	181249	1	51263	ENST00000424491.5	0	ENSG00000185414	MRPL30	mitochondrial ribosomal protein L30
chr3	47380692	47381091	400	1.07288	Promoter (<=1kb)	3	47381011	47413435	32425	1	25930	ENST00000602307.5	0	ENSG00000076201	PTPN23	protein tyrosine phosphatase non-receptor type 23
chr20	347611	348010	400	1.14322	Promoter (<=1kb)	20	320327	348224	27898	2	100507459	ENST00000442637.2	214	ENSG00000225377	NRSN2-AS1	NRSN2 antisense RNA 1
chr1	45303473	45303872	400	1.0992	Promoter (<=1kb)	1	45303910	45305619	1710	1	400752	ENST00000626198.1	-38	ENSG00000281912	LINC01144	long intergenic non-protein coding RNA 1144
chr1	64744809	64745208	400	1.31892	Promoter (<=1kb)	1	64745095	64833229	88135	1	55225	ENST00000294428.7	0	ENSG00000162437	RAVER2	ribonucleoprotein, PTB binding 2
chr19	19663642	19664041	400	1.13263	Promoter (<=1kb)	19	19645198	19663676	18479	2	57130	ENST00000357324.11	0	ENSG00000105726	ATP13A1	ATPase 13A1
chr1	24502616	24503015	400	1.2862	Promoter (<=1kb)	1	24502836	24541040	38205	1	11123	ENST00000374395.9	0	ENSG00000117602	RCAN3	RCAN family member 3
chr3	136752400	136752799	400	1.05292	Promoter (<=1kb)	3	136337157	136752403	415247	2	10274	ENST00000434713.6	0	ENSG00000118007	STAG1	stromal antigen 1
chr1	167076335	167076734	400	1.28309	Promoter (1-2kb)	1	167052836	167078719	25884	2	10223	ENST00000527955.5	1985	ENSG00000143167	GPA33	glycoprotein A33
chr5	141509043	141509442	400	1.01806	Promoter (<=1kb)	5	141508070	141511527	3458	1	56098	ENST00000622836.1	973	ENSG00000242419	PCDHGC4	protocadherin gamma subfamily C, 4
chr19	38618859	38619258	400	1.18106	Promoter (<=1kb)	19	38587646	38618882	31237	2	11184	ENST00000589130.5	0	ENSG00000104814	MAP4K1	mitogen-activated protein kinase kinase kinase kinase 1
chr15	38251738	38252137	400	1.25246	Promoter (<=1kb)	15	38252836	38357249	104414	1	161742	ENST00000299084.9	-699	ENSG00000166068	SPRED1	sprouty related EVH1 domain containing 1
chr19	37931996	37932395	400	1.1248	Promoter (<=1kb)	19	37932346	38081448	149103	1	23094	ENST00000476317.2	0	ENSG00000105738	SIPA1L3	signal induced proliferation associated 1 like 3
chr20	45935091	45935490	400	1.17416	Promoter (<=1kb)	20	45926518	45935055	8538	2	107985388	ENST00000647856.1	-36	NA	LOC107985388	pre-mRNA-splicing factor cwc22-like
chr16	84504607	84505006	400	0.973767	Promoter (<=1kb)	16	84476355	84504659	28305	2	57707	ENST00000343629.11	0	ENSG00000140950	MEAK7	MTOR associated protein, eak-7 homolog
chr5	172188216	172188615	400	1.13568	Promoter (<=1kb)	5	172042079	172188224	146146	2	6793	ENST00000176763.10	0	ENSG00000072786	STK10	serine/threonine kinase 10
chr17	28719669	28720068	400	1.13754	Promoter (<=1kb)	17	28719985	28724359	4375	1	6147	ENST00000422514.7	0	ENSG00000198242	RPL23A	ribosomal protein L23a
chr3	58433543	58433942	400	1.1641	Promoter (<=1kb)	3	58427630	58433832	6203	2	5162	ENST00000302746.11	0	ENSG00000168291	PDHB	pyruvate dehydrogenase E1 subunit beta
chr2	218395971	218396370	400	1.21351	Promoter (1-2kb)	2	218398256	218404418	6163	1	58190	ENST00000491064.5	-1886	ENSG00000144579	CTDSP1	CTD small phosphatase 1
chr16	75251534	75251933	400	1.25893	Promoter (<=1kb)	16	75228181	75251624	23444	2	9564	ENST00000162330.10	0	ENSG00000050820	BCAR1	BCAR1 scaffold protein, Cas family member
chr19	55259044	55259443	400	1.0922	Promoter (<=1kb)	19	55229779	55259017	29239	2	22870	ENST00000412770.7	-27	ENSG00000105063	PPP6R1	protein phosphatase 6 regulatory subunit 1
chr4	26857356	26857755	400	1.21529	Promoter (<=1kb)	4	26857601	27023947	166347	1	57620	ENST00000477474.3	0	ENSG00000109689	STIM2	stromal interaction molecule 2
chr11	62727385	62727784	400	1.12811	Promoter (<=1kb)	11	62712630	62727457	14828	2	221092	ENST00000301785.7	0	ENSG00000214753	HNRNPUL2	heterogeneous nuclear ribonucleoprotein U like 2
chr14	64762188	64762587	400	1.28134	Promoter (1-2kb)	14	64749163	64763840	14678	2	6710	ENST00000342835.9	1253	ENSG00000070182	SPTB	spectrin beta, erythrocytic
chr19	51688853	51689252	400	1.1045	Promoter (<=1kb)	19	51689128	51694555	5428	1	147650	ENST00000646845.1	0	ENSG00000182310	SPACA6	sperm acrosome associated 6
chr1	116372977	116373376	400	1.21949	Promoter (<=1kb)	1	116373244	116404774	31531	1	476	ENST00000295598.10	0	ENSG00000163399	ATP1A1	ATPase Na+/K+ transporting subunit alpha 1
chr1	30718089	30718488	400	1.044	Promoter (<=1kb)	1	30718504	30726744	8241	1	100129196	ENST00000414532.6	-16	ENSG00000186056	MATN1-AS1	MATN1 antisense RNA 1
chr19	3971069	3971468	400	1.10049	Promoter (<=1kb)	19	3958453	3971099	12647	2	1613	ENST00000545797.7	0	ENSG00000167657	DAPK3	death associated protein kinase 3
chr5	139341571	139341970	400	1.12267	Promoter (<=1kb)	5	139341587	139364704	23118	1	51247	ENST00000507755.5	0	ENSG00000120727	PAIP2	poly(A) binding protein interacting protein 2
chr7	82443811	82444210	400	1.30957	Promoter (<=1kb)	7	81946444	82443777	497334	2	781	ENST00000356860.8	-34	ENSG00000153956	CACNA2D1	calcium voltage-gated channel auxiliary subunit alpha2delta 1
chr9	129139967	129140366	400	1.17764	Promoter (<=1kb)	9	129140008	129260575	120568	1	105376290	ENST00000674559.1	0	NA	IER5L-AS1	IER5L antisense RNA 1
chr14	20454984	20455383	400	1.14414	Promoter (<=1kb)	14	20455191	20457772	2582	1	328	ENST00000555414.5	0	ENSG00000100823	APEX1	apurinic/apyrimidinic endodeoxyribonuclease 1
chr9	114348930	114349329	400	0.951737	Promoter (<=1kb)	9	114336128	114348999	12872	2	80709	ENST00000374079.8	0	ENSG00000106948	AKNA	AT-hook transcription factor
chr16	67846576	67846975	400	1.13663	Promoter (<=1kb)	16	67846923	67868741	21819	1	10204	ENST00000568390.5	0	ENSG00000102898	NUTF2	nuclear transport factor 2
chr11	67353430	67353829	400	1.11041	Promoter (<=1kb)	11	67350772	67353546	2775	2	57804	ENST00000312419.8	0	ENSG00000175482	POLD4	DNA polymerase delta 4, accessory subunit
chr10	50624393	50624792	400	1.21911	Promoter (<=1kb)	10	50624943	50641451	16509	1	104355295	ENST00000443374.7	-151	NA	SGMS1-AS1	SGMS1 antisense RNA 1
chr10	73495509	73495908	400	1.22863	Promoter (<=1kb)	10	73495525	73505691	10167	1	101929145	ENST00000422977.2	0	ENSG00000221817	PPP3CB-AS1	PPP3CB antisense RNA 1 (head to head)
chr12	32678998	32679397	400	1.05185	Promoter (<=1kb)	12	32679200	32745552	66353	1	10059	ENST00000452533.6	0	ENSG00000087470	DNM1L	dynamin 1 like
chr14	24141481	24141880	400	0.984903	Promoter (<=1kb)	14	24138965	24141570	2606	2	51016	ENST00000560403.5	0	ENSG00000100908	EMC9	ER membrane protein complex subunit 9
chr14	64986896	64987295	400	1.10223	Promoter (<=1kb)	14	64987215	65027599	40385	1	2342	ENST00000555742.5	0	ENSG00000257365	FNTB	farnesyltransferase, CAAX box, beta
chr3	105869219	105869618	400	1.149	Promoter (<=1kb)	3	105658441	105869401	210961	2	868	ENST00000643322.1	0	ENSG00000114423	CBLB	Cbl proto-oncogene B
chr1	200738529	200738928	400	1.18935	Promoter (<=1kb)	1	200738893	200860704	121812	1	23271	ENST00000358823.7	0	ENSG00000118200	CAMSAP2	calmodulin regulated spectrin associated protein family member 2
chr5	87267608	87268007	400	1.12142	Promoter (<=1kb)	5	87267883	87391916	124034	1	5921	ENST00000274376.11	0	ENSG00000145715	RASA1	RAS p21 protein activator 1
chr19	39342047	39342446	400	1.17938	Promoter (<=1kb)	19	39342421	39385700	43280	1	55095	ENST00000610417.5	0	ENSG00000179134	SAMD4B	sterile alpha motif domain containing 4B
chr16	30948203	30948602	400	1.05533	Promoter (<=1kb)	16	30948386	30954319	5934	1	93129	ENST00000566056.1	0	ENSG00000175938	ORAI3	ORAI calcium release-activated calcium modulator 3
chr11	126062776	126063175	400	1.15846	Promoter (<=1kb)	11	125956821	126062866	106046	2	50937	ENST00000531738.6	0	ENSG00000064309	CDON	cell adhesion associated, oncogene regulated
chr12	47812802	47813201	400	1.20735	Promoter (<=1kb)	12	47797107	47813051	15945	2	51564	ENST00000422254.5	0	ENSG00000061273	HDAC7	histone deacetylase 7
chr18	12377215	12377614	400	1.09183	Promoter (<=1kb)	18	12328944	12377227	48284	2	10939	ENST00000269143.8	0	ENSG00000141385	AFG3L2	AFG3 like matrix AAA peptidase subunit 2
chr1	15847405	15847804	400	1.22741	Promoter (<=1kb)	1	15847707	15940456	92750	1	23013	ENST00000375759.8	0	ENSG00000065526	SPEN	spen family transcriptional repressor
chr2	120736907	120737306	400	1.20667	Promoter (1-2kb)	2	120735868	120992653	256786	1	2736	ENST00000361492.9	1039	ENSG00000074047	GLI2	GLI family zinc finger 2
chr5	34656064	34656463	400	1.27489	Promoter (<=1kb)	5	34656328	34832612	176285	1	26064	ENST00000265109.8	0	ENSG00000039560	RAI14	retinoic acid induced 14
chr19	36528176	36528575	400	1.24212	Promoter (<=1kb)	19	36510687	36528271	17585	2	339324	ENST00000523638.6	0	ENSG00000254004	ZNF260	zinc finger protein 260
chr19	42217673	42218072	400	1.13418	Promoter (<=1kb)	19	42198598	42217677	19080	2	162989	ENST00000596251.6	0	ENSG00000160570	DEDD2	death effector domain containing 2
chr16	88452895	88453294	400	1.16698	Promoter (<=1kb)	16	88453280	88537031	83752	1	161882	ENST00000319555.8	0	ENSG00000179588	ZFPM1	zinc finger protein, FOG family member 1
chr1	9687245	9687644	400	1.19175	Promoter (<=1kb)	1	9672405	9687573	15169	2	101929074	ENST00000415330.3	0	ENSG00000231789	PIK3CD-AS2	PIK3CD antisense RNA 2
chr3	36993079	36993478	400	0.919979	Promoter (<=1kb)	3	36993350	37050842	57493	1	4292	ENST00000536378.5	0	ENSG00000076242	MLH1	mutL homolog 1
chr1	228165473	228165872	400	1.00781	Promoter (<=1kb)	1	228165804	228182257	16454	1	200205	ENST00000366711.4	0	ENSG00000181873	IBA57	iron-sulfur cluster assembly factor IBA57
chr3	129161399	129161798	400	1.26353	Promoter (<=1kb)	3	129127415	129161063	33649	2	57461	ENST00000393295.8	-336	ENSG00000240682	ISY1	ISY1 splicing factor homolog
chr11	62426591	62426990	400	1.03042	Promoter (<=1kb)	11	62421845	62426724	4880	2	102723765	ENST00000528983.1	0	NA	LOC102723765	uncharacterized LOC102723765
chr20	54207680	54208079	400	1.27126	Promoter (<=1kb)	20	54208087	54219961	11875	1	5203	ENST00000371419.7	-8	ENSG00000101132	PFDN4	prefoldin subunit 4
chr19	11346347	11346746	400	1.08557	Promoter (<=1kb)	19	11346505	11350868	4364	1	126075	ENST00000590919.5	0	ENSG00000183401	CCDC159	coiled-coil domain containing 159
chr4	119300479	119300878	400	1.1424	Promoter (<=1kb)	4	119296419	119300645	4227	2	401152	ENST00000504110.2	0	ENSG00000164096	C4orf3	chromosome 4 open reading frame 3
chr1	911138	911537	400	1.19921	Promoter (<=1kb)	1	911435	914948	3514	1	284600	ENST00000448179.1	0	NA	LOC284600	uncharacterized LOC284600
chr19	19063558	19063957	400	0.954712	Promoter (<=1kb)	19	19063994	19113030	49037	1	284439	ENST00000318596.8	-37	ENSG00000181035	SLC25A42	solute carrier family 25 member 42
chr22	37563245	37563644	400	1.13493	Promoter (<=1kb)	22	37563654	37566530	2877	1	11135	ENST00000415670.1	-10	ENSG00000128283	CDC42EP1	CDC42 effector protein 1
chr5	171419096	171419495	400	1.28057	Promoter (<=1kb)	5	171419647	171457626	37980	1	8817	ENST00000274625.6	-152	ENSG00000156427	FGF18	fibroblast growth factor 18
chr19	9791543	9791942	400	1.13766	Promoter (1-2kb)	19	9759873	9793097	33225	2	162993	ENST00000592587.1	1155	ENSG00000196605	ZNF846	zinc finger protein 846
chr15	80152402	80152801	400	1.21934	Promoter (<=1kb)	15	80152490	80168079	15590	1	2184	ENST00000558022.5	0	ENSG00000103876	FAH	fumarylacetoacetate hydrolase
chr10	102502503	102502902	400	1.10007	Promoter (<=1kb)	10	102461881	102502709	40829	2	10121	ENST00000636707.1	0	ENSG00000138107	ACTR1A	actin related protein 1A
chr22	37752581	37752980	400	1.13395	Promoter (1-2kb)	22	37751398	37758047	6650	1	11078	ENST00000417857.1	1183	ENSG00000100106	TRIOBP	TRIO and F-actin binding protein
chr19	19385473	19385872	400	1.00167	Promoter (<=1kb)	19	19385826	19465577	79752	1	54815	ENST00000494516.6	0	ENSG00000167491	GATAD2A	GATA zinc finger domain containing 2A
chr11	74398637	74399036	400	1.17435	Promoter (<=1kb)	11	74399237	74399333	97	1	100616215	ENST00000578416.1	-201	ENSG00000264402	MIR548AL	microRNA 548al
chr3	53347440	53347839	400	1.11603	Promoter (<=1kb)	3	53283429	53347543	64115	2	55802	ENST00000610213.6	0	ENSG00000272886	DCP1A	decapping mRNA 1A
chr19	10096093	10096492	400	1.30936	Promoter (<=1kb)	19	10094521	10096131	1611	2	83854	ENST00000586910.1	0	ENSG00000130812	ANGPTL6	angiopoietin like 6
chr4	7842669	7843068	400	1.1563	Promoter (<=1kb)	4	7842688	7843837	1150	2	60312	ENST00000612691.1	769	ENSG00000196526	AFAP1	actin filament associated protein 1
chr2	134918410	134918809	400	1.06305	Promoter (<=1kb)	2	134735464	134918670	183207	2	100129961	ENST00000392929.6	0	NA	CCNT2-AS1	CCNT2 antisense RNA 1
chr1	155323671	155324070	400	1.21665	Promoter (<=1kb)	1	155323937	155331114	7178	1	23623	ENST00000368347.8	0	ENSG00000160753	RUSC1	RUN and SH3 domain containing 1
chr20	23520201	23520600	400	1.30169	Promoter (<=1kb)	20	23520876	23541757	20882	1	164380	ENST00000376992.2	-276	ENSG00000204663	CST13P	cystatin 13, pseudogene
chr8	38030326	38030725	400	1.24418	Promoter (<=1kb)	8	38030534	38060365	29832	1	1978	ENST00000338825.5	0	ENSG00000187840	EIF4EBP1	eukaryotic translation initiation factor 4E binding protein 1
chr12	104456644	104457043	400	1.15811	Promoter (<=1kb)	12	104456948	104762014	305067	1	50515	ENST00000303694.6	0	ENSG00000171310	CHST11	carbohydrate sulfotransferase 11
chr19	3762623	3763022	400	1.11074	Promoter (<=1kb)	19	3762682	3767565	4884	1	116541	ENST00000330133.5	0	ENSG00000183617	MRPL54	mitochondrial ribosomal protein L54
chr1	3624666	3625065	400	1.15081	Promoter (<=1kb)	1	3625015	3630127	5113	1	127262	ENST00000378344.7	0	ENSG00000158109	TPRG1L	tumor protein p63 regulated 1 like
chr21	38805623	38806022	400	1.11988	Promoter (<=1kb)	21	38805895	38824936	19042	1	2114	ENST00000667466.1	0	ENSG00000157557	ETS2	ETS proto-oncogene 2, transcription factor
chr18	3448088	3448487	400	1.07761	Promoter (<=1kb)	18	3448499	3457839	9341	1	7050	ENST00000549780.5	-12	ENSG00000177426	TGIF1	TGFB induced factor homeobox 1
chr16	23557374	23557773	400	0.962014	Promoter (<=1kb)	16	23525020	23557731	32712	2	124454	ENST00000564501.5	0	ENSG00000103356	EARS2	glutamyl-tRNA synthetase 2, mitochondrial
chr2	9108067	9108466	400	1.29927	Promoter (1-2kb)	2	9110457	9116947	6491	1	105373416	ENST00000492300.2	-1991	ENSG00000244310	LOC105373416	uncharacterized LOC105373416
chr5	90529484	90529883	400	1.08947	Promoter (<=1kb)	5	90515611	90529561	13951	2	116068	ENST00000500869.6	0	ENSG00000176018	LYSMD3	LysM domain containing 3
chr11	65712396	65712795	400	1.08981	Promoter (<=1kb)	11	65712417	65714910	2494	1	10524	ENST00000534293.5	0	ENSG00000172977	KAT5	lysine acetyltransferase 5
chr9	127578965	127579364	400	1.03297	Promoter (<=1kb)	9	127505339	127578989	73651	2	64855	ENST00000373314.7	0	ENSG00000136830	NIBAN2	niban apoptosis regulator 2
chr12	79935006	79935405	400	1.07737	Promoter (<=1kb)	12	79773568	79935097	161530	2	4659	ENST00000450142.7	0	ENSG00000058272	PPP1R12A	protein phosphatase 1 regulatory subunit 12A
chr21	45287794	45288193	400	1.2563	Promoter (<=1kb)	21	45263928	45287898	23971	2	23275	ENST00000331343.11	0	ENSG00000186866	POFUT2	protein O-fucosyltransferase 2
chr10	59906398	59906797	400	1.05165	Promoter (<=1kb)	10	59788747	59906556	117810	2	8030	ENST00000263102.7	0	ENSG00000108091	CCDC6	coiled-coil domain containing 6
chr8	19013595	19013994	400	1.24187	Promoter (<=1kb)	8	18527303	19013686	486384	2	23362	ENST00000440756.4	0	ENSG00000156011	PSD3	pleckstrin and Sec7 domain containing 3
chr12	14365353	14365752	400	1.16279	Promoter (<=1kb)	12	14365676	14460567	94892	1	55729	ENST00000539659.5	0	ENSG00000171681	ATF7IP	activating transcription factor 7 interacting protein
chr11	65570120	65570519	400	1.0865	Promoter (<=1kb)	11	65570460	65571888	1429	1	10534	ENST00000531405.5	0	ENSG00000173465	ZNRD2	zinc ribbon domain containing 2
chr17	41786693	41787092	400	1.07445	Promoter (<=1kb)	17	41754604	41786698	32095	2	3728	ENST00000310706.9	0	ENSG00000173801	JUP	junction plakoglobin
chr19	11559112	11559511	400	1.16661	Promoter (<=1kb)	19	11559374	11604278	44905	1	199692	ENST00000593279.5	0	ENSG00000198551	ZNF627	zinc finger protein 627
chr11	45917822	45918221	400	0.993247	Promoter (<=1kb)	11	45909663	45917877	8215	2	9409	ENST00000378750.10	0	ENSG00000121680	PEX16	peroxisomal biogenesis factor 16
chr17	46922853	46923252	400	1.28779	Promoter (<=1kb)	17	46923075	46942015	18941	1	9570	ENST00000640608.1	0	ENSG00000108433	GOSR2	golgi SNAP receptor complex member 2
chr19	42268734	42269133	400	0.954474	Promoter (<=1kb)	19	42269252	42295796	26545	1	23152	ENST00000681038.1	-119	ENSG00000079432	CIC	capicua transcriptional repressor
chr17	2399489	2399888	400	1.12771	Promoter (<=1kb)	17	2395014	2400446	5433	2	4335	ENST00000574559.1	558	ENSG00000070444	MNT	MAX network transcriptional repressor
chr12	120972957	120973356	400	1.28533	Promoter (<=1kb)	12	120969838	120972292	2455	2	283460	ENST00000539163.1	-665	ENSG00000241388	HNF1A-AS1	HNF1A antisense RNA 1
chr19	48170346	48170745	400	1.06102	Promoter (<=1kb)	19	48170680	48197620	26941	1	374920	ENST00000614654.2	0	ENSG00000185453	ZSWIM9	zinc finger SWIM-type containing 9
chr19	14496159	14496558	400	1.07707	Promoter (<=1kb)	19	14477760	14496149	18390	2	10755	ENST00000393028.5	-10	ENSG00000123159	GIPC1	GIPC PDZ domain containing family member 1
chr1	12618983	12619382	400	1.23821	Promoter (<=1kb)	1	12567910	12618210	50301	2	9249	ENST00000616661.5	-773	ENSG00000162496	DHRS3	dehydrogenase/reductase 3
chr11	47214678	47215077	400	1.25478	Promoter (<=1kb)	11	47214974	47239217	24244	1	1643	ENST00000256996.9	0	ENSG00000134574	DDB2	damage specific DNA binding protein 2
chr1	37859491	37859890	400	1.09375	Promoter (<=1kb)	1	37809574	37859592	50019	2	4520	ENST00000373036.5	0	ENSG00000188786	MTF1	metal regulatory transcription factor 1
chr20	36951585	36951984	400	1.16797	Promoter (<=1kb)	20	36890229	36951708	61480	2	25939	ENST00000646673.2	0	ENSG00000101347	SAMHD1	SAM and HD domain containing deoxynucleoside triphosphate triphosphohydrolase 1
chr16	8674338	8674737	400	1.18172	Promoter (<=1kb)	16	8674596	8750456	75861	1	18	ENST00000564714.5	0	ENSG00000183044	ABAT	4-aminobutyrate aminotransferase
chr6	30647238	30647637	400	1.20725	Promoter (<=1kb)	6	30647421	30653109	5689	1	221545	ENST00000446773.6	0	ENSG00000204564	C6orf136	chromosome 6 open reading frame 136
chr13	27171782	27172181	400	1.13869	Promoter (<=1kb)	13	27066156	27171811	105656	2	219333	ENST00000282344.11	0	ENSG00000152484	USP12	ubiquitin specific peptidase 12
chr11	65382258	65382657	400	1.03189	Promoter (<=1kb)	11	65375192	65382373	7182	2	283130	ENST00000534028.5	0	ENSG00000162241	SLC25A45	solute carrier family 25 member 45
chr22	30667648	30668047	400	1.18902	Promoter (<=1kb)	22	30652051	30667843	15793	2	150290	ENST00000404885.5	0	ENSG00000167065	DUSP18	dual specificity phosphatase 18
chr11	34242192	34242591	400	1.13713	Promoter (<=1kb)	11	34173174	34242545	69372	2	25841	ENST00000530814.1	0	ENSG00000166016	ABTB2	ankyrin repeat and BTB domain containing 2
chr9	137223355	137223754	400	1.1693	Promoter (<=1kb)	9	137224635	137226310	1676	1	375791	ENST00000409414.2	-881	ENSG00000197191	CYSRT1	cysteine rich tail 1
chr19	49867187	49867586	400	1.18071	Promoter (<=1kb)	19	49861204	49867204	6001	2	11284	ENST00000627232.2	0	ENSG00000039650	PNKP	polynucleotide kinase 3'-phosphatase
chr14	99604188	99604587	400	1.13226	Promoter (<=1kb)	14	99500190	99604207	104018	2	317762	ENST00000380243.9	0	ENSG00000205476	CCDC85C	coiled-coil domain containing 85C
chr19	10835568	10835967	400	1.00276	Promoter (<=1kb)	19	10832985	10835632	2648	2	11018	ENST00000588289.1	0	ENSG00000099203	TMED1	transmembrane p24 trafficking protein 1
chr17	72465517	72465916	400	0.998482	Promoter (<=1kb)	17	72403328	72465920	62593	2	100499467	ENST00000649733.1	4	ENSG00000227036	LINC00673	long intergenic non-protein coding RNA 673
chr4	48341053	48341452	400	1.01292	Promoter (<=1kb)	4	48341529	48426201	84673	1	57606	ENST00000264313.11	-77	ENSG00000109171	SLAIN2	SLAIN motif family member 2
chr5	132387641	132388040	400	1.08008	Promoter (<=1kb)	5	132387813	132393683	5871	1	6584	ENST00000479605.5	0	ENSG00000197375	SLC22A5	solute carrier family 22 member 5
chr1	11273035	11273434	400	1.23702	Promoter (<=1kb)	1	11273198	11288434	15237	1	29914	ENST00000376810.6	0	ENSG00000120942	UBIAD1	UbiA prenyltransferase domain containing 1
chr15	64703124	64703523	400	1.21477	Promoter (<=1kb)	15	64687573	64703281	15709	2	4947	ENST00000326005.10	0	ENSG00000180304	OAZ2	ornithine decarboxylase antizyme 2
chr21	45643345	45643744	400	1.25295	Promoter (<=1kb)	21	45643694	45788739	145046	1	54039	ENST00000465077.5	0	ENSG00000183570	PCBP3	poly(rC) binding protein 3
chr15	72117562	72117961	400	1.17449	Promoter (<=1kb)	15	71826272	72117768	291497	2	4649	ENST00000564571.5	0	ENSG00000066933	MYO9A	myosin IXA
chr3	138115274	138115673	400	1.1576	Promoter (<=1kb)	3	138061990	138115608	53619	2	199221	ENST00000327532.7	0	ENSG00000158163	DZIP1L	DAZ interacting zinc finger protein 1 like
chr1	229893854	229894253	400	1.19773	Promoter (1-2kb)	1	229875555	229892046	16492	2	101927504	ENST00000669533.1	-1808	ENSG00000227043	LINC01682	long intergenic non-protein coding RNA 1682
chr7	107168598	107168997	400	0.919313	Promoter (<=1kb)	7	107168961	107202508	33548	1	26959	ENST00000468410.5	0	ENSG00000105856	HBP1	HMG-box transcription factor 1
chr22	36388011	36388410	400	1.04287	Promoter (<=1kb)	22	36320957	36388010	67054	2	4627	ENST00000685191.1	-1	ENSG00000100345	MYH9	myosin heavy chain 9
chr16	85613015	85613414	400	1.21913	Promoter (<=1kb)	16	85613157	85655872	42716	1	23199	ENST00000411612.5	0	ENSG00000131149	GSE1	Gse1 coiled-coil protein
chr7	33129213	33129612	400	1.06695	Promoter (<=1kb)	7	33129244	33155667	26424	1	27241	ENST00000432983.5	0	ENSG00000122507	BBS9	Bardet-Biedl syndrome 9
chr15	33068651	33069050	400	1.19965	Promoter (<=1kb)	15	33062667	33068162	5496	2	342184	ENST00000558197.1	-489	ENSG00000248905	FMN1	formin 1
chr12	6372429	6372828	400	1.20461	Promoter (1-2kb)	12	6347509	6374803	27295	2	6337	ENST00000338748.9	1975	ENSG00000111319	SCNN1A	sodium channel epithelial 1 subunit alpha
chr16	85004490	85004889	400	1.17324	Promoter (<=1kb)	16	84990333	85005010	14678	2	55625	ENST00000569017.1	121	ENSG00000153786	ZDHHC7	zinc finger DHHC-type palmitoyltransferase 7
chr10	73999122	73999521	400	1.13808	Promoter (1-2kb)	10	73998116	74120169	122054	1	7414	ENST00000211998.10	1006	ENSG00000035403	VCL	vinculin
chr6	35318283	35318682	400	1.24019	Promoter (<=1kb)	6	35317608	35318230	623	1	50619	ENST00000468102.1	675	ENSG00000023892	DEF6	DEF6 guanine nucleotide exchange factor
chr17	21286354	21286753	400	1.04473	Promoter (1-2kb)	17	21288036	21303234	15199	1	5606	ENST00000526076.6	-1283	ENSG00000034152	MAP2K3	mitogen-activated protein kinase kinase 3
chr14	61695087	61695486	400	1.11429	Promoter (<=1kb)	14	61695513	61721824	26312	1	3091	ENST00000557446.5	-27	ENSG00000100644	HIF1A	hypoxia inducible factor 1 subunit alpha
chr4	3484310	3484709	400	1.21477	Promoter (<=1kb)	4	3484544	3494481	9938	1	285489	ENST00000515886.5	0	ENSG00000175920	DOK7	docking protein 7
chr7	100100510	100100909	400	1.18529	Promoter (<=1kb)	7	100092729	100100780	8052	2	4176	ENST00000354230.7	0	ENSG00000166508	MCM7	minichromosome maintenance complex component 7
chr19	752624	753023	400	1.17452	Promoter (1-2kb)	19	751112	764318	13207	1	126353	ENST00000215582.8	1512	ENSG00000099812	MISP	mitotic spindle positioning
chr6	31806695	31807094	400	1.19601	Promoter (<=1kb)	6	31797396	31806817	9422	2	57819	ENST00000470083.5	0	ENSG00000204392	LSM2	LSM2 homolog, U6 small nuclear RNA and mRNA degradation associated
chr18	50281416	50281815	400	1.0223	Promoter (<=1kb)	18	50266882	50281459	14578	2	4152	ENST00000585672.5	0	ENSG00000141644	MBD1	methyl-CpG binding domain protein 1
chr7	2844315	2844714	400	1.05016	Promoter (<=1kb)	7	2728105	2844308	116204	2	2768	ENST00000275364.8	-7	ENSG00000146535	GNA12	G protein subunit alpha 12
chr2	182715889	182716288	400	1.06829	Promoter (<=1kb)	2	182716255	182794464	78210	1	54431	ENST00000679491.1	0	ENSG00000077232	DNAJC10	DnaJ heat shock protein family (Hsp40) member C10
chr17	63773478	63773877	400	1.01291	Promoter (<=1kb)	17	63773603	63792504	18902	1	11325	ENST00000581135.5	0	ENSG00000198231	DDX42	DEAD-box helicase 42
chr19	12551416	12551815	400	1.0082	Promoter (<=1kb)	19	12525373	12551482	26110	2	163050	ENST00000339282.12	0	ENSG00000249709	ZNF564	zinc finger protein 564
chr22	28883241	28883640	400	1.19754	Promoter (<=1kb)	22	28883572	29057488	173917	1	84133	ENST00000544604.7	0	ENSG00000183579	ZNRF3	zinc and ring finger 3
chr3	50299325	50299724	400	0.938726	Promoter (<=1kb)	3	50296402	50299405	3004	2	24142	ENST00000443094.3	0	ENSG00000243477	NAA80	N-alpha-acetyltransferase 80, NatH catalytic subunit
chr11	65888388	65888787	400	1.08898	Promoter (<=1kb)	11	65883740	65888471	4732	2	9158	ENST00000357519.9	0	ENSG00000172500	FIBP	FGF1 intracellular binding protein
chr9	96418416	96418815	400	1.05562	Promoter (<=1kb)	9	96385941	96418370	32430	2	195828	ENST00000375256.5	-46	ENSG00000165244	ZNF367	zinc finger protein 367
chr19	17267060	17267459	400	1.00739	Promoter (<=1kb)	19	17267376	17279048	11673	1	29086	ENST00000447614.6	0	ENSG00000105393	BABAM1	BRISC and BRCA1 A complex member 1
chr19	11374850	11375249	400	0.973407	Promoter (<=1kb)	19	11374707	11376951	2245	1	126074	ENST00000312423.4	143	ENSG00000173928	SWSAP1	SWIM-type zinc finger 7 associated protein 1
chr3	123584954	123585353	400	1.01308	Promoter (<=1kb)	3	123585300	123612579	27280	1	100506826	ENST00000662316.1	0	ENSG00000239523	MYLK-AS1	MYLK antisense RNA 1
chr17	48908927	48909326	400	1.17862	Promoter (<=1kb)	17	48874860	48908983	34124	2	105371814	ENST00000508743.1	0	ENSG00000248278	LOC105371814	uncharacterized LOC105371814
chr2	11155131	11155530	400	1.11604	Promoter (<=1kb)	2	11155198	11172046	16849	1	130814	ENST00000445402.5	0	ENSG00000162976	SLC66A3	solute carrier family 66 member 3
chr14	103385111	103385510	400	1.1503	Promoter (<=1kb)	14	103385377	103503820	118444	1	4140	ENST00000678179.1	0	ENSG00000075413	MARK3	microtubule affinity regulating kinase 3
chr6	158644674	158645073	400	1.13431	Promoter (<=1kb)	6	158636474	158644743	8270	2	6993	ENST00000367089.8	0	ENSG00000146425	DYNLT1	dynein light chain Tctex-type 1
chr19	34359251	34359650	400	1.03034	Promoter (<=1kb)	19	34359480	34366802	7323	1	2821	ENST00000587521.7	0	ENSG00000105220	GPI	glucose-6-phosphate isomerase
chr7	44796389	44796788	400	1.18026	Promoter (<=1kb)	7	44796681	44824564	27884	1	105375260	ENST00000479021.1	0	NA	LOC105375260	uncharacterized LOC105375260
chr2	96505345	96505744	400	1.14347	Promoter (<=1kb)	2	96497646	96505345	7700	2	93082	ENST00000310865.7	0	ENSG00000163121	NEURL3	neuralized E3 ubiquitin protein ligase 3
chr20	34516177	34516576	400	1.21173	Promoter (<=1kb)	20	34516414	34540958	24545	1	83658	ENST00000480759.1	0	ENSG00000125971	DYNLRB1	dynein light chain roadblock-type 1
chr20	44885389	44885788	400	1.04635	Promoter (<=1kb)	20	44885702	44906520	20819	1	7529	ENST00000479421.5	0	ENSG00000166913	YWHAB	tyrosine 3-monooxygenase/tryptophan 5-monooxygenase activation protein beta
chr17	5468812	5469211	400	1.28353	Promoter (<=1kb)	17	5469092	5470360	1269	1	105371506	ENST00000571506.1	0	ENSG00000262099	DHX33-DT	DHX33 divergent transcript
chr12	12717062	12717461	400	1.23799	Promoter (<=1kb)	12	12717368	12722212	4845	1	1027	ENST00000614874.2	0	ENSG00000111276	CDKN1B	cyclin dependent kinase inhibitor 1B
chr21	26967194	26967593	400	1.16127	Promoter (<=1kb)	21	26917922	26967088	49167	2	11096	ENST00000284987.6	-106	ENSG00000154736	ADAMTS5	ADAM metallopeptidase with thrombospondin type 1 motif 5
chr19	50724794	50725193	400	1.02964	Promoter (1-2kb)	19	50723523	50725469	1947	1	6320	ENST00000599973.1	1271	ENSG00000105472	CLEC11A	C-type lectin domain containing 11A
chr9	2844039	2844438	400	1.12514	Promoter (<=1kb)	9	2804152	2844095	39944	2	9933	ENST00000397885.3	0	ENSG00000080608	PUM3	pumilio RNA binding family member 3
chr11	45847119	45847518	400	1.09364	Promoter (<=1kb)	11	45847406	45883247	35842	1	1408	ENST00000443527.6	0	ENSG00000121671	CRY2	cryptochrome circadian regulator 2
chr6	87408133	87408532	400	1.1659	Promoter (<=1kb)	6	87408489	87418331	9843	1	154313	ENST00000480123.2	0	ENSG00000272514	CFAP206	cilia and flagella associated protein 206
chr17	13601910	13602309	400	1.16984	Promoter (<=1kb)	17	13494032	13601929	107898	2	9955	ENST00000284110.2	0	ENSG00000153976	HS3ST3A1	heparan sulfate-glucosamine 3-sulfotransferase 3A1
chr11	10857955	10858354	400	1.13321	Promoter (<=1kb)	11	10849897	10858073	8177	2	58486	ENST00000533925.5	0	ENSG00000236287	ZBED5	zinc finger BED-type containing 5
chr10	116728487	116728886	400	1.0322	Promoter (1-2kb)	10	116671197	116727362	56166	2	259217	ENST00000674375.1	-1125	ENSG00000165868	HSPA12A	heat shock protein family A (Hsp70) member 12A
chr17	4949782	4950181	400	1.27547	Promoter (<=1kb)	17	4950190	4955268	5079	1	2027	ENST00000522301.5	-9	ENSG00000108515	ENO3	enolase 3
chr4	139177850	139178249	400	1.17809	Promoter (<=1kb)	4	139177456	139245432	67977	1	105379412	ENST00000693380.1	394	NA	LOC105379412	uncharacterized LOC105379412
chr19	38930663	38931062	400	1.05043	Promoter (<=1kb)	19	38915266	38930763	15498	2	54938	ENST00000221431.11	0	ENSG00000104835	SARS2	seryl-tRNA synthetase 2, mitochondrial
chr19	44113078	44113477	400	1.14841	Promoter (<=1kb)	19	44103007	44113183	10177	2	100379224	ENST00000661725.1	0	ENSG00000186019	ZNF225-AS1	ZNF225 and ZNF224 antisense RNA 1
chr7	92245774	92246173	400	1.27244	Promoter (<=1kb)	7	92112176	92245924	133749	2	1595	ENST00000692281.1	0	ENSG00000001630	CYP51A1	cytochrome P450 family 51 subfamily A member 1
chr16	84116737	84117136	400	1.16116	Promoter (<=1kb)	16	84053763	84116942	63180	2	8720	ENST00000343411.8	0	ENSG00000140943	MBTPS1	membrane bound transcription factor peptidase, site 1
chr21	45406254	45406653	400	1.28548	Promoter (1-2kb)	21	45405165	45513720	108556	1	80781	ENST00000651438.1	1089	ENSG00000182871	COL18A1	collagen type XVIII alpha 1 chain
chr21	25573774	25574173	400	0.919458	Promoter (<=1kb)	21	25573980	25574044	65	1	406947	ENST00000385060.1	0	ENSG00000283904	MIR155	microRNA 155
chr12	53180405	53180804	400	1.0806	Promoter (<=1kb)	12	53180704	53186031	5328	1	283337	ENST00000552593.1	0	ENSG00000139651	ZNF740	zinc finger protein 740
chr19	43668638	43669037	400	1.02032	Promoter (<=1kb)	19	43652226	43668320	16095	2	5329	ENST00000599892.5	-318	ENSG00000011422	PLAUR	plasminogen activator, urokinase receptor
chr16	14186335	14186734	400	1.13986	Promoter (<=1kb)	16	14186717	14241425	54709	1	57496	ENST00000572567.5	0	ENSG00000186260	MRTFB	myocardin related transcription factor B
chr14	51239945	51240344	400	1.16015	Promoter (<=1kb)	14	51240162	51245851	5690	1	81542	ENST00000555574.1	0	ENSG00000139921	TMX1	thioredoxin related transmembrane protein 1
chr19	28313698	28314097	400	1.22753	Promoter (<=1kb)	19	28294093	28313500	19408	2	107985269	ENST00000587777.1	-198	NA	LOC107985269	uncharacterized LOC107985269
chr17	5419584	5419983	400	1.13638	Promoter (<=1kb)	17	5384833	5419662	34830	2	4927	ENST00000573584.6	0	ENSG00000108559	NUP88	nucleoporin 88
chr14	24367155	24367554	400	1.21004	Promoter (<=1kb)	14	24367260	24374145	6886	1	4776	ENST00000556957.5	0	ENSG00000100968	NFATC4	nuclear factor of activated T cells 4
chr12	108731633	108732032	400	1.0139	Promoter (<=1kb)	12	108647384	108731526	84143	2	23603	ENST00000550542.5	-107	ENSG00000110880	CORO1C	coronin 1C
chr11	12164020	12164419	400	1.21822	Promoter (<=1kb)	11	12163683	12163767	85	1	102466906	ENST00000617177.1	337	ENSG00000275373	MIR6124	microRNA 6124
chr1	113390075	113390474	400	1.05593	Promoter (<=1kb)	1	113390515	113685923	295409	1	260425	ENST00000307546.14	-41	ENSG00000081026	MAGI3	membrane associated guanylate kinase, WW and PDZ domain containing 3
chr3	170469220	170469619	400	1.28316	Promoter (1-2kb)	3	170467303	170477881	10579	1	101928583	ENST00000661313.1	1917	ENSG00000285051	SLC7A14-AS1	SLC7A14 antisense RNA 1
chr21	41420306	41420705	400	1.21423	Promoter (<=1kb)	21	41420318	41459637	39320	1	4599	ENST00000679445.1	0	ENSG00000157601	MX1	MX dynamin like GTPase 1
chr7	157336734	157337133	400	1.26312	Promoter (<=1kb)	7	157336966	157386324	49359	1	10049	ENST00000429029.6	0	ENSG00000105993	DNAJB6	DnaJ heat shock protein family (Hsp40) member B6
chr12	123712045	123712444	400	1.20055	Promoter (<=1kb)	12	123712353	123761755	49403	1	23545	ENST00000330342.8	0	ENSG00000185344	ATP6V0A2	ATPase H+ transporting V0 subunit a2
chr22	40951498	40951897	400	1.09223	Promoter (<=1kb)	22	40951378	40973309	21932	1	9978	ENST00000216225.9	120	ENSG00000100387	RBX1	ring-box 1
chr13	32428071	32428470	400	1.28426	Promoter (<=1kb)	13	32400723	32428130	27408	2	90634	ENST00000380130.7	0	ENSG00000139597	N4BP2L1	NEDD4 binding protein 2 like 1
chr1	244048219	244048618	400	0.967768	Promoter (<=1kb)	1	244048939	244057472	8534	1	10472	ENST00000622512.1	-321	ENSG00000179456	ZBTB18	zinc finger and BTB domain containing 18
chr19	1652816	1653215	400	1.14734	Promoter (<=1kb)	19	1609292	1652615	43324	2	6929	ENST00000588136.7	-201	ENSG00000071564	TCF3	transcription factor 3
chr19	5048630	5049029	400	1.28055	Promoter (1-2kb)	19	5046998	5082437	35440	1	23030	ENST00000592175.5	1632	ENSG00000127663	KDM4B	lysine demethylase 4B
chr3	50611772	50612171	400	1.05699	Promoter (<=1kb)	3	50606489	50611774	5286	2	1154	ENST00000348721.4	0	ENSG00000114737	CISH	cytokine inducible SH2 containing protein
chr7	39623321	39623720	400	1.12806	Promoter (<=1kb)	7	39623565	39706391	82827	1	5898	ENST00000468201.1	0	ENSG00000006451	RALA	RAS like proto-oncogene A
chr6	110179881	110180280	400	1.02221	Promoter (<=1kb)	6	110180141	110230333	50193	1	51362	ENST00000606893.5	0	ENSG00000168438	CDC40	cell division cycle 40
chr10	12042992	12043391	400	1.04075	Promoter (<=1kb)	10	11920023	12043170	123148	2	26019	ENST00000397053.6	0	ENSG00000151461	UPF2	UPF2 regulator of nonsense mediated mRNA decay
chr11	34916347	34916746	400	1.13745	Promoter (<=1kb)	11	34882295	34916379	34085	2	51074	ENST00000395787.4	0	ENSG00000149089	APIP	APAF1 interacting protein
chr1	38000435	38000834	400	1.24065	Promoter (1-2kb)	1	37998718	37999432	715	2	2275	ENST00000483132.1	-1003	ENSG00000183386	FHL3	four and a half LIM domains 3
chr3	136196317	136196716	400	1.01984	Promoter (<=1kb)	3	136148917	136196335	47419	2	55167	ENST00000309993.3	0	ENSG00000174579	MSL2	MSL complex subunit 2
chr19	54137248	54137647	400	0.917729	Promoter (<=1kb)	19	54137749	54145698	7950	1	4849	ENST00000644245.1	-102	ENSG00000088038	CNOT3	CCR4-NOT transcription complex subunit 3
chr3	66038773	66039172	400	1.09732	Promoter (<=1kb)	3	65353526	66038918	685393	2	9223	ENST00000402939.7	0	ENSG00000151276	MAGI1	membrane associated guanylate kinase, WW and PDZ domain containing 1
chr7	76423390	76423789	400	0.992151	Promoter (1-2kb)	7	76424950	76442069	17120	1	7784	ENST00000394857.8	-1161	ENSG00000188372	ZP3	zona pellucida glycoprotein 3
chr7	140175268	140175667	400	1.20575	Promoter (1-2kb)	7	140084746	140176983	92238	2	80853	ENST00000397560.7	1316	ENSG00000006459	KDM7A	lysine demethylase 7A
chr19	40750491	40750890	400	0.979957	Promoter (<=1kb)	19	40740856	40750492	9637	2	284325	ENST00000470681.5	0	ENSG00000188493	C19orf54	chromosome 19 open reading frame 54
chr12	57112211	57112610	400	1.14275	Promoter (<=1kb)	12	57095478	57111433	15956	2	6778	ENST00000553533.2	-778	ENSG00000166888	STAT6	signal transducer and activator of transcription 6
chr21	41768326	41768725	400	1.18077	Promoter (1-2kb)	21	41767175	41770302	3128	1	102724800	ENST00000686319.1	1151	NA	LOC102724800	uncharacterized LOC102724800
chr1	88683887	88684286	400	1.04734	Promoter (<=1kb)	1	88684222	88806268	122047	1	5586	ENST00000316005.11	0	ENSG00000065243	PKN2	protein kinase N2
chr2	238099044	238099443	400	1.26773	Promoter (<=1kb)	2	238100340	238133287	32948	1	339768	ENST00000343063.8	-897	ENSG00000144488	ESPNL	espin like
chr3	129439972	129440371	400	0.949301	Promoter (<=1kb)	3	129440036	129520507	80472	1	55764	ENST00000440957.7	0	ENSG00000163913	IFT122	intraflagellar transport 122
chr11	64305067	64305466	400	1.07705	Promoter (<=1kb)	11	64305497	64316738	11242	1	2101	ENST00000406310.6	-31	ENSG00000173153	ESRRA	estrogen related receptor alpha
chr2	54330660	54331059	400	1.13501	Promoter (<=1kb)	2	54330884	54361581	30698	1	129852	ENST00000398634.7	0	ENSG00000177994	C2orf73	chromosome 2 open reading frame 73
chr13	48976250	48976649	400	1.22784	Promoter (<=1kb)	13	48976609	49209778	233170	1	22862	ENST00000541916.5	0	ENSG00000102531	FNDC3A	fibronectin type III domain containing 3A
chr12	54279828	54280227	400	1.08832	Promoter (<=1kb)	12	54230942	54280122	49181	2	23468	ENST00000209875.9	0	ENSG00000094916	CBX5	chromobox 5
chr19	6199513	6199912	400	1.1505	Promoter (<=1kb)	19	6175873	6199563	23691	2	105372255	ENST00000589712.1	0	NA	LOC105372255	uncharacterized LOC105372255
chr17	75087614	75088013	400	1.12707	Promoter (<=1kb)	17	75087727	75106162	18436	1	9121	ENST00000580123.5	0	ENSG00000170190	SLC16A5	solute carrier family 16 member 5
chr8	28889953	28890352	400	0.914946	Promoter (<=1kb)	8	28767661	28889969	122309	2	55756	ENST00000521022.6	0	ENSG00000104299	INTS9	integrator complex subunit 9
chr6	158031422	158031821	400	1.09766	Promoter (1-2kb)	6	158033490	158063872	30383	1	8871	ENST00000485863.1	-1669	ENSG00000078269	SYNJ2	synaptojanin 2
chr11	86069053	86069452	400	1.04771	Promoter (<=1kb)	11	85957175	86069084	111910	2	8301	ENST00000393346.8	0	ENSG00000073921	PICALM	phosphatidylinositol binding clathrin assembly protein
chr11	62573938	62574337	400	1.07914	Promoter (<=1kb)	11	62571002	62574086	3085	2	1937	ENST00000532986.1	0	ENSG00000254772	EEF1G	eukaryotic translation elongation factor 1 gamma
chr2	218270120	218270519	400	1.01721	Promoter (<=1kb)	2	218270511	218318928	48418	1	105373880	ENST00000472650.2	0	NA	LOC105373880	uncharacterized LOC105373880
chr4	41214388	41214787	400	1.11414	Promoter (<=1kb)	4	40810027	41214542	404516	2	323	ENST00000508593.6	0	ENSG00000163697	APBB2	amyloid beta precursor protein binding family B member 2
chr19	1260789	1261188	400	1.19238	Promoter (<=1kb)	19	1261166	1264572	3407	1	107985303	ENST00000592467.1	0	NA	LOC107985303	uncharacterized LOC107985303
chr20	33666630	33667029	400	1.07689	Promoter (<=1kb)	20	33666943	33668525	1583	1	170487	ENST00000677665.1	0	ENSG00000288649	ACTL10	actin like 10
chr1	160098853	160099252	400	1.13862	Promoter (<=1kb)	1	160093710	160098943	5234	2	93185	ENST00000448417.1	0	ENSG00000162729	IGSF8	immunoglobulin superfamily member 8
chr17	1516577	1516976	400	1.05534	Promoter (<=1kb)	17	1516877	1518101	1225	1	100306951	ENST00000425081.3	0	ENSG00000236618	PITPNA-AS1	PITPNA antisense RNA 1
chr15	85619040	85619439	400	1.10458	Promoter (<=1kb)	15	85619696	85727414	107719	1	11214	ENST00000560676.5	-257	ENSG00000170776	AKAP13	A-kinase anchoring protein 13
chr10	74826168	74826567	400	0.855667	Promoter (<=1kb)	10	74826413	75032624	206212	1	23522	ENST00000648892.1	0	ENSG00000156650	KAT6B	lysine acetyltransferase 6B
chr14	105474022	105474421	400	1.1245	Promoter (<=1kb)	14	105474814	105480157	5344	1	1397	ENST00000550577.5	-393	ENSG00000182809	CRIP2	cysteine rich protein 2
chr21	41767021	41767420	400	1.16148	Promoter (<=1kb)	21	41767175	41770302	3128	1	102724800	ENST00000686319.1	0	NA	LOC102724800	uncharacterized LOC102724800
chr3	123201636	123202035	400	1.1187	Promoter (<=1kb)	3	123201927	123243950	42024	1	26984	ENST00000477063.5	0	ENSG00000121542	SEC22A	SEC22 homolog A, vesicle trafficking protein
chr2	237691711	237692110	400	1.20639	Promoter (<=1kb)	2	237692145	237765279	73135	1	9208	ENST00000289175.10	-35	ENSG00000124831	LRRFIP1	LRR binding FLII interacting protein 1
chr9	129334109	129334508	400	1.07723	Promoter (<=1kb)	9	129333919	129359535	25617	1	100506119	ENST00000661745.1	190	ENSG00000233901	LINC01503	long intergenic non-protein coding RNA 1503
chr6	32971632	32972031	400	1.04469	Promoter (<=1kb)	6	32972217	32978203	5987	1	6046	ENST00000607833.5	-186	ENSG00000204256	BRD2	bromodomain containing 2
chr11	9573314	9573713	400	1.08597	Promoter (<=1kb)	11	9573670	9589985	16316	1	7465	ENST00000450114.7	0	ENSG00000166483	WEE1	WEE1 G2 checkpoint kinase
chr16	15649947	15650346	400	1.24274	Promoter (<=1kb)	16	15650208	15732947	82740	1	54820	ENST00000675171.1	0	ENSG00000072864	NDE1	nudE neurodevelopment protein 1
chr11	62706088	62706487	400	1.16664	Promoter (<=1kb)	11	62690276	62706315	16040	2	26580	ENST00000278893.11	0	ENSG00000168000	BSCL2	BSCL2 lipid droplet biogenesis associated, seipin
chr17	2041753	2042152	400	1.14604	Promoter (<=1kb)	17	2042022	2043425	1404	1	124641	ENST00000572195.3	0	ENSG00000262664	OVCA2	OVCA2 serine hydrolase domain containing
chr3	149542356	149542755	400	1.06046	Promoter (<=1kb)	3	149525805	149542439	16635	2	25937	ENST00000485244.1	0	ENSG00000018408	WWTR1	WW domain containing transcription regulator 1
chr17	21126695	21127094	400	1.1089	Promoter (<=1kb)	17	21126947	21172416	45470	1	25979	ENST00000579099.1	0	ENSG00000109016	DHRS7B	dehydrogenase/reductase 7B
chr22	26672676	26673075	400	1.13357	Promoter (<=1kb)	22	26672747	26719282	46536	1	102724827	ENST00000651474.1	0	NA	MIATNB	MIAT neighbor
chr4	24472928	24473327	400	1.26685	Promoter (<=1kb)	4	24457352	24472951	15600	2	10891	ENST00000693690.1	0	ENSG00000109819	PPARGC1A	PPARG coactivator 1 alpha
chr11	46846119	46846518	400	1.23607	Promoter (<=1kb)	11	46846410	46846911	502	1	100507401	ENST00000685514.1	0	ENSG00000247675	LRP4-AS1	LRP4 antisense RNA 1
chr12	56221760	56222159	400	0.99297	Promoter (<=1kb)	12	56202179	56221922	19744	2	10193	ENST00000345093.9	0	ENSG00000181852	RNF41	ring finger protein 41
chr19	4402224	4402623	400	1.07464	Promoter (<=1kb)	19	4402640	4443397	40758	1	10036	ENST00000301280.10	-17	ENSG00000167670	CHAF1A	chromatin assembly factor 1 subunit A
chr5	133969968	133970367	400	1.24201	Promoter (1-2kb)	5	133959535	133968674	9140	2	56951	ENST00000507191.1	-1294	ENSG00000113583	C5orf15	chromosome 5 open reading frame 15
chr19	40425762	40426161	400	1.04366	Promoter (<=1kb)	19	40421589	40425992	4404	2	29950	ENST00000357949.5	0	ENSG00000197019	SERTAD1	SERTA domain containing 1
chr11	67374185	67374584	400	1.09174	Promoter (<=1kb)	11	67364962	67374177	9216	2	23529	ENST00000533438.1	-8	ENSG00000175505	CLCF1	cardiotrophin like cytokine factor 1
chr2	46698806	46699205	400	0.999414	Promoter (<=1kb)	2	46698940	46822804	123865	1	388948	ENST00000650611.1	0	ENSG00000222005	LINC01118	long intergenic non-protein coding RNA 1118
chr12	31659095	31659494	400	1.05363	Promoter (<=1kb)	12	31659187	31668967	9781	1	254013	ENST00000395763.7	0	ENSG00000139160	ETFBKMT	electron transfer flavoprotein subunit beta lysine methyltransferase
chr12	64404081	64404480	400	1.13539	Promoter (<=1kb)	12	64404392	64451125	46734	1	11260	ENST00000332707.10	0	ENSG00000184575	XPOT	exportin for tRNA
chr2	127064657	127065056	400	0.97656	Promoter (<=1kb)	2	127050382	127064928	14547	2	274	ENST00000466111.5	0	ENSG00000136717	BIN1	bridging integrator 1
chr13	49792870	49793269	400	1.07928	Promoter (<=1kb)	13	49699320	49792682	93363	2	3839	ENST00000261667.8	-188	ENSG00000102753	KPNA3	karyopherin subunit alpha 3
chr17	40100545	40100944	400	1.07102	Promoter (<=1kb)	17	40092793	40100589	7797	2	9572	ENST00000246672.4	0	ENSG00000126368	NR1D1	nuclear receptor subfamily 1 group D member 1
chr2	24792848	24793247	400	1.05872	Promoter (<=1kb)	2	24790205	24793053	2849	2	105369164	ENST00000480190.1	0	NA	LOC105369164	uncharacterized LOC105369164
chr14	23095131	23095530	400	1.00219	Promoter (<=1kb)	14	23058564	23095136	36573	2	22985	ENST00000605057.6	0	ENSG00000100813	ACIN1	apoptotic chromatin condensation inducer 1
chr10	32958215	32958614	400	1.15442	Promoter (<=1kb)	10	32958437	32987729	29293	1	101929475	ENST00000659846.1	0	NA	ITGB1-DT	ITGB1 divergent transcript
chr4	39527375	39527774	400	1.03516	Promoter (<=1kb)	4	39527720	39532525	4806	1	100885776	ENST00000685788.1	0	ENSG00000249348	UGDH-AS1	UGDH antisense RNA 1
chr1	28235845	28236244	400	1.08833	Promoter (<=1kb)	1	28236109	28238105	1997	1	93974	ENST00000497986.5	0	ENSG00000130770	ATP5IF1	ATP synthase inhibitory factor subunit 1
chr9	38358669	38359068	400	1.16509	Promoter (1-2kb)	9	38360427	38376430	16004	1	107987065	ENST00000422554.2	-1359	NA	LOC107987065	uncharacterized LOC107987065
chr19	16897231	16897630	400	1.04248	Promoter (<=1kb)	19	16896473	16897392	920	2	27151	ENST00000595323.1	0	ENSG00000160111	CPAMD8	C3 and PZP like alpha-2-macroglobulin domain containing 8
chr3	128052054	128052453	400	1.14027	Promoter (<=1kb)	3	127692132	128052190	360059	2	11343	ENST00000648300.1	0	ENSG00000074416	MGLL	monoglyceride lipase
chr6	75205986	75206385	400	1.00771	Promoter (<=1kb)	6	75084326	75206053	121728	2	1303	ENST00000322507.13	0	ENSG00000111799	COL12A1	collagen type XII alpha 1 chain
chr16	4253815	4254214	400	1.0328	Promoter (<=1kb)	16	4245901	4253817	7917	2	100507501	ENST00000573042.2	0	NA	LINC01569	long intergenic non-protein coding RNA 1569
chr14	22982437	22982836	400	1.20603	Promoter (<=1kb)	14	22982698	22994151	11454	1	107984660	ENST00000557615.5	0	ENSG00000258457	AJUBA-DT	AJUBA divergent transcript
chr3	50246582	50246981	400	1.0634	Promoter (<=1kb)	3	50246894	50258697	11804	1	2771	ENST00000451956.1	0	ENSG00000114353	GNAI2	G protein subunit alpha i2
chr17	47941295	47941694	400	1.05618	Promoter (<=1kb)	17	47897330	47941389	44060	2	100506325	ENST00000585280.5	0	ENSG00000234494	SP2-AS1	SP2 antisense RNA 1
chr17	57892906	57893305	400	1.0688	Promoter (<=1kb)	17	57862696	57892688	29993	2	404093	ENST00000407144.6	-218	ENSG00000180891	CUEDC1	CUE domain containing 1
chr1	84506161	84506560	400	1.11103	Promoter (<=1kb)	1	84506300	84507320	1021	1	100505741	ENST00000484939.1	0	ENSG00000122432	SPATA1	spermatogenesis associated 1
chr11	77820733	77821132	400	1.01161	Promoter (<=1kb)	11	77821109	77918432	97324	1	28971	ENST00000532481.5	0	ENSG00000087884	AAMDC	adipogenesis associated Mth938 domain containing
chr2	9630949	9631348	400	0.997502	Promoter (<=1kb)	2	9583967	9630997	47031	2	10971	ENST00000238081.8	0	ENSG00000134308	YWHAQ	tyrosine 3-monooxygenase/tryptophan 5-monooxygenase activation protein theta
chr20	57693052	57693451	400	0.989689	Promoter (1-2kb)	20	57652037	57691830	39794	2	56937	ENST00000395814.5	-1222	ENSG00000124225	PMEPA1	prostate transmembrane protein, androgen induced 1
chr22	19881163	19881562	400	1.04085	Promoter (<=1kb)	22	19875522	19881369	5848	2	10587	ENST00000462330.5	0	ENSG00000184470	TXNRD2	thioredoxin reductase 2
chr17	76527597	76527996	400	1.18636	Promoter (<=1kb)	17	76527789	76545376	17588	1	768206	ENST00000397633.7	0	ENSG00000214140	PRCD	photoreceptor disc component
chr3	153161105	153161504	400	1.01788	Promoter (<=1kb)	3	153162226	153170627	8402	1	5912	ENST00000323534.5	-722	ENSG00000181467	RAP2B	RAP2B, member of RAS oncogene family
chr2	27370258	27370657	400	1.05785	Promoter (<=1kb)	2	27364352	27370338	5987	2	8890	ENST00000347454.9	0	ENSG00000115211	EIF2B4	eukaryotic translation initiation factor 2B subunit delta
chr16	89490559	89490958	400	1.01132	Promoter (<=1kb)	16	89490719	89498685	7967	1	101930112	ENST00000646707.1	0	ENSG00000197912	LOC101930112	uncharacterized LOC101930112
chr14	69767644	69768043	400	1.17111	Promoter (<=1kb)	14	69767783	69768675	893	1	6430	ENST00000555412.1	0	ENSG00000100650	SRSF5	serine and arginine rich splicing factor 5
chr3	138468875	138469274	400	1.19637	Promoter (<=1kb)	3	138469243	138470259	1017	1	83850	ENST00000468103.1	0	ENSG00000158220	ESYT3	extended synaptotagmin 3
chr15	65185251	65185650	400	1.17572	Promoter (<=1kb)	15	65148219	65185342	37124	2	10845	ENST00000300107.7	0	ENSG00000166855	CLPX	caseinolytic mitochondrial matrix peptidase chaperone subunit X
chr14	61569844	61570243	400	1.17566	Promoter (<=1kb)	14	61556313	61570194	13882	2	101927780	ENST00000553288.5	0	ENSG00000250548	LINC01303	long intergenic non-protein coding RNA 1303
chr17	10115045	10115444	400	1.14679	Promoter (<=1kb)	17	9910609	10114553	203945	2	8522	ENST00000323816.8	-492	ENSG00000007237	GAS7	growth arrest specific 7
chr7	74658371	74658770	400	1.23642	Promoter (<=1kb)	7	74658031	74717066	59036	1	2969	ENST00000443166.5	340	ENSG00000263001	GTF2I	general transcription factor IIi
chr22	37658336	37658735	400	1.00868	Promoter (<=1kb)	22	37641832	37658377	16546	2	101927051	ENST00000456099.1	0	ENSG00000233360	PDXP-DT	PDXP divergent transcript
chr3	49133444	49133843	400	1.17658	Promoter (<=1kb)	3	49121114	49133118	12005	2	3913	ENST00000418109.5	-326	ENSG00000172037	LAMB2	laminin subunit beta 2
chr21	39430520	39430919	400	1.19276	Promoter (1-2kb)	21	39405844	39428522	22679	2	150082	ENST00000380671.6	-1998	ENSG00000157578	LCA5L	lebercilin LCA5 like
chr19	45995035	45995434	400	0.978605	Promoter (<=1kb)	19	45995461	46018615	23155	1	729440	ENST00000536603.5	-27	ENSG00000104983	CCDC61	coiled-coil domain containing 61
chr4	140150963	140151362	400	1.14064	Promoter (1-2kb)	4	139720212	140152969	432758	2	55534	ENST00000502696.1	1607	ENSG00000196782	MAML3	mastermind like transcriptional coactivator 3
chr6	32178060	32178459	400	0.982914	Promoter (<=1kb)	6	32168212	32178096	9885	2	10554	ENST00000336984.6	0	ENSG00000204310	AGPAT1	1-acylglycerol-3-phosphate O-acyltransferase 1
chrX	135521680	135522079	400	1.12222	Promoter (<=1kb)	23	135520993	135582509	61517	1	203522	ENST00000493637.6	687	ENSG00000165359	INTS6L	integrator complex subunit 6 like
chr1	167077511	167077910	400	1.24303	Promoter (<=1kb)	1	167052836	167078719	25884	2	10223	ENST00000527955.5	809	ENSG00000143167	GPA33	glycoprotein A33
chr1	9910360	9910759	400	0.943493	Promoter (<=1kb)	1	9850109	9910336	60228	2	56998	ENST00000400904.7	-24	ENSG00000178585	CTNNBIP1	catenin beta interacting protein 1
chr6	79537286	79537685	400	1.05163	Promoter (<=1kb)	6	79484991	79537430	52440	2	167691	ENST00000369846.9	0	ENSG00000135338	LCA5	lebercilin LCA5
chr16	29811156	29811555	400	1.0489	Promoter (<=1kb)	16	29811547	29813439	1893	1	112476	ENST00000637596.1	0	ENSG00000167371	PRRT2	proline rich transmembrane protein 2
chr12	106083980	106084379	400	1.16203	Promoter (<=1kb)	12	106067579	106084033	16455	2	9891	ENST00000553094.1	0	ENSG00000074590	NUAK1	NUAK family kinase 1
chr6	162727693	162728092	400	1.038	Promoter (<=1kb)	6	162727974	163315500	587527	1	135138	ENST00000366888.7	0	ENSG00000112530	PACRG	parkin coregulated
chr17	81097342	81097741	400	1.21544	Promoter (<=1kb)	17	81097579	81104566	6988	1	10458	ENST00000576756.5	0	ENSG00000175866	BAIAP2	BAR/IMD domain containing adaptor protein 2
chr16	4616140	4616539	400	0.997661	Promoter (<=1kb)	16	4616493	4657363	40871	1	23295	ENST00000591895.5	0	ENSG00000102858	MGRN1	mahogunin ring finger 1
chr15	42575171	42575570	400	1.00277	Promoter (<=1kb)	15	42575606	42720998	145393	1	57519	ENST00000290607.12	-36	ENSG00000159433	STARD9	StAR related lipid transfer domain containing 9
chr16	58629817	58630216	400	0.945921	Promoter (<=1kb)	16	58519951	58629826	109876	2	23019	ENST00000317147.10	0	ENSG00000125107	CNOT1	CCR4-NOT transcription complex subunit 1
chr17	76501295	76501694	400	1.22651	Promoter (<=1kb)	17	76470896	76501407	30512	2	79651	ENST00000313080.8	0	ENSG00000129667	RHBDF2	rhomboid 5 homolog 2
chr5	74640560	74640959	400	1.07843	Promoter (<=1kb)	5	74627409	74640728	13320	2	8507	ENST00000302351.9	0	ENSG00000171617	ENC1	ectodermal-neural cortex 1
chr17	81514715	81515114	400	1.25086	Promoter (<=1kb)	17	81510690	81514640	3951	2	71	ENST00000575659.6	-75	ENSG00000184009	ACTG1	actin gamma 1
chr11	65354434	65354833	400	1.12685	Promoter (<=1kb)	11	65354751	65357613	2863	1	220359	ENST00000309880.6	0	ENSG00000173825	TIGD3	tigger transposable element derived 3
chr8	143952653	143953052	400	1.18852	Promoter (<=1kb)	8	143915153	143953920	38768	2	5339	ENST00000354958.6	868	ENSG00000178209	PLEC	plectin
chr13	108215372	108215771	400	1.11974	Promoter (<=1kb)	13	108207439	108215535	8097	2	3981	ENST00000611712.4	0	ENSG00000174405	LIG4	DNA ligase 4
chr19	14689584	14689983	400	1.17363	Promoter (<=1kb)	19	14689801	14707262	17462	1	84449	ENST00000392987.7	0	ENSG00000160961	ZNF333	zinc finger protein 333
chr17	79797093	79797492	400	1.07805	Promoter (<=1kb)	17	79792132	79797077	4946	2	57332	ENST00000269385.9	-16	ENSG00000141570	CBX8	chromobox 8
chr8	141128142	141128541	400	1.09942	Promoter (<=1kb)	8	141124717	141128310	3594	2	101927963	ENST00000664702.2	0	ENSG00000253210	DENND3-AS1	DENND3 antisense RNA 1
chr17	3594422	3594821	400	1.24389	Promoter (1-2kb)	17	3565444	3595831	30388	2	7442	ENST00000399759.7	1010	ENSG00000196689	TRPV1	transient receptor potential cation channel subfamily V member 1
chr1	44739513	44739912	400	1.11984	Promoter (<=1kb)	1	44739818	44757971	18154	1	11004	ENST00000452259.5	0	ENSG00000142945	KIF2C	kinesin family member 2C
chr22	50190375	50190774	400	1.13562	Promoter (<=1kb)	22	50190598	50199475	8878	1	80305	ENST00000395827.5	0	ENSG00000170638	TRABD	TraB domain containing
chr17	60392083	60392482	400	1.0825	Promoter (<=1kb)	17	60392429	60425871	33443	1	124773	ENST00000461535.1	0	ENSG00000141371	C17orf64	chromosome 17 open reading frame 64
chr5	10441626	10442025	400	1.09998	Promoter (<=1kb)	5	10441290	10441792	503	2	100505845	ENST00000513037.1	0	NA	ROPN1L-AS1	ROPN1L antisense RNA 1
chr17	979548	979947	400	1.25971	Promoter (<=1kb)	17	799310	979776	180467	2	64359	ENST00000336868.8	0	ENSG00000167693	NXN	nucleoredoxin
chr17	28711212	28711611	400	1.10236	Promoter (<=1kb)	17	28704081	28711299	7219	2	147011	ENST00000579650.5	0	ENSG00000167525	PROCA1	protein interacting with cyclin A1
chr14	35292112	35292511	400	1.12643	Promoter (<=1kb)	14	35292317	35293080	764	1	5687	ENST00000628955.1	0	ENSG00000100902	PSMA6	proteasome 20S subunit alpha 6
chr1	113759331	113759730	400	1.24644	Promoter (<=1kb)	1	113696831	113759486	62656	2	10745	ENST00000369604.6	0	ENSG00000116793	PHTF1	putative homeodomain transcription factor 1
chr10	102743602	102744001	400	1.00938	Promoter (<=1kb)	10	102743948	102816262	72315	1	54838	ENST00000448841.7	0	ENSG00000166272	WBP1L	WW domain binding protein 1 like
chr7	26200865	26201264	400	1.08896	Promoter (<=1kb)	7	26201162	26213356	12195	1	11335	ENST00000337620.8	0	ENSG00000122565	CBX3	chromobox 3
chr19	16111496	16111895	400	0.945014	Promoter (<=1kb)	19	16111889	16134234	22346	1	4218	ENST00000300935.8	0	ENSG00000167461	RAB8A	RAB8A, member RAS oncogene family
chr1	145964417	145964816	400	1.09072	Promoter (<=1kb)	1	145959441	145964575	5135	2	284615	ENST00000606888.3	0	ENSG00000272031	ANKRD34A	ankyrin repeat domain 34A
chr19	933278	933677	400	1.24936	Promoter (<=1kb)	19	932565	964366	31802	1	1820	ENST00000457152.3	713	ENSG00000116017	ARID3A	AT-rich interaction domain 3A
chr17	4365119	4365518	400	1.22134	Promoter (1-2kb)	17	4272236	4366625	94390	2	7326	ENST00000574633.5	1107	ENSG00000132388	UBE2G1	ubiquitin conjugating enzyme E2 G1
chr11	65181600	65181999	400	1.15283	Promoter (<=1kb)	11	65180021	65181834	1814	2	728975	ENST00000526623.2	0	ENSG00000254614	CAPN1-AS1	CAPN1 antisense RNA 1
chr18	48161638	48162037	400	1.20668	Promoter (<=1kb)	18	48162039	48184725	22687	1	105372104	ENST00000652829.1	-2	NA	ZBTB7C-AS1	ZBTB7C antisense RNA 1
chr2	218399551	218399950	400	1.20225	Promoter (<=1kb)	2	218399868	218405941	6074	1	58190	ENST00000273062.7	0	ENSG00000144579	CTDSP1	CTD small phosphatase 1
chr1	153922890	153923289	400	1.05665	Promoter (<=1kb)	1	153923284	153935245	11962	1	101928059	ENST00000641448.2	0	ENSG00000284738	LOC101928059	uncharacterized LOC101928059
chr19	58183086	58183485	400	1.20757	Promoter (<=1kb)	19	58183087	58213554	30468	1	10782	ENST00000345813.7	0	ENSG00000171606	ZNF274	zinc finger protein 274
chr2	9843235	9843634	400	1.17453	Promoter (<=1kb)	2	9843443	9846113	2671	1	9014	ENST00000625239.2	0	ENSG00000115750	TAF1B	TATA-box binding protein associated factor, RNA polymerase I subunit B
chr1	11805813	11806212	400	0.952375	Promoter (<=1kb)	1	11806096	11843143	37048	1	1185	ENST00000312413.10	0	ENSG00000011021	CLCN6	chloride voltage-gated channel 6
chr2	203014500	203014899	400	0.992054	Promoter (<=1kb)	2	202899557	203014798	115242	2	55759	ENST00000477723.1	0	ENSG00000138442	WDR12	WD repeat domain 12
chr11	64878529	64878928	400	1.07445	Promoter (<=1kb)	11	64851642	64878621	26980	2	10938	ENST00000320631.8	0	ENSG00000110047	EHD1	EH domain containing 1
chr22	45163597	45163996	400	1.22811	Promoter (<=1kb)	22	45133020	45163781	30762	2	100506714	ENST00000426282.6	0	ENSG00000226328	NUP50-DT	NUP50 divergent transcript
chr17	77375904	77376303	400	1.1978	Promoter (<=1kb)	17	77375921	77402089	26169	1	10801	ENST00000592407.1	0	ENSG00000184640	SEPTIN9	septin 9
chr19	52962763	52963162	400	1.15624	Promoter (<=1kb)	19	52928475	52962823	34349	2	100529240	ENST00000391777.3	0	ENSG00000221874	ZNF816-ZNF321P	ZNF816-ZNF321P readthrough
chr7	5591511	5591910	400	0.997136	Promoter (<=1kb)	7	5592816	5606655	13840	1	6624	ENST00000382361.8	-906	ENSG00000075618	FSCN1	fascin actin-bundling protein 1
chr6	52284753	52285152	400	0.979187	Promoter (<=1kb)	6	52264014	52284881	20868	2	4172	ENST00000229854.12	0	ENSG00000112118	MCM3	minichromosome maintenance complex component 3
chr14	75660772	75661171	400	0.98594	Promoter (<=1kb)	14	75649791	75660876	11086	2	11161	ENST00000256319.7	0	ENSG00000133935	ERG28	ergosterol biosynthesis 28 homolog
chr6	44002189	44002588	400	1.22369	Promoter (<=1kb)	6	43996528	44002694	6167	2	101929705	ENST00000687275.1	106	ENSG00000237686	SCIRT	stem cell inhibitory RNA transcript
chr15	80401519	80401918	400	1.24554	Promoter (1-2kb)	15	80344904	80402960	58057	2	101929560	ENST00000653750.1	1042	NA	ARNT2-DT	ARNT2 divergent transcript
chr1	172143440	172143839	400	1.21845	Promoter (<=1kb)	1	172140449	172144568	4120	2	100628315	ENST00000650416.1	729	NA	DNM3OS	DNM3 opposite strand/antisense RNA
chr17	73310914	73311313	400	1.14338	Promoter (<=1kb)	17	73286119	73311408	25290	2	23580	ENST00000580315.1	95	ENSG00000179604	CDC42EP4	CDC42 effector protein 4
chr7	156640574	156640973	400	1.22663	Promoter (<=1kb)	7	156388922	156640599	251678	2	100506380	ENST00000651649.1	0	ENSG00000182648	RNF32-DT	RNF32 divergent transcript
chr2	215436122	215436521	400	1.12364	Promoter (<=1kb)	2	215436253	215436992	740	1	105373868	ENST00000412951.1	0	NA	FN1-DT	FN1 divergent transcript
chr7	129224594	129224993	400	0.958477	Promoter (<=1kb)	7	129225030	129430211	205182	1	23382	ENST00000325006.8	-37	ENSG00000158467	AHCYL2	adenosylhomocysteinase like 2
chr1	112395927	112396326	400	1.1378	Promoter (<=1kb)	1	112396214	112461164	64951	1	55917	ENST00000271277.11	0	ENSG00000143079	CTTNBP2NL	CTTNBP2 N-terminal like
chr16	30950050	30950449	400	0.99753	Promoter (<=1kb)	16	30949152	30956461	7310	1	93129	ENST00000562699.1	898	ENSG00000175938	ORAI3	ORAI calcium release-activated calcium modulator 3
chr1	7783789	7784188	400	1.05114	Promoter (<=1kb)	1	7784291	7845177	60887	1	8863	ENST00000377532.8	-103	ENSG00000049246	PER3	period circadian regulator 3
chr20	33443645	33444044	400	1.21958	Promoter (<=1kb)	20	33407957	33443763	35807	2	6640	ENST00000217381.3	0	ENSG00000101400	SNTA1	syntrophin alpha 1
chr19	48321857	48322256	400	0.995235	Promoter (<=1kb)	19	48296462	48321873	25412	2	93233	ENST00000474199.6	0	ENSG00000105479	ODAD1	outer dynein arm docking complex subunit 1
chr17	44344983	44345382	400	1.06607	Promoter (<=1kb)	17	44345246	44349894	4649	1	2896	ENST00000588170.5	0	ENSG00000030582	GRN	granulin precursor
chr20	63696330	63696729	400	1.2028	Promoter (<=1kb)	20	63696652	63698684	2033	1	8771	ENST00000369996.3	0	ENSG00000243509	TNFRSF6B	TNF receptor superfamily member 6b
chr4	26319465	26319864	400	1.08831	Promoter (<=1kb)	4	26319636	26431186	111551	1	3516	ENST00000342295.6	0	ENSG00000168214	RBPJ	recombination signal binding protein for immunoglobulin kappa J region
chr12	54324807	54325206	400	0.999024	Promoter (<=1kb)	12	54325109	54342630	17522	1	22818	ENST00000553009.5	0	ENSG00000111481	COPZ1	COPI coat complex subunit zeta 1
chr11	119057151	119057550	400	1.02224	Promoter (<=1kb)	11	119044188	119057205	13018	2	10525	ENST00000617285.5	0	ENSG00000149428	HYOU1	hypoxia up-regulated 1
chr7	104943443	104943842	400	1.24658	Promoter (1-2kb)	7	104941662	105000643	58982	1	55904	ENST00000659776.1	1781	ENSG00000005483	KMT2E	lysine methyltransferase 2E (inactive)
chr5	81971830	81972229	400	1.10247	Promoter (<=1kb)	5	81972023	82256133	284111	1	83734	ENST00000282185.8	0	ENSG00000152348	ATG10	autophagy related 10
chr10	71851127	71851526	400	1.13672	Promoter (<=1kb)	10	71816298	71851251	34954	2	5660	ENST00000394936.8	0	ENSG00000197746	PSAP	prosaposin
chr8	143948414	143948813	400	0.979767	Promoter (1-2kb)	8	143916177	143946547	30371	2	5339	ENST00000687971.1	-1867	ENSG00000178209	PLEC	plectin
chr7	100673323	100673722	400	1.12928	Promoter (<=1kb)	7	100673567	100678452	4886	1	2783	ENST00000451587.5	0	ENSG00000172354	GNB2	G protein subunit beta 2
chr19	2841184	2841583	400	1.03032	Promoter (<=1kb)	19	2841437	2852496	11060	1	148254	ENST00000585966.5	0	ENSG00000186300	ZNF555	zinc finger protein 555
chr17	4555262	4555661	400	1.19144	Promoter (<=1kb)	17	4538897	4555386	16490	2	10514	ENST00000381556.6	0	ENSG00000132382	MYBBP1A	MYB binding protein 1a
chr7	56064110	56064509	400	1.20538	Promoter (<=1kb)	7	56064224	56080669	16446	1	25870	ENST00000275607.13	0	ENSG00000129103	SUMF2	sulfatase modifying factor 2
chr1	41486215	41486614	400	1.06475	Promoter (1-2kb)	1	41478775	41484683	5909	2	1907	ENST00000372587.5	-1532	ENSG00000127129	EDN2	endothelin 2
chr2	24490676	24491075	400	1.2399	Promoter (<=1kb)	2	24491254	24770702	279449	1	8648	ENST00000348332.8	-179	ENSG00000084676	NCOA1	nuclear receptor coactivator 1
chr1	16366897	16367296	400	1.04802	Promoter (<=1kb)	1	16367088	16395406	28319	1	26099	ENST00000471507.5	0	ENSG00000055070	SZRD1	SUZ RNA binding domain containing 1
chr14	67359728	67360127	400	1.01317	Promoter (<=1kb)	14	67294371	67359791	65421	2	51382	ENST00000554087.5	0	ENSG00000100554	ATP6V1D	ATPase H+ transporting V1 subunit D
chr11	113314361	113314760	400	1.07383	Promoter (<=1kb)	11	113314579	113324682	10104	1	54970	ENST00000429951.5	0	ENSG00000149292	TTC12	tetratricopeptide repeat domain 12
chr19	4639190	4639589	400	1.17181	Promoter (<=1kb)	19	4639516	4655568	16053	1	126282	ENST00000327473.9	0	ENSG00000185361	TNFAIP8L1	TNF alpha induced protein 8 like 1
chr13	27621658	27622057	400	1.19202	Promoter (<=1kb)	13	27621875	27744237	122363	1	105370129	ENST00000636817.1	0	NA	LOC105370129	uncharacterized LOC105370129
chr20	34303210	34303609	400	1.06936	Promoter (<=1kb)	20	34280268	34303355	23088	2	191	ENST00000217426.7	0	ENSG00000101444	AHCY	adenosylhomocysteinase
chr9	124940891	124941290	400	1.10467	Promoter (<=1kb)	9	124878275	124941083	62809	2	2800	ENST00000373555.9	0	ENSG00000136935	GOLGA1	golgin A1
chr16	65122109	65122508	400	1.24678	Promoter (<=1kb)	16	65004673	65122365	117693	2	1009	ENST00000564317.5	0	ENSG00000140937	CDH11	cadherin 11
chr2	106194297	106194696	400	1.11617	Promoter (<=1kb)	2	106093311	106194301	100991	2	80146	ENST00000283148.12	0	ENSG00000115652	UXS1	UDP-glucuronate decarboxylase 1
chr19	49363555	49363954	400	1.00645	Promoter (<=1kb)	19	49363730	49374899	11170	1	27120	ENST00000596402.1	0	ENSG00000104901	DKKL1	dickkopf like acrosomal protein 1
chr11	72793545	72793944	400	1.11628	Promoter (<=1kb)	11	72754729	72793657	38929	2	10809	ENST00000543304.5	0	ENSG00000214530	STARD10	StAR related lipid transfer domain containing 10
chr16	30748073	30748472	400	1.06843	Promoter (<=1kb)	16	30748293	30756483	8191	1	5261	ENST00000565924.5	0	ENSG00000156873	PHKG2	phosphorylase kinase catalytic subunit gamma 2
chr6	116370839	116371238	400	1.22685	Promoter (<=1kb)	6	116370947	116444861	73915	1	29940	ENST00000644252.3	0	ENSG00000111817	DSE	dermatan sulfate epimerase
chr22	30423897	30424296	400	1.01247	Promoter (1-2kb)	22	30425623	30427151	1529	1	51537	ENST00000629597.2	-1327	ENSG00000242114	MTFP1	mitochondrial fission process 1
chr1	149937347	149937746	400	1.21096	Promoter (<=1kb)	1	149928651	149936879	8229	2	10903	ENST00000439741.4	-468	ENSG00000014914	MTMR11	myotubularin related protein 11
chr20	41028426	41028825	400	0.967777	Promoter (<=1kb)	20	41028822	41124487	95666	1	7150	ENST00000361337.3	0	ENSG00000198900	TOP1	DNA topoisomerase I
chr17	82003750	82004149	400	1.04081	Promoter (<=1kb)	17	82004345	82017404	13060	1	79058	ENST00000577733.5	-196	ENSG00000169696	ASPSCR1	ASPSCR1 tether for SLC2A4, UBX domain containing
chr15	49155485	49155884	400	1.10371	Promoter (<=1kb)	15	49155656	49282067	126412	1	2585	ENST00000559883.5	0	ENSG00000156958	GALK2	galactokinase 2
chr19	4968632	4969031	400	0.978668	Promoter (<=1kb)	19	4969113	5153595	184483	1	23030	ENST00000611640.4	-82	ENSG00000127663	KDM4B	lysine demethylase 4B
chr7	112939766	112940165	400	0.951636	Promoter (<=1kb)	7	112819147	112939875	120729	2	154743	ENST00000297145.9	0	ENSG00000164603	BMT2	base methyltransferase of 25S rRNA 2 homolog
chr19	33177025	33177424	400	0.96447	Promoter (<=1kb)	19	33177603	33205291	27689	1	4037	ENST00000592484.5	-179	ENSG00000130881	LRP3	LDL receptor related protein 3
chr19	44753293	44753692	400	1.09787	Promoter (1-2kb)	19	44755149	44757168	2020	1	602	ENST00000473468.1	-1457	ENSG00000069399	BCL3	BCL3 transcription coactivator
chr16	2429034	2429433	400	1.13044	Promoter (<=1kb)	16	2429394	2458851	29458	1	899	ENST00000293968.11	0	ENSG00000162063	CCNF	cyclin F
chr5	14011557	14011956	400	1.12646	Promoter (<=1kb)	5	13690328	14011818	321491	2	1767	ENST00000681290.1	0	ENSG00000039139	DNAH5	dynein axonemal heavy chain 5
chr19	40348346	40348745	400	1.03193	Promoter (<=1kb)	19	40319536	40348397	28862	2	126526	ENST00000683109.1	0	ENSG00000160392	C19orf47	chromosome 19 open reading frame 47
chr11	17276405	17276804	400	1.02827	Promoter (<=1kb)	11	17276731	17282870	6140	1	4925	ENST00000525637.1	0	ENSG00000070081	NUCB2	nucleobindin 2
chr11	67317612	67318011	400	1.13473	Promoter (<=1kb)	11	67317871	67391434	73564	1	100130987	ENST00000622583.4	0	NA	LOC100130987	uncharacterized LOC100130987
chr1	23484289	23484688	400	1.16071	Promoter (<=1kb)	1	23451479	23484568	33090	2	55616	ENST00000608765.1	0	ENSG00000088280	ASAP3	ArfGAP with SH3 domain, ankyrin repeat and PH domain 3
chr19	51339641	51340040	400	1.02051	Promoter (<=1kb)	19	51331536	51339755	8220	2	147645	ENST00000600663.1	0	ENSG00000186806	VSIG10L	V-set and immunoglobulin domain containing 10 like
chr1	40040369	40040768	400	0.98397	Promoter (<=1kb)	1	40040583	40066300	25718	1	10487	ENST00000421589.5	0	ENSG00000131236	CAP1	cyclase associated actin cytoskeleton regulatory protein 1
chr17	77285629	77286028	400	1.12299	Promoter (<=1kb)	17	77286307	77402449	116143	1	10801	ENST00000590576.5	-279	ENSG00000184640	SEPTIN9	septin 9
chr16	1677989	1678388	400	1.15562	Promoter (<=1kb)	16	1678256	1699428	21173	1	90861	ENST00000569256.5	0	ENSG00000206053	JPT2	Jupiter microtubule associated homolog 2
chr1	35930952	35931351	400	1.14851	Promoter (<=1kb)	1	35931082	35982652	51571	1	192669	ENST00000397828.3	0	ENSG00000126070	AGO3	argonaute RISC catalytic component 3
chr1	2586333	2586732	400	1.00482	Promoter (<=1kb)	1	2586491	2589632	3142	1	127281	ENST00000493183.5	0	ENSG00000157870	PRXL2B	peroxiredoxin like 2B
chr12	49264806	49265205	400	1.14065	Promoter (<=1kb)	12	49265081	49270196	5116	1	84790	ENST00000549183.1	0	ENSG00000167553	TUBA1C	tubulin alpha 1c
chrX	55160937	55161336	400	1.11933	Promoter (<=1kb)	23	55143102	55161185	18084	2	90736	ENST00000685693.1	0	ENSG00000182518	FAM104B	family with sequence similarity 104 member B
chr10	102775949	102776348	400	1.18208	Promoter (<=1kb)	10	102776249	102816267	40019	1	54838	ENST00000369889.5	0	ENSG00000166272	WBP1L	WW domain binding protein 1 like
chr14	102139591	102139990	400	1.11818	Promoter (<=1kb)	14	102081049	102139686	58638	2	3320	ENST00000334701.11	0	ENSG00000080824	HSP90AA1	heat shock protein 90 alpha family class A member 1
chr14	102592309	102592708	400	1.07712	Promoter (<=1kb)	14	102592649	102730561	137913	1	23186	ENST00000262241.7	0	ENSG00000089902	RCOR1	REST corepressor 1
chr10	102245215	102245614	400	0.942873	Promoter (<=1kb)	10	102245371	102382882	137512	1	8729	ENST00000676513.1	0	ENSG00000107862	GBF1	golgi brefeldin A resistant guanine nucleotide exchange factor 1
chr7	98400986	98401385	400	1.16576	Promoter (<=1kb)	7	98291650	98401090	109441	2	55971	ENST00000005260.9	0	ENSG00000006453	BAIAP2L1	BAR/IMD domain containing adaptor protein 2 like 1
chr1	150697082	150697481	400	0.956651	Promoter (<=1kb)	1	150646230	150697154	50925	2	55204	ENST00000271732.8	0	ENSG00000143457	GOLPH3L	golgi phosphoprotein 3 like
chr14	22871568	22871967	400	1.16335	Promoter (<=1kb)	14	22871740	22881713	9974	1	26020	ENST00000359591.9	0	ENSG00000197324	LRP10	LDL receptor related protein 10
chr15	85794750	85795149	400	1.08542	Promoter (<=1kb)	15	85759326	85794925	35600	2	64410	ENST00000337975.6	0	ENSG00000183655	KLHL25	kelch like family member 25
chr1	31942559	31942958	400	1.13316	Promoter (<=1kb)	1	31915895	31942576	26682	2	8073	ENST00000468531.1	0	ENSG00000184007	PTP4A2	protein tyrosine phosphatase 4A2
chr15	41972506	41972905	400	1.07514	Promoter (<=1kb)	15	41972763	41999094	26332	1	101928388	ENST00000499478.2	0	ENSG00000246740	PLA2G4E-AS1	PLA2G4E antisense RNA 1
chr21	34615142	34615541	400	1.16296	Promoter (<=1kb)	21	34516442	34615113	98672	2	1827	ENST00000313806.9	-29	ENSG00000159200	RCAN1	regulator of calcineurin 1
chr3	48635362	48635761	400	1.0399	Promoter (<=1kb)	3	48625723	48635461	9739	2	65010	ENST00000395550.7	0	ENSG00000225697	SLC26A6	solute carrier family 26 member 6
chr8	129939699	129940098	400	1.10713	Promoter (<=1kb)	8	129839593	129939832	100240	2	51571	ENST00000519824.6	0	ENSG00000153310	CYRIB	CYFIP related Rac1 interactor B
chr6	3258685	3259084	400	1.14004	Promoter (<=1kb)	6	3258897	3267779	8883	1	389362	ENST00000380305.4	0	ENSG00000180822	PSMG4	proteasome assembly chaperone 4
chr3	195259856	195260255	400	1.13839	Promoter (<=1kb)	3	195180394	195260080	79687	2	152002	ENST00000494175.1	0	ENSG00000173950	XXYLT1	xyloside xylosyltransferase 1
chr19	35643591	35643990	400	1.16648	Promoter (<=1kb)	19	35643666	35644682	1017	1	2116	ENST00000591135.1	0	ENSG00000105672	ETV2	ETS variant transcription factor 2
chr1	40449880	40450279	400	1.12602	Promoter (<=1kb)	1	40450102	40463714	13613	1	65243	ENST00000469416.1	0	ENSG00000187801	ZFP69B	ZFP69 zinc finger protein B
chr17	43170144	43170543	400	1.13894	Promoter (<=1kb)	17	43148368	43170316	21949	2	101929767	ENST00000635600.1	0	NA	LOC101929767	uncharacterized LOC101929767
chr3	134374369	134374768	400	1.05411	Promoter (<=1kb)	3	134355347	134374447	19101	2	51421	ENST00000249883.10	0	ENSG00000114019	AMOTL2	angiomotin like 2
chr14	52552466	52552865	400	0.933119	Promoter (<=1kb)	14	52552836	52637713	84878	1	283554	ENST00000321662.11	0	ENSG00000180998	GPR137C	G protein-coupled receptor 137C
chr12	26833052	26833451	400	1.14636	Promoter (<=1kb)	12	26335352	26833194	497843	2	3709	ENST00000381340.8	0	ENSG00000123104	ITPR2	inositol 1,4,5-trisphosphate receptor type 2
chr8	23404038	23404437	400	1.15347	Promoter (<=1kb)	8	23296897	23404120	107224	2	4017	ENST00000389131.8	0	ENSG00000134013	LOXL2	lysyl oxidase like 2
chr13	45341263	45341662	400	1.01717	Promoter (<=1kb)	13	45341345	45393413	52069	1	100190939	ENST00000517509.5	0	NA	TPT1-AS1	TPT1 antisense RNA 1
chr16	2214842	2215241	400	1.03661	Promoter (<=1kb)	16	2211593	2214840	3248	2	283871	ENST00000333503.8	-2	ENSG00000184207	PGP	phosphoglycolate phosphatase
chr3	52770779	52771178	400	1.17752	Promoter (<=1kb)	3	52708444	52770940	62497	2	6787	ENST00000233027.10	0	ENSG00000114904	NEK4	NIMA related kinase 4
chr3	49094049	49094448	400	0.969197	Promoter (<=1kb)	3	49029707	49094071	64365	2	54870	ENST00000395443.7	0	ENSG00000198218	QRICH1	glutamine rich 1
chr1	51305354	51305753	400	1.16087	Promoter (<=1kb)	1	51294458	51305593	11136	2	22996	ENST00000431927.5	0	ENSG00000085831	TTC39A	tetratricopeptide repeat domain 39A
chr3	129278633	129279032	400	1.13166	Promoter (<=1kb)	3	129278828	129304751	25924	1	56941	ENST00000509042.5	0	ENSG00000183624	HMCES	5-hydroxymethylcytosine binding, ES cell specific
chr1	222617587	222617986	400	1.03246	Promoter (<=1kb)	1	222618097	222668007	49911	1	375056	ENST00000344922.10	-111	ENSG00000154305	MIA3	MIA SH3 domain ER export factor 3
chr2	219176809	219177208	400	1.12756	Promoter (<=1kb)	2	219171897	219176925	5029	2	27013	ENST00000360507.10	0	ENSG00000115649	CNPPD1	cyclin Pas1/PHO80 domain containing 1
chr2	61065567	61065966	400	1.09205	Promoter (<=1kb)	2	61065871	61089670	23800	1	84542	ENST00000482513.5	0	ENSG00000162929	SANBR	SANT and BTB domain regulator of CSR
chr10	62804484	62804883	400	1.21688	Promoter (<=1kb)	10	62804720	62808479	3760	1	84890	ENST00000373783.3	0	ENSG00000181915	ADO	2-aminoethanethiol dioxygenase
chr6	43369515	43369914	400	1.13341	Promoter (<=1kb)	6	43336070	43369647	33578	2	24149	ENST00000361428.3	0	ENSG00000171467	ZNF318	zinc finger protein 318
chr7	100889658	100890057	400	1.14369	Promoter (<=1kb)	7	100888721	100889715	995	2	402682	ENST00000388761.4	0	ENSG00000176125	UFSP1	UFM1 specific peptidase 1 (inactive)
chr8	43140098	43140497	400	1.07449	Promoter (<=1kb)	8	43140464	43202855	62392	1	138050	ENST00000379644.9	0	ENSG00000165102	HGSNAT	heparan-alpha-glucosaminide N-acetyltransferase
chr2	10812693	10813092	400	1.07139	Promoter (<=1kb)	2	10783391	10812785	29395	2	10130	ENST00000272227.8	0	ENSG00000143870	PDIA6	protein disulfide isomerase family A member 6
chr16	67226772	67227171	400	1.00279	Promoter (<=1kb)	16	67207139	67227010	19872	2	26231	ENST00000409509.5	0	ENSG00000125122	LRRC29	leucine rich repeat containing 29
chr10	114304070	114304469	400	1.0745	Promoter (<=1kb)	10	114300516	114305133	4618	2	84632	ENST00000486300.1	664	ENSG00000169129	AFAP1L2	actin filament associated protein 1 like 2
chr22	38223592	38223991	400	1.11193	Promoter (<=1kb)	22	38220975	38222932	1958	2	25829	ENST00000504337.1	-660	ENSG00000198792	TMEM184B	transmembrane protein 184B
chr17	14300778	14301177	400	0.966982	Promoter (<=1kb)	17	14301081	14349404	48324	1	9953	ENST00000360954.3	0	ENSG00000125430	HS3ST3B1	heparan sulfate-glucosamine 3-sulfotransferase 3B1
chr15	41332515	41332914	400	1.05047	Promoter (<=1kb)	15	41309273	41332591	23319	2	11339	ENST00000220514.8	0	ENSG00000104147	OIP5	Opa interacting protein 5
chr12	56104198	56104597	400	0.92751	Promoter (<=1kb)	12	56104537	56113907	9371	1	5036	ENST00000552766.5	0	ENSG00000170515	PA2G4	proliferation-associated 2G4
chr19	38952721	38953120	400	1.15047	Promoter (<=1kb)	19	38942278	38952687	10410	2	115290	ENST00000595329.5	-34	ENSG00000269190	FBXO17	F-box protein 17
chr19	36489347	36489746	400	1.06592	Promoter (<=1kb)	19	36489649	36491040	1392	1	728752	ENST00000592087.1	0	ENSG00000267309	ZNF566-AS1	ZNF566 antisense RNA 1
chr3	141366710	141367109	400	1.0482	Promoter (1-2kb)	3	141368304	141394457	26154	1	253461	ENST00000513619.5	-1195	ENSG00000177311	ZBTB38	zinc finger and BTB domain containing 38
chr11	65873507	65873906	400	1.10015	Promoter (<=1kb)	11	65870179	65873592	3414	2	30008	ENST00000527378.1	0	ENSG00000172638	EFEMP2	EGF containing fibulin extracellular matrix protein 2
chr17	8187583	8187982	400	1.05683	Promoter (<=1kb)	17	8186945	8187004	60	1	100616406	ENST00000635897.1	638	ENSG00000283160	MIR4521	microRNA 4521
chr2	74458129	74458528	400	0.904962	Promoter (<=1kb)	2	74458400	74460891	2492	1	23559	ENST00000393972.7	0	ENSG00000239779	WBP1	WW domain binding protein 1
chr2	54723287	54723686	400	0.897849	Promoter (<=1kb)	2	54723499	54972018	248520	1	400954	ENST00000673912.1	0	ENSG00000214595	EML6	EMAP like 6
chr19	1566545	1566944	400	1.20337	Promoter (<=1kb)	19	1554672	1567530	12859	2	399664	ENST00000605173.2	586	ENSG00000181588	MEX3D	mex-3 RNA binding family member D
chr12	120201076	120201475	400	1.04887	Promoter (<=1kb)	12	120201274	120213231	11958	1	100506649	ENST00000542265.7	0	ENSG00000255857	PXN-AS1	PXN antisense RNA 1
chr17	73232174	73232573	400	1.11637	Promoter (<=1kb)	17	73232233	73245339	13107	1	55028	ENST00000255557.8	0	ENSG00000141219	C17orf80	chromosome 17 open reading frame 80
chr19	58278611	58279010	400	0.993963	Promoter (<=1kb)	19	58257270	58278826	21557	2	105372482	ENST00000597230.3	0	ENSG00000268516	ZNF8-DT	ZNF8 divergent transcript
chr12	50167345	50167744	400	0.984168	Promoter (<=1kb)	12	50129289	50167369	38081	2	91012	ENST00000317551.12	0	ENSG00000139624	CERS5	ceramide synthase 5
chr22	40636654	40637053	400	0.987829	Promoter (<=1kb)	22	40410281	40636685	226405	2	57591	ENST00000651595.2	0	ENSG00000196588	MRTFA	myocardin related transcription factor A
chr11	134037107	134037506	400	1.15584	Promoter (<=1kb)	11	134037109	134039939	2831	1	100128239	ENST00000531938.1	0	ENSG00000204241	LINC02731	long intergenic non-protein coding RNA 2731
chr15	40807371	40807770	400	1.02715	Promoter (<=1kb)	15	40765161	40807473	42313	2	55192	ENST00000220496.9	0	ENSG00000104129	DNAJC17	DnaJ heat shock protein family (Hsp40) member C17
chr19	11505082	11505481	400	1.05376	Promoter (<=1kb)	19	11496036	11505184	9149	2	115950	ENST00000593191.1	0	ENSG00000161914	ZNF653	zinc finger protein 653
chr9	114398313	114398712	400	1.13356	Promoter (<=1kb)	9	114396724	114398503	1780	2	80709	ENST00000448674.1	0	ENSG00000106948	AKNA	AT-hook transcription factor
chr14	45134414	45134813	400	1.02556	Promoter (<=1kb)	14	45115599	45134481	18883	2	2287	ENST00000396062.4	0	ENSG00000100442	FKBP3	FKBP prolyl isomerase 3
chr19	47035778	47036177	400	1.22209	Promoter (<=1kb)	19	47035889	47040733	4845	1	4861	ENST00000600352.1	0	ENSG00000130751	NPAS1	neuronal PAS domain protein 1
chr8	11802401	11802800	400	0.954461	Promoter (<=1kb)	8	11802611	11839304	36694	1	2222	ENST00000623368.3	0	ENSG00000079459	FDFT1	farnesyl-diphosphate farnesyltransferase 1
chr1	147599706	147600105	400	1.04718	Promoter (<=1kb)	1	147600196	147611693	11498	1	607	ENST00000497938.1	-91	ENSG00000116128	BCL9	BCL9 transcription coactivator
chrX	13652908	13653307	400	1.07476	Promoter (<=1kb)	23	13653189	13664828	11640	1	170082	ENST00000490617.1	0	ENSG00000176896	TCEANC	transcription elongation factor A N-terminal and central domain containing
chr17	36545245	36545644	400	1.17159	Promoter (<=1kb)	17	36545504	36560818	15315	1	79893	ENST00000616019.1	0	ENSG00000278311	GGNBP2	gametogenetin binding protein 2
chr16	67530064	67530463	400	1.11306	Promoter (<=1kb)	16	67529791	67538996	9206	1	79567	ENST00000566920.5	273	ENSG00000039523	RIPOR1	RHO family interacting cell polarization regulator 1
chr11	77637614	77638013	400	1.16972	Promoter (<=1kb)	11	77614530	77637794	23265	2	1207	ENST00000525428.6	0	ENSG00000074201	CLNS1A	chloride nucleotide-sensitive channel 1A
chr1	27725604	27726003	400	1.01601	Promoter (<=1kb)	1	27725961	27763116	37156	1	199870	ENST00000373954.11	0	ENSG00000009780	FAM76A	family with sequence similarity 76 member A
chr11	11621930	11622329	400	1.07928	Promoter (<=1kb)	11	11270877	11622005	351129	2	374378	ENST00000227756.5	0	ENSG00000110328	GALNT18	polypeptide N-acetylgalactosaminyltransferase 18
chr1	25430568	25430967	400	1.05673	Promoter (<=1kb)	1	25430858	25500205	69348	1	55219	ENST00000399766.7	0	ENSG00000204178	MACO1	macoilin 1
chr10	37976448	37976847	400	1.00095	Promoter (<=1kb)	10	37976825	37992467	15643	1	105376499	ENST00000412789.1	0	NA	ZNF25-DT	ZNF25 divergent transcript
chr12	49741226	49741625	400	0.967317	Promoter (<=1kb)	12	49741544	49758265	16722	1	7009	ENST00000549966.5	0	ENSG00000139644	TMBIM6	transmembrane BAX inhibitor motif containing 6
chr17	59668834	59669233	400	1.22159	Promoter (1-2kb)	17	59670982	59677141	6160	1	1213	ENST00000579815.1	-1749	ENSG00000141367	CLTC	clathrin heavy chain
chr10	104121764	104122163	400	0.992867	Promoter (<=1kb)	10	104122058	104123363	1306	1	119392	ENST00000463224.5	0	ENSG00000156384	SFR1	SWI5 dependent homologous recombination repair protein 1
chr2	99336275	99336674	400	1.07911	Promoter (<=1kb)	2	99318982	99336333	17352	2	10190	ENST00000264255.8	0	ENSG00000115514	TXNDC9	thioredoxin domain containing 9
chr11	13277371	13277770	400	0.991487	Promoter (<=1kb)	11	13277639	13358440	80802	1	406	ENST00000527998.5	0	ENSG00000133794	ARNTL	aryl hydrocarbon receptor nuclear translocator like
chr3	15098974	15099373	400	1.10634	Promoter (<=1kb)	3	15070073	15099148	29076	2	64145	ENST00000253699.7	0	ENSG00000131381	RBSN	rabenosyn, RAB effector
chr14	64914178	64914577	400	1.05431	Promoter (<=1kb)	14	64914443	64944591	30149	1	100529261	ENST00000551947.6	0	ENSG00000125954	CHURC1-FNTB	CHURC1-FNTB readthrough
chr6	90216093	90216492	400	1.15713	Promoter (1-2kb)	6	90089054	90218245	129192	2	60468	ENST00000493201.5	1753	ENSG00000112182	BACH2	BTB domain and CNC homolog 2
chr19	49149259	49149658	400	1.11499	Promoter (<=1kb)	19	49149958	49151021	1064	1	8541	ENST00000602783.1	-300	ENSG00000177380	PPFIA3	PTPRF interacting protein alpha 3
chr15	64163034	64163433	400	1.01059	Promoter (<=1kb)	15	64155817	64163134	7318	2	5479	ENST00000680158.1	0	ENSG00000166794	PPIB	peptidylprolyl isomerase B
chr10	1049124	1049523	400	0.965895	Promoter (<=1kb)	10	1039419	1049119	9701	2	3422	ENST00000381344.8	-5	ENSG00000067064	IDI1	isopentenyl-diphosphate delta isomerase 1
chr2	202033465	202033864	400	1.18372	Promoter (<=1kb)	2	202033855	202038441	4587	1	8324	ENST00000286201.3	0	ENSG00000155760	FZD7	frizzled class receptor 7
chr19	5720077	5720476	400	1.05327	Promoter (<=1kb)	19	5691834	5720146	28313	2	9361	ENST00000360614.8	0	ENSG00000196365	LONP1	lon peptidase 1, mitochondrial
chr19	15125652	15126051	400	0.970987	Promoter (<=1kb)	19	15114987	15125786	10800	2	10994	ENST00000263383.8	0	ENSG00000105135	ILVBL	ilvB acetolactate synthase like
chr17	410066	410465	400	1.10009	Promoter (<=1kb)	17	410325	414666	4342	1	400566	ENST00000360127.7	0	ENSG00000187624	C17orf97	chromosome 17 open reading frame 97
chr17	18857831	18858230	400	1.17172	Promoter (<=1kb)	17	18858068	18931287	73220	1	5636	ENST00000536323.5	0	ENSG00000141127	PRPSAP2	phosphoribosyl pyrophosphate synthetase associated protein 2
chr16	15888535	15888934	400	0.998613	Promoter (<=1kb)	16	15865719	15888603	22885	2	123811	ENST00000255759.11	0	ENSG00000133393	CEP20	centrosomal protein 20
chr17	32444243	32444642	400	1.074	Promoter (<=1kb)	17	32444379	32464561	20183	1	5717	ENST00000578213.5	0	ENSG00000108671	PSMD11	proteasome 26S subunit, non-ATPase 11
chr15	66701015	66701414	400	1.14484	Promoter (<=1kb)	15	66702236	66782849	80614	1	4091	ENST00000288840.10	-822	ENSG00000137834	SMAD6	SMAD family member 6
chr15	40338891	40339290	400	1.05834	Promoter (<=1kb)	15	40331452	40338976	7525	2	388115	ENST00000382688.8	0	ENSG00000188549	CCDC9B	coiled-coil domain containing 9B
chr19	56538443	56538842	400	1.11947	Promoter (<=1kb)	19	56536158	56538575	2418	2	101928982	ENST00000590613.1	0	ENSG00000267421	ZFP28-DT	ZFP28 divergent transcript
chr5	72816444	72816843	400	1.0789	Promoter (<=1kb)	5	72816624	72855916	39293	1	3842	ENST00000515483.5	0	ENSG00000083312	TNPO1	transportin 1
chr11	111926836	111927235	400	0.986618	Promoter (<=1kb)	11	111927144	111975995	48852	1	85458	ENST00000529225.5	0	ENSG00000150764	DIXDC1	DIX domain containing 1
chr6	291999	292398	400	1.18164	Promoter (<=1kb)	6	285443	292013	6571	2	102723922	ENST00000665870.1	0	NA	LOC102723922	uncharacterized LOC102723922
chr5	150618930	150619329	400	1.19911	Promoter (1-2kb)	5	150617644	150652334	34691	1	11346	ENST00000522122.1	1286	ENSG00000171992	SYNPO	synaptopodin
chr20	32483774	32484173	400	1.04485	Promoter (<=1kb)	20	32464780	32483582	18803	2	140688	ENST00000326071.8	-192	ENSG00000197183	NOL4L	nucleolar protein 4 like
chrX	47217788	47218187	400	1.00427	Promoter (<=1kb)	23	47217860	47222380	4521	1	5127	ENST00000517997.5	0	ENSG00000102225	CDK16	cyclin dependent kinase 16
chr17	28571416	28571815	400	1.08834	Promoter (<=1kb)	17	28553383	28571528	18146	2	94005	ENST00000268758.13	0	ENSG00000087111	PIGS	phosphatidylinositol glycan anchor biosynthesis class S
chr2	37084237	37084636	400	1.05097	Promoter (<=1kb)	2	37084451	37099243	14793	1	253635	ENST00000409774.6	0	ENSG00000152133	GPATCH11	G-patch domain containing 11
chr17	44070529	44070928	400	1.09922	Promoter (<=1kb)	17	44070735	44076344	5610	1	92579	ENST00000269097.9	0	ENSG00000141349	G6PC3	glucose-6-phosphatase catalytic subunit 3
chr17	17591613	17592012	400	1.03596	Promoter (<=1kb)	17	17505563	17591679	86117	2	10400	ENST00000435340.6	0	ENSG00000133027	PEMT	phosphatidylethanolamine N-methyltransferase
chr19	11381106	11381505	400	1.02152	Promoter (<=1kb)	19	11378256	11381238	2983	2	2057	ENST00000590927.1	0	ENSG00000187266	EPOR	erythropoietin receptor
chr3	51982945	51983344	400	1.01284	Promoter (<=1kb)	3	51983340	51984577	1238	1	95	ENST00000496679.2	0	ENSG00000243989	ACY1	aminoacylase 1
chr17	17042082	17042481	400	1.08838	Promoter (<=1kb)	17	17042457	17192643	150187	1	23164	ENST00000651222.2	0	ENSG00000133030	MPRIP	myosin phosphatase Rho interacting protein
chr22	37844257	37844656	400	1.03989	Promoter (<=1kb)	22	37830855	37844334	13480	2	129138	ENST00000215941.9	0	ENSG00000100124	ANKRD54	ankyrin repeat domain 54
chr10	102714186	102714585	400	0.95889	Promoter (<=1kb)	10	102714538	102729390	14853	1	118980	ENST00000602831.5	0	ENSG00000156398	SFXN2	sideroflexin 2
chr11	65333611	65334010	400	1.16613	Promoter (<=1kb)	11	65333852	65342002	8151	1	5977	ENST00000444314.6	0	ENSG00000133884	DPF2	double PHD fingers 2
chr12	30754879	30755278	400	1.00624	Promoter (<=1kb)	12	30755167	30802602	47436	1	100287314	ENST00000650286.1	0	NA	LINC00941	long intergenic non-protein coding RNA 941
chr7	39733346	39733745	400	0.994507	Promoter (<=1kb)	7	39733430	39759875	26446	1	349114	ENST00000654922.1	0	NA	LINC00265	long intergenic non-protein coding RNA 265
chr19	13843515	13843914	400	1.21053	Promoter (<=1kb)	19	13823880	13842928	19049	2	284454	ENST00000587762.2	-587	NA	MIR23AHG	miR-23a/27a/24-2 cluster host gene
chr9	93095663	93096062	400	1.03127	Promoter (<=1kb)	9	93091460	93095546	4087	2	101927993	ENST00000428958.2	-117	ENSG00000223446	LOC101927993	uncharacterized LOC101927993
chr1	100352147	100352546	400	1.02934	Promoter (<=1kb)	1	100352467	100499465	146999	1	8556	ENST00000361544.11	0	ENSG00000079335	CDC14A	cell division cycle 14A
chr19	1863897	1864296	400	1.06998	Promoter (<=1kb)	19	1852399	1863579	11181	2	83855	ENST00000250916.6	-318	ENSG00000129911	KLF16	Kruppel like factor 16
chr11	71452931	71453330	400	1.1035	Promoter (<=1kb)	11	71453109	71459056	5948	1	55191	ENST00000534634.5	0	ENSG00000172890	NADSYN1	NAD synthetase 1
chr7	106285040	106285439	400	0.98687	Promoter (<=1kb)	7	106248298	106285436	37139	2	10135	ENST00000681491.1	0	ENSG00000105835	NAMPT	nicotinamide phosphoribosyltransferase
chr6	149545912	149546311	400	1.15776	Promoter (<=1kb)	6	149504495	149546043	41549	2	85313	ENST00000253329.3	0	ENSG00000131013	PPIL4	peptidylprolyl isomerase like 4
chr19	2900577	2900976	400	1.11204	Promoter (<=1kb)	19	2900928	2918473	17546	1	126295	ENST00000306908.10	0	ENSG00000171970	ZNF57	zinc finger protein 57
chr5	132737447	132737846	400	1.07615	Promoter (<=1kb)	5	132692628	132737638	45011	2	11127	ENST00000378746.8	0	ENSG00000131437	KIF3A	kinesin family member 3A
chr9	35604026	35604425	400	0.982243	Promoter (<=1kb)	9	35605262	35610033	4772	1	7016	ENST00000336395.6	-837	ENSG00000107140	TESK1	testis associated actin remodelling kinase 1
chr3	49007093	49007492	400	1.02286	Promoter (<=1kb)	3	49007204	49015953	8750	1	11180	ENST00000610967.4	0	ENSG00000178252	WDR6	WD repeat domain 6
chr4	48780263	48780662	400	0.92481	Promoter (<=1kb)	4	48497357	48780279	282923	2	285527	ENST00000358350.9	0	ENSG00000075539	FRYL	FRY like transcription coactivator
chr1	21586843	21587242	400	1.04853	Promoter (<=1kb)	1	21586472	21591187	4716	1	105376834	ENST00000457706.1	371	NA	LINC02596	long intergenic non-protein coding RNA 2596
chr11	61815126	61815525	400	1.06458	Promoter (<=1kb)	11	61815161	61815240	80	2	100302263	ENST00000410394.1	0	ENSG00000284416	MIR1908	microRNA 1908
chr17	43546268	43546667	400	1.18224	Promoter (<=1kb)	17	43527846	43546340	18495	2	2118	ENST00000319349.10	0	ENSG00000175832	ETV4	ETS variant transcription factor 4
chr12	49131319	49131718	400	1.16896	Promoter (<=1kb)	12	49127782	49131395	3614	2	10376	ENST00000336023.9	0	ENSG00000123416	TUBA1B	tubulin alpha 1b
chr22	24011103	24011502	400	1.0865	Promoter (<=1kb)	22	24011192	24056304	45113	1	23523	ENST00000454754.5	0	ENSG00000099991	CABIN1	calcineurin binding protein 1
chr8	124998266	124998665	400	0.959735	Promoter (<=1kb)	8	124998497	125022281	23785	1	6713	ENST00000523430.5	0	ENSG00000104549	SQLE	squalene epoxidase
chr6	166627294	166627693	400	0.848495	Promoter (<=1kb)	6	166498611	166627522	128912	2	6196	ENST00000507350.5	0	ENSG00000071242	RPS6KA2	ribosomal protein S6 kinase A2
chr19	17226301	17226700	400	1.04463	Promoter (<=1kb)	19	17226615	17229165	2551	1	79629	ENST00000597836.5	0	ENSG00000099330	OCEL1	occludin/ELL domain containing 1
chr19	49869390	49869789	400	0.95141	Promoter (1-2kb)	19	49863966	49867909	3944	2	11284	ENST00000599543.3	-1481	ENSG00000039650	PNKP	polynucleotide kinase 3'-phosphatase
chr1	156501272	156501671	400	1.06116	Promoter (<=1kb)	1	156483261	156500779	17519	2	4209	ENST00000489057.1	-493	ENSG00000116604	MEF2D	myocyte enhancer factor 2D
chr1	27672086	27672485	400	1.06907	Promoter (<=1kb)	1	27666064	27672178	6115	2	2537	ENST00000339145.8	0	ENSG00000126709	IFI6	interferon alpha inducible protein 6
chr19	55461570	55461969	400	0.957603	Promoter (<=1kb)	19	55452985	55461642	8658	2	79763	ENST00000425675.7	0	ENSG00000063241	ISOC2	isochorismatase domain containing 2
chr10	124791639	124792038	400	1.18139	Promoter (<=1kb)	10	124756254	124791887	35634	2	399818	ENST00000652548.1	0	ENSG00000203791	EEF1AKMT2	EEF1A lysine methyltransferase 2
chr8	25458397	25458796	400	0.828923	Promoter (<=1kb)	8	25427847	25458433	30587	2	54793	ENST00000221200.9	0	ENSG00000104756	KCTD9	potassium channel tetramerization domain containing 9
chr15	64356039	64356438	400	1.06991	Promoter (<=1kb)	15	64165525	64356173	190649	2	53944	ENST00000303052.13	0	ENSG00000169118	CSNK1G1	casein kinase 1 gamma 1
chr5	79031060	79031459	400	1.18409	Promoter (<=1kb)	5	79026436	79030608	4173	2	29958	ENST00000523201.1	-452	ENSG00000132837	DMGDH	dimethylglycine dehydrogenase
chr12	77939985	77940384	400	1.11333	Promoter (<=1kb)	12	77940267	77950895	10629	1	89795	ENST00000549369.5	0	ENSG00000067798	NAV3	neuron navigator 3
chr1	42766988	42767387	400	0.989293	Promoter (<=1kb)	1	42746335	42767084	20750	2	64175	ENST00000397054.7	0	ENSG00000117385	P3H1	prolyl 3-hydroxylase 1
chr1	25247442	25247841	400	1.03228	Promoter (<=1kb)	1	25242249	25247454	5206	2	57035	ENST00000243189.12	0	ENSG00000117616	RSRP1	arginine and serine rich protein 1
chr2	17540378	17540777	400	1.15928	Promoter (<=1kb)	2	17540696	17649560	108865	1	7447	ENST00000451533.5	0	ENSG00000163032	VSNL1	visinin like 1
chr19	27793373	27793772	400	0.921882	Promoter (<=1kb)	19	27793431	27806785	13355	1	101927151	ENST00000585917.6	0	ENSG00000267575	LINC02987	long intergenic non-protein coding RNA 2987
chr6	3751894	3752293	400	1.13138	Promoter (<=1kb)	6	3722619	3751713	29095	2	221749	ENST00000380283.5	-181	ENSG00000168994	PXDC1	PX domain containing 1
chr3	31532319	31532718	400	0.958014	Promoter (<=1kb)	3	31532638	31620274	87637	1	201595	ENST00000453168.5	0	ENSG00000163527	STT3B	STT3 oligosaccharyltransferase complex catalytic subunit B
chr2	238060724	238061123	400	0.991894	Promoter (<=1kb)	2	238060924	238099412	38489	1	51540	ENST00000651534.1	0	ENSG00000132330	SCLY	selenocysteine lyase
chr5	141968941	141969340	400	0.997544	Promoter (<=1kb)	5	141969095	141980277	11183	1	9604	ENST00000514620.5	0	ENSG00000013561	RNF14	ring finger protein 14
chr21	26170107	26170506	400	1.20709	Promoter (<=1kb)	21	25881332	26170654	289323	2	351	ENST00000439274.6	148	ENSG00000142192	APP	amyloid beta precursor protein
chr2	241508526	241508925	400	1.06109	Promoter (<=1kb)	2	241492670	241508584	15915	2	10494	ENST00000316586.9	0	ENSG00000115694	STK25	serine/threonine kinase 25
chr8	66613190	66613589	400	1.02345	Promoter (<=1kb)	8	66562175	66613218	51044	2	4603	ENST00000522677.8	0	ENSG00000185697	MYBL1	MYB proto-oncogene like 1
chr20	35616267	35616666	400	0.912913	Promoter (<=1kb)	20	35616880	35618896	2017	1	6676	ENST00000463973.5	-214	ENSG00000061656	SPAG4	sperm associated antigen 4
chr9	4147861	4148260	400	1.21396	Promoter (<=1kb)	9	4118745	4147644	28900	2	169792	ENST00000478315.5	-217	ENSG00000107249	GLIS3	GLIS family zinc finger 3
chr9	122931424	122931823	400	1.0406	Promoter (<=1kb)	9	122915566	122931512	15947	2	57684	ENST00000373656.4	0	ENSG00000171448	ZBTB26	zinc finger and BTB domain containing 26
chr2	231514259	231514658	400	1.03253	Promoter (<=1kb)	2	231508420	231514385	5966	2	151477	ENST00000668648.2	0	ENSG00000181798	LINC00471	long intergenic non-protein coding RNA 471
chr21	26405877	26406276	400	1.05827	Promoter (<=1kb)	21	26405943	26569252	163310	1	100996571	ENST00000357401.3	0	ENSG00000197934	CYYR1-AS1	CYYR1 antisense RNA 1
chr1	6490378	6490777	400	1.20052	Promoter (<=1kb)	1	6467122	6490570	23449	2	57449	ENST00000377725.5	0	ENSG00000171680	PLEKHG5	pleckstrin homology and RhoGEF domain containing G5
chr13	48001129	48001528	400	1.15288	Promoter (<=1kb)	13	47745736	48001291	255556	2	8803	ENST00000643584.1	0	ENSG00000136143	SUCLA2	succinate-CoA ligase ADP-forming subunit beta
chr20	31845463	31845862	400	1.11501	Promoter (<=1kb)	20	31844303	31845604	1302	2	2307	ENST00000375978.5	0	ENSG00000179772	FOXS1	forkhead box S1
chr17	78782301	78782700	400	1.12707	Promoter (<=1kb)	17	78674048	78782297	108250	2	9267	ENST00000589296.5	-4	ENSG00000108669	CYTH1	cytohesin 1
chr4	1727423	1727822	400	1.07362	Promoter (<=1kb)	4	1727605	1737261	9657	1	10460	ENST00000650779.1	0	ENSG00000013810	TACC3	transforming acidic coiled-coil containing protein 3
chr8	42152647	42153046	400	0.925908	Promoter (<=1kb)	8	42152946	42171182	18237	1	10947	ENST00000518421.5	0	ENSG00000070718	AP3M2	adaptor related protein complex 3 subunit mu 2
chr11	119107074	119107473	400	1.12984	Promoter (<=1kb)	11	119107344	119118544	11201	1	9854	ENST00000648610.2	0	ENSG00000172375	C2CD2L	C2CD2 like
chr17	1456154	1456553	400	1.13414	Promoter (<=1kb)	17	1420689	1456223	35535	2	1398	ENST00000398970.5	0	ENSG00000167193	CRK	CRK proto-oncogene, adaptor protein
chr22	37953397	37953796	400	1.1754	Promoter (<=1kb)	22	37953697	37967376	13680	1	5435	ENST00000460648.5	0	ENSG00000100142	POLR2F	RNA polymerase II, I and III subunit F
chr1	36323568	36323967	400	1.15625	Promoter (<=1kb)	1	36322030	36323645	1616	2	55194	ENST00000490466.2	0	ENSG00000142694	EVA1B	eva-1 homolog B
chr2	238260889	238261288	400	1.01318	Promoter (1-2kb)	2	238261441	238262975	1535	2	8864	ENST00000491417.1	1687	ENSG00000132326	PER2	period circadian regulator 2
chr19	8423879	8424278	400	1.09622	Promoter (1-2kb)	19	8421927	8430892	8966	1	51257	ENST00000594796.1	1952	ENSG00000099785	MARCHF2	membrane associated ring-CH-type finger 2
chr19	11435189	11435588	400	0.952197	Promoter (<=1kb)	19	11435284	11442432	7149	1	5589	ENST00000676823.1	0	ENSG00000130175	PRKCSH	protein kinase C substrate 80K-H
chr2	44168280	44168679	400	0.968156	Promoter (<=1kb)	2	44168851	44320310	151460	1	6519	ENST00000649044.1	-172	ENSG00000138079	SLC3A1	solute carrier family 3 member 1
chr12	103880715	103881114	400	1.1973	Promoter (1-2kb)	12	103843749	103882588	38840	2	253724	ENST00000548527.5	1474	ENSG00000214198	TTC41P	tetratricopeptide repeat domain 41, pseudogene
chr3	9749739	9750138	400	0.954797	Promoter (<=1kb)	3	9749944	9757407	7464	1	4968	ENST00000302003.11	0	ENSG00000114026	OGG1	8-oxoguanine DNA glycosylase
chr17	2593189	2593588	400	1.13096	Promoter (<=1kb)	17	2593210	2667045	73836	1	5048	ENST00000576586.5	0	ENSG00000007168	PAFAH1B1	platelet activating factor acetylhydrolase 1b regulatory subunit 1
chr15	75453907	75454306	400	0.932894	Promoter (<=1kb)	15	75414252	75455026	40775	2	25942	ENST00000562776.5	720	ENSG00000169375	SIN3A	SIN3 transcription regulator family member A
chr19	35545363	35545762	400	1.14116	Promoter (<=1kb)	19	35540738	35545507	4770	2	100506469	ENST00000444728.3	0	ENSG00000236144	TMEM147-AS1	TMEM147 antisense RNA 1
chr19	48468984	48469383	400	0.910144	Promoter (<=1kb)	19	48469208	48482313	13106	1	9266	ENST00000427476.4	0	ENSG00000105443	CYTH2	cytohesin 2
chr1	66925143	66925542	400	0.963691	Promoter (<=1kb)	1	66924990	66988619	63630	1	57708	ENST00000401041.6	153	ENSG00000198160	MIER1	MIER1 transcriptional regulator
chr2	26785670	26786069	400	0.935478	Promoter (<=1kb)	2	26786027	26794076	8050	1	1058	ENST00000472719.5	0	ENSG00000115163	CENPA	centromere protein A
chr22	39532678	39533077	400	1.0239	Promoter (<=1kb)	22	39529093	39532748	3656	2	91582	ENST00000334678.8	0	ENSG00000187051	RPS19BP1	ribosomal protein S19 binding protein 1
chr3	141323894	141324293	400	1.18325	Promoter (<=1kb)	3	141324213	141442840	118628	1	253461	ENST00000509842.5	0	ENSG00000177311	ZBTB38	zinc finger and BTB domain containing 38
chr9	86282439	86282838	400	1.06736	Promoter (<=1kb)	9	86264546	86282538	17993	2	81689	ENST00000375991.9	0	ENSG00000135070	ISCA1	iron-sulfur cluster assembly 1
chr16	89507943	89508342	400	1.20477	Promoter (<=1kb)	16	89508367	89557272	48906	1	6687	ENST00000643649.1	-25	ENSG00000197912	SPG7	SPG7 matrix AAA peptidase subunit, paraplegin
chr15	43792020	43792419	400	0.972275	Promoter (<=1kb)	15	43792330	43799850	7521	1	100529067	ENST00000409646.5	0	NA	SERF2-C15ORF63	SERF2-C15orf63 readthrough
chr1	117059978	117060377	400	0.928146	Promoter (<=1kb)	1	117060326	117107453	47128	1	8458	ENST00000369466.9	0	ENSG00000116830	TTF2	transcription termination factor 2
chr2	47782909	47783308	400	1.12386	Promoter (<=1kb)	2	47783082	47806945	23864	1	2956	ENST00000614496.4	0	ENSG00000116062	MSH6	mutS homolog 6
chr2	219160660	219161059	400	1.04249	Promoter (<=1kb)	2	219069357	219160815	91459	2	79840	ENST00000356853.10	0	ENSG00000187736	NHEJ1	non-homologous end joining factor 1
chr2	148020722	148021121	400	0.952802	Promoter (<=1kb)	2	147930396	148020737	90342	2	5000	ENST00000392857.10	0	ENSG00000115947	ORC4	origin recognition complex subunit 4
chr11	2387224	2387623	400	1.1764	Promoter (1-2kb)	11	2386086	2396714	10629	1	975	ENST00000492252.5	1138	ENSG00000110651	CD81	CD81 molecule
chr14	39432515	39432914	400	0.992834	Promoter (<=1kb)	14	39432607	39493518	60912	1	105370461	ENST00000662464.1	0	NA	LOC105370461	uncharacterized LOC105370461
chr19	10565873	10566272	400	1.08663	Promoter (<=1kb)	19	10553085	10565997	12913	2	65095	ENST00000536689.5	0	ENSG00000129347	KRI1	KRI1 homolog
chr1	3857160	3857559	400	0.979799	Promoter (<=1kb)	1	3857267	3860490	3224	1	1677	ENST00000625756.2	0	ENSG00000169598	DFFB	DNA fragmentation factor subunit beta
chr2	157488872	157489271	400	1.18981	Promoter (<=1kb)	2	157430871	157488961	58091	2	105373712	ENST00000497432.5	0	NA	LOC105373712	uncharacterized LOC105373712
chr14	20989681	20990080	400	1.01622	Promoter (<=1kb)	14	20989973	20992193	2221	1	64745	ENST00000554949.1	0	ENSG00000165792	METTL17	methyltransferase like 17
chr4	88823218	88823617	400	1.1029	Promoter (<=1kb)	4	88725955	88823361	97407	2	10144	ENST00000395002.6	0	ENSG00000138640	FAM13A	family with sequence similarity 13 member A
chr19	40714930	40715329	400	1.09166	Promoter (<=1kb)	19	40691514	40714938	23425	2	79934	ENST00000594490.6	0	ENSG00000123815	COQ8B	coenzyme Q8B
chr12	121794167	121794566	400	1.0479	Promoter (<=1kb)	12	121780487	121794262	13776	2	54509	ENST00000537171.5	0	ENSG00000139725	RHOF	ras homolog family member F, filopodia associated
chr7	75878853	75879252	400	1.20679	Promoter (<=1kb)	7	75878999	75888926	9928	1	57414	ENST00000318622.8	0	ENSG00000005486	RHBDD2	rhomboid domain containing 2
chr1	27011015	27011414	400	1.05004	Promoter (1-2kb)	1	27005020	27012850	7831	2	115572	ENST00000289166.6	1436	ENSG00000158246	TENT5B	terminal nucleotidyltransferase 5B
chr6	132512901	132513300	400	1.05698	Promoter (<=1kb)	6	132445867	132513116	67250	2	8417	ENST00000367941.7	0	ENSG00000079950	STX7	syntaxin 7
chr22	42369212	42369611	400	1.15366	Promoter (<=1kb)	22	42364387	42369284	4898	2	102723775	ENST00000653912.2	0	ENSG00000229891	LINC01315	long intergenic non-protein coding RNA 1315
chr17	1080890	1081289	400	1.14391	Promoter (1-2kb)	17	1006080	1079146	73067	2	29	ENST00000536794.6	-1744	ENSG00000159842	ABR	ABR activator of RhoGEF and GTPase
chr13	19958452	19958851	400	1.07793	Promoter (<=1kb)	13	19958677	20019963	61287	1	7750	ENST00000382881.7	0	ENSG00000121741	ZMYM2	zinc finger MYM-type containing 2
chr14	93115172	93115571	400	1.17595	Promoter (<=1kb)	14	92939862	93115279	175418	2	3705	ENST00000555495.5	0	ENSG00000100605	ITPK1	inositol-tetrakisphosphate 1-kinase
chr11	61827827	61828226	400	1.09686	Promoter (<=1kb)	11	61828179	61848186	20008	1	9415	ENST00000517312.5	0	ENSG00000134824	FADS2	fatty acid desaturase 2
chr4	26860482	26860881	400	0.934404	Promoter (<=1kb)	4	26859806	26860581	776	2	105374546	ENST00000489096.5	0	NA	STIM2-AS1	STIM2 antisense RNA 1
chr1	32205382	32205781	400	1.18917	Promoter (<=1kb)	1	32205671	32208548	2878	1	55721	ENST00000617816.1	0	ENSG00000160051	IQCC	IQ motif containing C
chr7	65872899	65873298	400	1.17007	Promoter (<=1kb)	7	65873074	65959558	86485	1	154807	ENST00000360768.5	0	ENSG00000196715	VKORC1L1	vitamin K epoxide reductase complex subunit 1 like 1
chr8	143609517	143609916	400	1.01359	Promoter (<=1kb)	8	143603210	143609575	6366	2	65263	ENST00000495276.6	0	ENSG00000104524	PYCR3	pyrroline-5-carboxylate reductase 3
chr8	54554326	54554725	400	1.08966	Promoter (<=1kb)	8	54554361	54561927	7567	1	6101	ENST00000522001.2	0	ENSG00000104237	RP1	RP1 axonemal microtubule associated
chr21	33968612	33969011	400	1.12003	Promoter (<=1kb)	21	33969519	33977703	8185	1	101928126	ENST00000609132.2	-508	NA	LOC101928126	uncharacterized LOC101928126
chr1	154558760	154559159	400	1.07415	Promoter (<=1kb)	1	154552382	154559028	6647	2	55585	ENST00000497453.1	0	ENSG00000160714	UBE2Q1	ubiquitin conjugating enzyme E2 Q1
chr19	45506636	45507035	400	1.15742	Promoter (<=1kb)	19	45506579	45517834	11256	1	7408	ENST00000589627.1	57	ENSG00000125753	VASP	vasodilator stimulated phosphoprotein
chr12	124863703	124864102	400	1.2053	Promoter (<=1kb)	12	124776856	124863864	87009	2	949	ENST00000261693.11	0	ENSG00000073060	SCARB1	scavenger receptor class B member 1
chr14	35403726	35404125	400	1.13279	Promoter (<=1kb)	14	35401545	35404140	2596	2	4792	ENST00000557389.1	15	ENSG00000100906	NFKBIA	NFKB inhibitor alpha
chr2	20626801	20627200	400	1.05112	Promoter (1-2kb)	2	20622188	20624892	2705	2	64342	ENST00000445102.1	-1909	ENSG00000118960	HS1BP3	HCLS1 binding protein 3
chr1	28259191	28259590	400	1.0331	Promoter (<=1kb)	1	28259518	28282491	22974	1	83667	ENST00000253063.4	0	ENSG00000130766	SESN2	sestrin 2
chr15	73994461	73994860	400	1.08662	Promoter (<=1kb)	15	73994673	74043337	48665	1	5371	ENST00000395135.7	0	ENSG00000140464	PML	PML nuclear body scaffold
chr20	62369012	62369411	400	1.125	Promoter (1-2kb)	20	62309065	62367312	58248	2	3911	ENST00000252999.7	-1700	ENSG00000130702	LAMA5	laminin subunit alpha 5
chr9	120714397	120714796	400	1.01152	Promoter (<=1kb)	9	120600811	120714470	113660	2	1955	ENST00000373930.4	0	ENSG00000106780	MEGF9	multiple EGF like domains 9
chr17	4731383	4731782	400	1.03713	Promoter (<=1kb)	17	4731428	4733312	1885	1	400569	ENST00000575284.5	0	ENSG00000161920	MED11	mediator complex subunit 11
chr1	12478130	12478529	400	0.916325	Promoter (<=1kb)	1	12478549	12506972	28424	1	55187	ENST00000645148.1	-20	ENSG00000048707	VPS13D	vacuolar protein sorting 13 homolog D
chr18	12702506	12702905	400	1.19863	Promoter (<=1kb)	18	12661833	12702639	40807	2	79959	ENST00000590143.5	0	ENSG00000101624	CEP76	centrosomal protein 76
chr1	92298774	92299173	400	1.0482	Promoter (<=1kb)	1	92246402	92298987	52586	2	11146	ENST00000370360.8	0	ENSG00000174842	GLMN	glomulin, FKBP associated protein
chr9	97633395	97633794	400	1.01697	Promoter (<=1kb)	9	97633668	97650562	16895	1	4686	ENST00000478100.3	0	ENSG00000136937	NCBP1	nuclear cap binding protein subunit 1
chr3	46878852	46879251	400	1.15453	Promoter (<=1kb)	3	46880245	46903795	23551	1	5745	ENST00000418619.5	-994	ENSG00000160801	PTH1R	parathyroid hormone 1 receptor
chr6	88963510	88963909	400	1.01938	Promoter (<=1kb)	6	88609897	88963618	353722	2	8732	ENST00000369485.9	0	ENSG00000111880	RNGTT	RNA guanylyltransferase and 5'-phosphatase
chr1	54253480	54253879	400	1.01118	Promoter (1-2kb)	1	54238989	54251860	12872	2	23648	ENST00000444533.5	-1620	ENSG00000157216	SSBP3	single stranded DNA binding protein 3
chr17	63842818	63843217	400	1.01748	Promoter (<=1kb)	17	63833912	63842698	8787	2	6603	ENST00000584400.5	-120	ENSG00000108604	SMARCD2	SWI/SNF related, matrix associated, actin dependent regulator of chromatin, subfamily d, member 2
chr9	37465339	37465738	400	0.989931	Promoter (<=1kb)	9	37438102	37465450	27349	2	9925	ENST00000307750.5	0	ENSG00000168795	ZBTB5	zinc finger and BTB domain containing 5
chr19	55487243	55487642	400	1.09511	Promoter (<=1kb)	19	55488404	55489572	1169	1	284297	ENST00000594321.5	-762	ENSG00000179954	SSC5D	scavenger receptor cysteine rich family member with 5 domains
chr17	60599925	60600324	400	1.0337	Promoter (<=1kb)	17	60600193	60666256	66064	1	8493	ENST00000693102.1	0	ENSG00000170836	PPM1D	protein phosphatase, Mg2+/Mn2+ dependent 1D
chr19	16572350	16572749	400	1.1358	Promoter (<=1kb)	19	16549837	16572415	22579	2	79939	ENST00000595753.6	0	ENSG00000127526	SLC35E1	solute carrier family 35 member E1
chr9	130693469	130693868	400	1.06166	Promoter (<=1kb)	9	130693721	130703847	10127	1	23404	ENST00000491115.7	0	ENSG00000130713	EXOSC2	exosome component 2
chr11	67630226	67630625	400	1.10819	Promoter (<=1kb)	11	67627938	67629937	2000	2	254552	ENST00000376693.3	-289	ENSG00000167799	NUDT8	nudix hydrolase 8
chr7	2687214	2687613	400	1.08595	Promoter (<=1kb)	7	2688202	2713100	24899	1	155185	ENST00000407112.1	-589	ENSG00000174945	AMZ1	archaelysin family metallopeptidase 1
chr11	18395977	18396376	400	1.01903	Promoter (<=1kb)	11	18396266	18408218	11953	1	3939	ENST00000540430.5	0	ENSG00000134333	LDHA	lactate dehydrogenase A
chr22	37677118	37677517	400	1.01112	Promoter (<=1kb)	22	37676999	37679802	2804	1	3956	ENST00000472321.1	119	ENSG00000100097	LGALS1	galectin 1
chr13	100674799	100675198	400	1.01561	Promoter (<=1kb)	13	100603927	100674879	70953	2	84899	ENST00000376234.7	0	ENSG00000125247	TMTC4	transmembrane O-mannosyltransferase targeting cadherins 4
chr19	46413434	46413833	400	1.10569	Promoter (<=1kb)	19	46410329	46413564	3236	2	83987	ENST00000307522.5	0	ENSG00000169515	CCDC8	coiled-coil domain containing 8
chr11	117824565	117824964	400	1.18538	Promoter (<=1kb)	11	117820057	117824744	4688	2	486	ENST00000292079.7	0	ENSG00000137731	FXYD2	FXYD domain containing ion transport regulator 2
chr15	75043558	75043957	400	1.09849	Promoter (<=1kb)	15	75043286	75044623	1338	1	60490	ENST00000564953.1	272	ENSG00000138621	PPCDC	phosphopantothenoylcysteine decarboxylase
chr1	42816910	42817309	400	1.16964	Promoter (<=1kb)	1	42817122	42830499	13378	1	114625	ENST00000645239.1	0	ENSG00000164010	ERMAP	erythroblast membrane associated protein (Scianna blood group)
chr17	8156366	8156765	400	0.968131	Promoter (<=1kb)	17	8144056	8156506	12451	2	5187	ENST00000581395.5	0	ENSG00000179094	PER1	period circadian regulator 1
chr1	54764499	54764898	400	0.997011	Promoter (<=1kb)	1	54756898	54764523	7626	2	25973	ENST00000371279.4	0	ENSG00000162396	PARS2	prolyl-tRNA synthetase 2, mitochondrial
chr10	96513745	96514144	400	0.970431	Promoter (<=1kb)	10	96364608	96513926	149319	2	7093	ENST00000357947.4	0	ENSG00000095587	TLL2	tolloid like 2
chr2	100562637	100563036	400	0.913359	Promoter (<=1kb)	2	100562993	100576739	13747	1	79031	ENST00000264254.11	0	ENSG00000115539	PDCL3	phosducin like 3
chr6	30886107	30886506	400	1.14201	Promoter (<=1kb)	6	30886659	30888947	2289	1	780	ENST00000503670.5	-153	ENSG00000204580	DDR1	discoidin domain receptor tyrosine kinase 1
chr11	66789471	66789870	400	1.20169	Promoter (1-2kb)	11	66788160	66804194	16035	1	79703	ENST00000532089.5	1311	ENSG00000173715	C11orf80	chromosome 11 open reading frame 80
chr11	76381033	76381432	400	1.0713	Promoter (<=1kb)	11	76381303	76414612	33310	1	100506127	ENST00000662483.1	0	ENSG00000179240	GVQW3	GVQW motif containing 3
chr8	51898994	51899393	400	1.038	Promoter (<=1kb)	8	51899268	51949870	50603	1	102724330	ENST00000656129.1	0	ENSG00000228801	PCMTD1-DT	PCMTD1 divergent transcript
chr19	2819582	2819981	400	1.20112	Promoter (<=1kb)	19	2819868	2836735	16868	1	115196	ENST00000317243.10	0	ENSG00000172006	ZNF554	zinc finger protein 554
chr15	48645750	48646149	400	1.05033	Promoter (<=1kb)	15	48645951	48652016	6066	1	105370809	ENST00000558061.1	0	NA	FBN1-DT	FBN1 divergent transcript
chr2	99490034	99490433	400	1.11337	Promoter (<=1kb)	2	99400950	99490035	89086	2	51455	ENST00000413697.5	0	ENSG00000135945	REV1	REV1 DNA directed polymerase
chr9	15307131	15307530	400	1.08282	Promoter (<=1kb)	9	15163622	15307360	143739	2	158219	ENST00000512701.6	0	ENSG00000155158	TTC39B	tetratricopeptide repeat domain 39B
chr19	18152796	18153195	400	0.976294	Promoter (<=1kb)	19	18153158	18178117	24960	1	5296	ENST00000593731.1	0	ENSG00000105647	PIK3R2	phosphoinositide-3-kinase regulatory subunit 2
chr1	100132843	100133242	400	1.03095	Promoter (<=1kb)	1	100083563	100132955	49393	2	163786	ENST00000462159.1	0	ENSG00000156876	SASS6	SAS-6 centriolar assembly protein
chr1	205504494	205504893	400	1.15938	Promoter (<=1kb)	1	205504596	205526835	22240	1	5129	ENST00000512922.5	0	ENSG00000117266	CDK18	cyclin dependent kinase 18
chr10	24724540	24724939	400	1.02889	Promoter (<=1kb)	10	24583614	24723887	140274	2	57584	ENST00000396432.7	-653	ENSG00000107863	ARHGAP21	Rho GTPase activating protein 21
chr2	218216856	218217255	400	1.12255	Promoter (<=1kb)	2	218217141	218234398	17258	1	10109	ENST00000420104.5	0	ENSG00000163466	ARPC2	actin related protein 2/3 complex subunit 2
chr3	160565725	160566124	400	1.04551	Promoter (<=1kb)	3	160564209	160565571	1363	2	3840	ENST00000469804.1	-154	ENSG00000186432	KPNA4	karyopherin subunit alpha 4
chr20	34112139	34112538	400	1.08219	Promoter (<=1kb)	20	34088309	34112243	23935	2	8894	ENST00000374980.3	0	ENSG00000125977	EIF2S2	eukaryotic translation initiation factor 2 subunit beta
chr19	12793464	12793863	400	1.11423	Promoter (<=1kb)	19	12774502	12792582	18081	2	29911	ENST00000593143.5	-882	ENSG00000095066	HOOK2	hook microtubule tethering protein 2
chr1	205211487	205211886	400	1.08004	Promoter (<=1kb)	1	205142505	205211566	69062	2	25778	ENST00000367161.7	0	ENSG00000133059	DSTYK	dual serine/threonine and tyrosine protein kinase
chr12	95217482	95217881	400	0.935172	Promoter (<=1kb)	12	95217746	95257181	39436	1	55591	ENST00000549589.5	0	ENSG00000028203	VEZT	vezatin, adherens junctions transmembrane protein
chr12	82686601	82687000	400	1.03941	Promoter (<=1kb)	12	82686880	82986573	299694	1	160335	ENST00000551915.5	0	ENSG00000179104	TMTC2	transmembrane O-mannosyltransferase targeting cadherins 2
chr17	58417457	58417856	400	1.0041	Promoter (<=1kb)	17	58345206	58417595	72390	2	54894	ENST00000648873.1	0	ENSG00000108375	RNF43	ring finger protein 43
chr1	113904909	113905308	400	0.899792	Promoter (<=1kb)	1	113894748	113905070	10323	2	10717	ENST00000256658.8	0	ENSG00000134262	AP4B1	adaptor related protein complex 4 subunit beta 1
chr9	125746087	125746486	400	1.0925	Promoter (<=1kb)	9	125743754	125745740	1987	2	51145	ENST00000444800.1	-347	NA	PBX3-DT	PBX3 divergent transcript
chr21	16588377	16588776	400	0.992243	Promoter (<=1kb)	21	16588580	16590252	1673	1	388815	ENST00000659483.1	0	ENSG00000215386	MIR99AHG	mir-99a-let-7c cluster host gene
chr17	37609329	37609728	400	1.0909	Promoter (<=1kb)	17	37514807	37609418	94612	2	11276	ENST00000612223.5	0	ENSG00000275066	SYNRG	synergin gamma
chr19	47289337	47289736	400	1.05788	Promoter (<=1kb)	19	47290023	47307754	17732	1	105372427	ENST00000595501.5	-287	NA	LOC105372427	uncharacterized LOC105372427
chr1	156054507	156054906	400	1.02329	Promoter (<=1kb)	1	156054782	156058506	3725	1	28956	ENST00000368305.9	0	ENSG00000116586	LAMTOR2	late endosomal/lysosomal adaptor, MAPK and MTOR activator 2
chr2	109613919	109614318	400	0.95936	Promoter (<=1kb)	2	109542799	109613966	71168	2	151011	ENST00000397712.7	0	ENSG00000186522	SEPTIN10	septin 10
chr11	72080512	72080911	400	0.937847	Promoter (<=1kb)	11	72080566	72089567	9002	1	120356739	ENST00000642813.1	0	ENSG00000184154	LRRC51	leucine rich repeat containing 51
chr1	1116108	1116507	400	1.00061	Promoter (<=1kb)	1	1083926	1116243	32318	2	54991	ENST00000482816.5	0	ENSG00000131591	C1orf159	chromosome 1 open reading frame 159
chr22	31602315	31602714	400	1.04076	Promoter (1-2kb)	22	31604314	31606726	2413	1	9814	ENST00000488883.5	-1600	ENSG00000198089	SFI1	SFI1 centrin binding protein
chr8	17922532	17922931	400	0.953494	Promoter (<=1kb)	8	17922968	17953035	30068	1	5108	ENST00000518930.1	-37	ENSG00000078674	PCM1	pericentriolar material 1
chr12	49018604	49019003	400	1.06391	Promoter (<=1kb)	12	49002274	49018776	16503	2	5571	ENST00000548065.7	0	ENSG00000181929	PRKAG1	protein kinase AMP-activated non-catalytic subunit gamma 1
chr19	16435468	16435867	400	1.05527	Promoter (<=1kb)	19	16400631	16435296	34666	2	58513	ENST00000602009.5	-172	ENSG00000127527	EPS15L1	epidermal growth factor receptor pathway substrate 15 like 1
chr6	108261028	108261427	400	1.01025	Promoter (<=1kb)	6	108211222	108261040	49819	2	8724	ENST00000230085.13	0	ENSG00000112335	SNX3	sorting nexin 3
chr4	48269755	48270154	400	1.09852	Promoter (<=1kb)	4	48135783	48269838	134056	2	7006	ENST00000381501.8	0	ENSG00000135605	TEC	tec protein tyrosine kinase
chr7	73770118	73770517	400	1.14951	Promoter (<=1kb)	7	73768997	73770270	1274	2	1365	ENST00000395145.3	0	ENSG00000165215	CLDN3	claudin 3
chr12	49489746	49490145	400	1.16165	Promoter (<=1kb)	12	49490115	49514613	24499	1	65244	ENST00000552557.5	0	ENSG00000123352	SPATS2	spermatogenesis associated serine rich 2
chr11	64269947	64270346	400	0.986846	Promoter (<=1kb)	11	64270062	64288090	18029	1	56834	ENST00000546139.5	0	ENSG00000173264	GPR137	G protein-coupled receptor 137
chr6	26021339	26021738	400	1.18422	Promoter (<=1kb)	6	26021649	26022050	402	1	8359	ENST00000617569.2	0	ENSG00000278637	H4C1	H4 clustered histone 1
chr4	54064427	54064826	400	1.19251	Promoter (<=1kb)	4	54009789	54064605	54817	2	26511	ENST00000263921.8	0	ENSG00000109220	CHIC2	cysteine rich hydrophobic domain 2
chr2	71227066	71227465	400	0.903272	Promoter (<=1kb)	2	71182738	71227103	44366	2	400961	ENST00000244221.9	0	ENSG00000124374	PAIP2B	poly(A) binding protein interacting protein 2B
chr6	110815362	110815761	400	0.967186	Promoter (<=1kb)	6	110609978	110815469	205492	2	23097	ENST00000368911.8	0	ENSG00000155111	CDK19	cyclin dependent kinase 19
chr1	178726196	178726595	400	1.13117	Promoter (<=1kb)	1	178724306	178726285	1980	2	646976	ENST00000608517.1	0	NA	RALGPS2-AS1	RALGPS2 antisense RNA 1
chr20	36605453	36605852	400	1.04976	Promoter (<=1kb)	20	36605779	36612557	6779	1	55969	ENST00000344795.8	0	ENSG00000101084	RAB5IF	RAB5 interacting factor
chr11	118621126	118621525	400	1.01817	Promoter (<=1kb)	11	118621363	118627593	6231	1	23187	ENST00000526374.5	0	ENSG00000019144	PHLDB1	pleckstrin homology like domain family B member 1
chr3	98901659	98902058	400	0.990243	Promoter (<=1kb)	3	98795941	98901695	105755	2	131566	ENST00000326840.11	0	ENSG00000057019	DCBLD2	discoidin, CUB and LCCL domain containing 2
chr18	36067380	36067779	400	1.00244	Promoter (<=1kb)	18	35989824	36067530	77707	2	55197	ENST00000590898.5	0	ENSG00000141425	RPRD1A	regulation of nuclear pre-mRNA domain containing 1A
chr2	190648544	190648943	400	1.1778	Promoter (<=1kb)	2	190648895	190659648	10754	1	4664	ENST00000416973.1	0	ENSG00000138386	NAB1	NGFI-A binding protein 1
chr1	108559715	108560114	400	1.15867	Promoter (<=1kb)	1	108560089	108644900	84812	1	284611	ENST00000405454.1	0	ENSG00000162636	FAM102B	family with sequence similarity 102 member B
chr17	75557548	75557947	400	1.07974	Promoter (<=1kb)	17	75557805	75575208	17404	1	3993	ENST00000545227.6	0	ENSG00000073350	LLGL2	LLGL scribble cell polarity complex component 2
chr19	58380996	58381395	400	0.927397	Promoter (<=1kb)	19	58367618	58381022	13405	2	116412	ENST00000427624.2	0	ENSG00000152475	ZNF837	zinc finger protein 837
chr10	87862231	87862630	400	1.08958	Promoter (<=1kb)	10	87862638	87966885	104248	1	5728	ENST00000688308.1	-8	ENSG00000171862	PTEN	phosphatase and tensin homolog
chr17	3668267	3668666	400	0.973925	Promoter (<=1kb)	17	3662895	3668578	5684	2	30851	ENST00000225525.4	0	ENSG00000213977	TAX1BP3	Tax1 binding protein 3
chr15	65792153	65792552	400	0.995787	Promoter (<=1kb)	15	65659123	65792293	133171	2	10260	ENST00000443035.8	0	ENSG00000174485	DENND4A	DENN domain containing 4A
chr14	21094005	21094404	400	1.11014	Promoter (<=1kb)	14	21093258	21094448	1191	2	51222	ENST00000556101.1	44	ENSG00000165804	ZNF219	zinc finger protein 219
chr16	2603168	2603567	400	1.10278	Promoter (<=1kb)	16	2603350	2630494	27145	1	652276	ENST00000399702.5	0	ENSG00000215154	LOC652276	potassium channel tetramerization domain containing 5 pseudogene
chr3	56800519	56800918	400	1.19493	Promoter (1-2kb)	3	56727420	56801949	74530	2	50650	ENST00000296315.8	1031	ENSG00000163947	ARHGEF3	Rho guanine nucleotide exchange factor 3
chr7	32495246	32495645	400	0.966191	Promoter (<=1kb)	7	32495426	32552250	56825	1	23080	ENST00000485228.1	0	ENSG00000105778	AVL9	AVL9 cell migration associated
chr14	58898619	58899018	400	1.1214	Promoter (1-2kb)	14	58896743	59129553	232811	1	102723742	ENST00000656663.1	1876	ENSG00000258583	LINC01500	long intergenic non-protein coding RNA 1500
chr21	41678926	41679325	400	0.986082	Promoter (<=1kb)	21	41679181	41697336	18156	1	54090	ENST00000413718.1	0	NA	LINC00111	long intergenic non-protein coding RNA 111
chr9	125241334	125241733	400	0.935569	Promoter (<=1kb)	9	125241663	125257071	15409	1	107987127	ENST00000468244.2	0	NA	HSPA5-DT	HSPA5 divergent transcript
chr17	3636170	3636569	400	0.963753	Promoter (<=1kb)	17	3636459	3661448	24990	1	1497	ENST00000673965.1	0	ENSG00000040531	CTNS	cystinosin, lysosomal cystine transporter
chr3	25783202	25783601	400	1.12644	Promoter (<=1kb)	3	25718944	25783443	64500	2	55768	ENST00000280700.10	0	ENSG00000151092	NGLY1	N-glycanase 1
chr21	15065667	15066066	400	1.12255	Promoter (<=1kb)	21	14968155	15065815	97661	2	8204	ENST00000638122.1	0	ENSG00000180530	NRIP1	nuclear receptor interacting protein 1
chr4	80265621	80266020	400	1.16642	Promoter (<=1kb)	4	80266639	80291017	24379	1	2250	ENST00000456523.3	-619	ENSG00000138675	FGF5	fibroblast growth factor 5
chr3	11643770	11644169	400	1.09204	Promoter (<=1kb)	3	11556069	11643915	87847	2	9686	ENST00000430365.7	0	ENSG00000144560	VGLL4	vestigial like family member 4
chr17	50200248	50200647	400	1.04527	Promoter (<=1kb)	17	50199289	50200191	903	2	1277	ENST00000507689.1	-57	ENSG00000108821	COL1A1	collagen type I alpha 1 chain
chr4	156971712	156972111	400	1.10776	Promoter (<=1kb)	4	156760454	156971799	211346	2	56034	ENST00000502773.6	0	ENSG00000145431	PDGFC	platelet derived growth factor C
chr20	34676938	34677337	400	1.06295	Promoter (<=1kb)	20	34560542	34677092	116551	2	128869	ENST00000217446.8	0	ENSG00000101464	PIGU	phosphatidylinositol glycan anchor biosynthesis class U
chr5	177447854	177448253	400	0.997549	Promoter (<=1kb)	5	177445494	177447982	2489	2	340037	ENST00000506465.2	0	NA	PRR7-AS1	PRR7 antisense RNA 1
chr6	30103021	30103420	400	1.15893	Promoter (1-2kb)	6	30105240	30114724	9485	1	104533120	ENST00000440874.1	-1820	ENSG00000231226	TRIM31-AS1	TRIM31 antisense RNA 1
chr20	45359778	45360177	400	1.15969	Promoter (1-2kb)	20	45361937	45367214	5278	1	90196	ENST00000372727.5	-1760	ENSG00000204070	SYS1	SYS1 golgi trafficking protein
chr7	100126912	100127311	400	1.11191	Promoter (<=1kb)	7	100126967	100128495	1529	1	255374	ENST00000398075.4	0	ENSG00000214309	MBLAC1	metallo-beta-lactamase domain containing 1
chr1	77759664	77760063	400	1.14043	Promoter (<=1kb)	1	77695987	77759852	63866	2	23032	ENST00000370794.7	0	ENSG00000077254	USP33	ubiquitin specific peptidase 33
chr4	932193	932592	400	1.09655	Promoter (<=1kb)	4	849277	932316	83040	2	2580	ENST00000314167.9	0	ENSG00000178950	GAK	cyclin G associated kinase
chr14	32693064	32693463	400	1.16027	Promoter (<=1kb)	14	32693401	32732584	39184	1	9472	ENST00000557396.5	0	ENSG00000151320	AKAP6	A-kinase anchoring protein 6
chr11	62612731	62613130	400	1.17156	Promoter (<=1kb)	11	62602218	62612775	10558	2	256364	ENST00000394773.7	0	ENSG00000149499	EML3	EMAP like 3
chr16	89171375	89171774	400	1.07556	Promoter (<=1kb)	16	89171748	89195492	23745	1	1013	ENST00000289746.3	0	ENSG00000129910	CDH15	cadherin 15
chr15	44426933	44427332	400	0.938983	Promoter (<=1kb)	15	44427622	44490804	63183	1	51496	ENST00000558791.5	-290	ENSG00000137770	CTDSPL2	CTD small phosphatase like 2
chr9	112333594	112333993	400	1.11274	Promoter (<=1kb)	9	112217716	112333664	115949	2	9991	ENST00000334318.10	0	ENSG00000119314	PTBP3	polypyrimidine tract binding protein 3
chr7	99472583	99472982	400	1.044	Promoter (<=1kb)	7	99472890	99482326	9437	1	285989	ENST00000483089.5	0	ENSG00000198556	ZNF789	zinc finger protein 789
chr17	38799830	38800229	400	1.0339	Promoter (<=1kb)	17	38780553	38800126	19574	2	8396	ENST00000617499.1	0	ENSG00000276293	PIP4K2B	phosphatidylinositol-5-phosphate 4-kinase type 2 beta
chr8	124474531	124474930	400	0.953796	Promoter (<=1kb)	8	124462485	124474564	12080	2	101927612	ENST00000499418.2	0	ENSG00000245149	RNF139-DT	RNF139 divergent transcript
chr1	37692176	37692575	400	0.90374	Promoter (<=1kb)	1	37681570	37692216	10647	2	54955	ENST00000494120.1	0	ENSG00000116922	C1orf109	chromosome 1 open reading frame 109
chr2	47906543	47906942	400	0.879218	Promoter (<=1kb)	2	47906790	47908163	1374	1	100506235	ENST00000691690.1	0	ENSG00000233230	LOC100506235	uncharacterized LOC100506235
chr4	2262141	2262540	400	0.894251	Promoter (<=1kb)	4	2247432	2262109	14678	2	10608	ENST00000337190.7	-32	ENSG00000123933	MXD4	MAX dimerization protein 4
chr1	100249705	100250104	400	0.954874	Promoter (<=1kb)	1	100186919	100249834	62916	2	1629	ENST00000370132.8	0	ENSG00000137992	DBT	dihydrolipoamide branched chain transacylase E2
chr19	633441	633840	400	1.12242	Promoter (<=1kb)	19	617221	633537	16317	2	5442	ENST00000588649.7	0	ENSG00000099821	POLRMT	RNA polymerase mitochondrial
chr3	188947722	188948121	400	1.06518	Promoter (<=1kb)	3	188941715	188947639	5925	2	100874043	ENST00000444488.1	-83	ENSG00000234076	TPRG1-AS1	TPRG1 antisense RNA 1
chr1	28552771	28553170	400	1.00726	Promoter (<=1kb)	1	28553085	28578545	25461	1	54952	ENST00000373830.4	0	ENSG00000180098	TRNAU1AP	tRNA selenocysteine 1 associated protein 1
chr17	78186991	78187390	400	1.01323	Promoter (<=1kb)	17	78187358	78205051	17694	1	125061	ENST00000591256.5	0	ENSG00000183077	AFMID	arylformamidase
chr19	38402892	38403291	400	1.09657	Promoter (<=1kb)	19	38403093	38409084	5992	1	147965	ENST00000252530.10	0	ENSG00000130244	FAM98C	family with sequence similarity 98 member C
chr5	142324891	142325290	400	1.0751	Promoter (<=1kb)	5	142310427	142325001	14575	2	81848	ENST00000344120.4	0	ENSG00000187678	SPRY4	sprouty RTK signaling antagonist 4
chr21	34836108	34836507	400	0.978832	Promoter (<=1kb)	21	34836286	34884882	48597	1	102724584	ENST00000651798.1	0	NA	LOC102724584	uncharacterized LOC102724584
chr9	95510769	95511168	400	1.06686	Promoter (1-2kb)	9	95442980	95509266	66287	2	5727	ENST00000331920.11	-1503	ENSG00000185920	PTCH1	patched 1
chr19	48363986	48364385	400	1.00942	Promoter (<=1kb)	19	48364367	48376377	12011	1	23546	ENST00000344846.7	0	ENSG00000105467	SYNGR4	synaptogyrin 4
chr1	244970506	244970905	400	1.04769	Promoter (<=1kb)	1	244970423	245087581	117159	1	84288	ENST00000495271.5	83	ENSG00000203666	EFCAB2	EF-hand calcium binding domain 2
chr15	63503156	63503555	400	0.986521	Promoter (<=1kb)	15	63504511	63594640	90130	1	9960	ENST00000540797.5	-956	ENSG00000140455	USP3	ubiquitin specific peptidase 3
chr12	56688109	56688508	400	1.05158	Promoter (<=1kb)	12	56663343	56688408	25066	2	10728	ENST00000614328.4	0	ENSG00000110958	PTGES3	prostaglandin E synthase 3
chr22	23145180	23145579	400	0.968152	Promoter (<=1kb)	22	23145366	23161564	16199	1	9609	ENST00000341989.9	0	ENSG00000100228	RAB36	RAB36, member RAS oncogene family
chr16	30893966	30894365	400	1.092	Promoter (<=1kb)	16	30833626	30894302	60677	2	9274	ENST00000380317.8	0	ENSG00000099385	BCL7C	BAF chromatin remodeling complex subunit BCL7C
chr12	124518472	124518871	400	1.09617	Promoter (<=1kb)	12	124419959	124518294	98336	2	9612	ENST00000420698.5	-178	ENSG00000196498	NCOR2	nuclear receptor corepressor 2
chr11	65637767	65638166	400	1.10064	Promoter (<=1kb)	11	65638101	65650912	12812	1	6494	ENST00000534313.6	0	ENSG00000213445	SIPA1	signal-induced proliferation-associated 1
chr15	77527213	77527612	400	1.15733	Promoter (1-2kb)	15	77525540	77534110	8571	1	101929457	ENST00000561283.2	1673	ENSG00000259362	LOC101929457	uncharacterized LOC101929457
chr1	32337320	32337719	400	1.1584	Promoter (1-2kb)	1	32333839	32336233	2395	2	65108	ENST00000329421.8	-1087	ENSG00000175130	MARCKSL1	MARCKS like 1
chr12	4648863	4649262	400	1.18682	Promoter (<=1kb)	12	4615508	4649047	33540	2	10566	ENST00000545990.6	0	ENSG00000111254	AKAP3	A-kinase anchoring protein 3
chr8	38176507	38176906	400	1.0873	Promoter (<=1kb)	8	38163335	38176674	13340	2	27257	ENST00000520755.5	0	ENSG00000175324	LSM1	LSM1 homolog, mRNA degradation associated
chr13	19863462	19863861	400	0.918981	Promoter (<=1kb)	13	19823482	19863612	40131	2	9205	ENST00000535942.5	0	ENSG00000132950	ZMYM5	zinc finger MYM-type containing 5
chr16	4315664	4316063	400	1.18522	Promoter (<=1kb)	16	4316067	4339595	23529	1	84662	ENST00000433375.2	-4	ENSG00000126603	GLIS2	GLIS family zinc finger 2
chr10	116743003	116743402	400	1.06899	Promoter (<=1kb)	10	116671197	116742596	71400	2	259217	ENST00000674205.1	-407	ENSG00000165868	HSPA12A	heat shock protein family A (Hsp70) member 12A
chr19	1177694	1178093	400	1.08868	Promoter (<=1kb)	19	1177558	1219386	41829	1	6794	ENST00000585748.2	136	ENSG00000118046	STK11	serine/threonine kinase 11
chr19	43575530	43575929	400	1.03709	Promoter (<=1kb)	19	43575801	43582098	6298	1	390940	ENST00000599207.6	0	ENSG00000234465	PINLYP	phospholipase A2 inhibitor and LY6/PLAUR domain containing
chr11	507166	507565	400	1.1096	Promoter (<=1kb)	11	494515	507242	12728	2	6050	ENST00000354420.7	0	ENSG00000023191	RNH1	ribonuclease/angiogenin inhibitor 1
chr2	55419739	55420138	400	1.09735	Promoter (<=1kb)	2	55287842	55419856	132015	2	55704	ENST00000436346.7	0	ENSG00000115355	CCDC88A	coiled-coil domain containing 88A
chr15	62060359	62060758	400	1.08456	Promoter (<=1kb)	15	62060503	62061274	772	1	101928907	ENST00000560813.2	0	NA	VPS13C-DT	VPS13C divergent transcript
chr19	42242953	42243352	400	0.940579	Promoter (<=1kb)	19	42230222	42242625	12404	2	2931	ENST00000453535.1	-328	ENSG00000105723	GSK3A	glycogen synthase kinase 3 alpha
chr17	41530146	41530545	400	1.05274	Promoter (1-2kb)	17	41523617	41528308	4692	2	3880	ENST00000361566.7	-1838	ENSG00000171345	KRT19	keratin 19
chr3	52154599	52154998	400	0.998355	Promoter (<=1kb)	3	52075286	52154690	79405	2	25886	ENST00000394970.6	0	ENSG00000164087	POC1A	POC1 centriolar protein A
chr20	327109	327508	400	1.06807	Promoter (1-2kb)	20	325552	330224	4673	1	6666	ENST00000342665.5	1557	ENSG00000177732	SOX12	SRY-box transcription factor 12
chr17	81566557	81566956	400	1.03239	Promoter (<=1kb)	17	81558789	81566602	7814	2	55666	ENST00000572760.5	0	ENSG00000182446	NPLOC4	NPL4 homolog, ubiquitin recognition factor
chr2	96532038	96532437	400	1.00543	Promoter (<=1kb)	2	96527940	96532306	4367	2	105373496	ENST00000425578.1	0	ENSG00000235480	LOC105373496	uncharacterized LOC105373496
chr12	53675953	53676352	400	0.930489	Promoter (<=1kb)	12	53665170	53676083	10914	2	517	ENST00000394349.9	0	ENSG00000135390	ATP5MC2	ATP synthase membrane subunit c locus 2
chr14	23301673	23302072	400	0.988588	Promoter (<=1kb)	14	23296035	23301583	5549	2	90673	ENST00000558058.5	-90	ENSG00000235194	PPP1R3E	protein phosphatase 1 regulatory subunit 3E
chr19	44845842	44846241	400	1.05033	Promoter (<=1kb)	19	44846175	44878941	32767	1	5819	ENST00000252485.8	0	ENSG00000130202	NECTIN2	nectin cell adhesion molecule 2
chr2	20225225	20225624	400	1.13806	Promoter (<=1kb)	2	20200799	20225433	24635	2	6382	ENST00000381150.5	0	ENSG00000115884	SDC1	syndecan 1
chr17	21284371	21284770	400	0.981613	Promoter (<=1kb)	17	21284672	21315213	30542	1	5606	ENST00000395491.6	0	ENSG00000034152	MAP2K3	mitogen-activated protein kinase kinase 3
chr17	77958358	77958757	400	0.990158	Promoter (<=1kb)	17	77959240	78106037	146798	1	57690	ENST00000636222.1	-483	ENSG00000078687	TNRC6C	trinucleotide repeat containing adaptor 6C
chr16	67892916	67893315	400	1.11169	Promoter (<=1kb)	16	67893254	67929676	36423	1	5681	ENST00000291041.6	0	ENSG00000159792	PSKH1	protein serine kinase H1
chr4	86359884	86360283	400	1.16521	Promoter (<=1kb)	4	85990007	86360060	370054	2	5602	ENST00000641010.1	0	ENSG00000109339	MAPK10	mitogen-activated protein kinase 10
chr14	24093933	24094332	400	0.946933	Promoter (<=1kb)	14	24094053	24104125	10073	1	5106	ENST00000559250.5	0	ENSG00000100889	PCK2	phosphoenolpyruvate carboxykinase 2, mitochondrial
chr16	31459564	31459963	400	1.00158	Promoter (<=1kb)	16	31459961	31467165	7205	1	79798	ENST00000564900.1	0	ENSG00000140691	ARMC5	armadillo repeat containing 5
chr21	26845938	26846337	400	1.17855	Promoter (<=1kb)	21	26836310	26845409	9100	2	9510	ENST00000679316.1	-529	ENSG00000154734	ADAMTS1	ADAM metallopeptidase with thrombospondin type 1 motif 1
chr19	17309244	17309643	400	1.02181	Promoter (<=1kb)	19	17309518	17320492	10975	1	79016	ENST00000593466.5	0	ENSG00000130311	DDA1	DET1 and DDB1 associated 1
chr6	12011232	12011631	400	1.05251	Promoter (<=1kb)	6	12012000	12120222	108223	1	3096	ENST00000487103.5	-369	ENSG00000095951	HIVEP1	HIVEP zinc finger 1
chr20	59940124	59940523	400	1.00274	Promoter (<=1kb)	20	59936663	59940305	3643	2	5509	ENST00000370996.5	0	ENSG00000132825	PPP1R3D	protein phosphatase 1 regulatory subunit 3D
chr1	111739258	111739657	400	0.991307	Promoter (<=1kb)	1	111739579	111747798	8220	1	100506343	ENST00000658759.1	0	ENSG00000227811	INKA2-AS1	INKA2 antisense RNA 1
chr13	48532744	48533143	400	0.982128	Promoter (<=1kb)	13	48488963	48533080	44118	2	1102	ENST00000344532.8	0	ENSG00000136161	RCBTB2	RCC1 and BTB domain containing protein 2
chr1	155084920	155085319	400	1.04571	Promoter (<=1kb)	1	155085516	155086982	1467	1	1944	ENST00000470294.5	-197	ENSG00000143590	EFNA3	ephrin A3
chr19	40798742	40799141	400	0.994715	Promoter (<=1kb)	19	40798996	40800875	1880	1	112398	ENST00000598654.1	0	ENSG00000269858	EGLN2	egl-9 family hypoxia inducible factor 2
chr1	27568393	27568792	400	1.06517	Promoter (<=1kb)	1	27553141	27568260	15120	2	27245	ENST00000644550.1	-133	ENSG00000126705	AHDC1	AT-hook DNA binding motif containing 1
chr12	122225986	122226385	400	0.957871	Promoter (<=1kb)	12	122207668	122226052	18385	2	56616	ENST00000464942.7	0	ENSG00000184047	DIABLO	diablo IAP-binding mitochondrial protein
chr19	17305422	17305821	400	1.03149	Promoter (<=1kb)	19	17305872	17306843	972	1	64981	ENST00000252602.2	-51	ENSG00000130312	MRPL34	mitochondrial ribosomal protein L34
chr6	87155229	87155628	400	0.962538	Promoter (<=1kb)	6	87155565	87223936	68372	1	23036	ENST00000369578.6	0	ENSG00000188994	ZNF292	zinc finger protein 292
chr19	47608580	47608979	400	1.15028	Promoter (<=1kb)	19	47609134	47703277	94144	1	29998	ENST00000594866.3	-155	ENSG00000063169	BICRA	BRD4 interacting chromatin remodeling complex associated protein
chr18	47931007	47931406	400	1.0157	Promoter (<=1kb)	18	47831551	47931141	99591	2	4087	ENST00000402690.6	0	ENSG00000175387	SMAD2	SMAD family member 2
chr15	55993447	55993846	400	1.11186	Promoter (<=1kb)	15	55826922	55993612	166691	2	4734	ENST00000435532.8	0	ENSG00000069869	NEDD4	NEDD4 E3 ubiquitin protein ligase
chr12	107318170	107318569	400	1.12025	Promoter (<=1kb)	12	107318421	107657718	339298	1	121551	ENST00000420571.6	0	ENSG00000151136	BTBD11	BTB domain containing 11
chr17	47970803	47971202	400	0.97122	Promoter (<=1kb)	17	47971008	47974409	3402	1	80279	ENST00000579853.5	0	ENSG00000108465	CDK5RAP3	CDK5 regulatory subunit associated protein 3
chr11	66638355	66638754	400	1.00363	Promoter (<=1kb)	11	66638667	66668374	29708	1	5936	ENST00000396053.9	0	ENSG00000173933	RBM4	RNA binding motif protein 4
chr6	16128730	16129129	400	1.03716	Promoter (<=1kb)	6	16129086	16148248	19163	1	29116	ENST00000356840.8	0	ENSG00000007944	MYLIP	myosin regulatory light chain interacting protein
chr7	1160167	1160566	400	1.05345	Promoter (<=1kb)	7	1160374	1165580	5207	1	101927021	ENST00000423008.2	0	ENSG00000229043	ZFAND2A-DT	ZFAND2A divergent transcript
chr22	36028873	36029272	400	1.041	Promoter (<=1kb)	22	35738736	36028824	290089	2	23543	ENST00000438146.7	-49	ENSG00000100320	RBFOX2	RNA binding fox-1 homolog 2
chr16	30896381	30896780	400	1.09807	Promoter (<=1kb)	16	30896614	30903547	6934	1	1489	ENST00000279804.3	0	ENSG00000150281	CTF1	cardiotrophin 1
chr9	34989369	34989768	400	0.942111	Promoter (<=1kb)	9	34985410	34989379	3970	2	101926900	ENST00000626300.1	0	ENSG00000281491	DNAJB5-DT	DNAJB5 divergent transcript
chr18	48930015	48930414	400	0.943371	Promoter (<=1kb)	18	48921411	48930182	8772	2	4092	ENST00000587336.1	0	ENSG00000101665	SMAD7	SMAD family member 7
chr8	98117027	98117426	400	1.07417	Promoter (<=1kb)	8	98102344	98117171	14828	2	10247	ENST00000254878.8	0	ENSG00000132541	RIDA	reactive intermediate imine deaminase A homolog
chr3	32238331	32238730	400	1.18118	Promoter (<=1kb)	3	32238679	32370321	131643	1	152189	ENST00000458535.6	0	ENSG00000170293	CMTM8	CKLF like MARVEL transmembrane domain containing 8
chr11	13668251	13668650	400	0.896752	Promoter (<=1kb)	11	13668668	13732346	63679	1	84188	ENST00000354817.8	-18	ENSG00000197601	FAR1	fatty acyl-CoA reductase 1
chr9	112486492	112486891	400	1.13844	Promoter (<=1kb)	9	112484527	112486691	2165	2	100133204	ENST00000687181.1	0	NA	HSDL2-AS1	HSDL2 antisense RNA 1
chr20	58650983	58651382	400	1.0858	Promoter (<=1kb)	20	58651272	58669424	18153	1	100534593	ENST00000458280.5	0	ENSG00000254995	STX16-NPEPL1	STX16-NPEPL1 readthrough (NMD candidate)
chr17	75784520	75784919	400	1.02858	Promoter (<=1kb)	17	75784521	75784607	87	2	100616282	ENST00000579134.1	0	ENSG00000283853	MIR4738	microRNA 4738
chr20	64062841	64063240	400	1.07287	Promoter (<=1kb)	20	64063158	64070209	7052	1	6919	ENST00000487164.5	0	ENSG00000171703	TCEA2	transcription elongation factor A2
chr2	46616896	46617295	400	0.999381	Promoter (<=1kb)	2	46580937	46617041	36105	2	5281	ENST00000281382.11	0	ENSG00000151665	PIGF	phosphatidylinositol glycan anchor biosynthesis class F
chr14	103129599	103129998	400	1.08952	Promoter (1-2kb)	14	103131096	103133765	2670	1	7127	ENST00000561156.1	-1098	ENSG00000185215	TNFAIP2	TNF alpha induced protein 2
chr19	6424836	6425235	400	0.91629	Promoter (<=1kb)	19	6413102	6424811	11710	2	8570	ENST00000600480.2	-25	ENSG00000088247	KHSRP	KH-type splicing regulatory protein
chr17	76709210	76709609	400	0.911362	Promoter (<=1kb)	17	76680617	76709597	28981	2	439921	ENST00000588114.5	0	ENSG00000182534	MXRA7	matrix remodeling associated 7
chr22	31211963	31212362	400	1.12639	Promoter (<=1kb)	22	31212239	31259046	46808	1	3985	ENST00000462625.1	0	ENSG00000182541	LIMK2	LIM domain kinase 2
chr18	48410217	48410616	400	1.07727	Promoter (<=1kb)	18	48041052	48410752	369701	2	201501	ENST00000588149.5	136	ENSG00000184828	ZBTB7C	zinc finger and BTB domain containing 7C
chr17	64496922	64497321	400	1.07747	Promoter (<=1kb)	17	64477785	64497054	19270	2	11232	ENST00000539111.7	0	ENSG00000256525	POLG2	DNA polymerase gamma 2, accessory subunit
chr20	3470770	3471169	400	1.15081	Promoter (<=1kb)	20	3471018	3651118	180101	1	8455	ENST00000262919.10	0	ENSG00000088812	ATRN	attractin
chr12	122526867	122527266	400	1.00145	Promoter (<=1kb)	12	122503454	122526936	23483	2	65117	ENST00000331738.12	0	ENSG00000111011	RSRC2	arginine and serine rich coiled-coil 2
chr3	111071384	111071783	400	0.982356	Promoter (<=1kb)	3	111045332	111071386	26055	2	100506555	ENST00000691789.1	0	NA	NECTIN3-AS1	NECTIN3 antisense RNA 1
chr6	149565968	149566367	400	1.03656	Promoter (<=1kb)	6	149566294	149591748	25455	1	116254	ENST00000650599.1	0	ENSG00000055211	GINM1	glycoprotein integral membrane 1
chr17	1115107	1115506	400	0.987354	Promoter (<=1kb)	17	1072733	1115436	42704	2	29	ENST00000570441.5	0	ENSG00000159842	ABR	ABR activator of RhoGEF and GTPase
chr12	122500843	122501242	400	0.955613	Promoter (<=1kb)	12	122471599	122501073	29475	2	55596	ENST00000672018.1	0	ENSG00000033030	ZCCHC8	zinc finger CCHC-type containing 8
chr5	140174888	140175287	400	1.0735	Promoter (<=1kb)	5	140175156	140244810	69655	1	84418	ENST00000509589.5	0	ENSG00000120306	CYSTM1	cysteine rich transmembrane module containing 1
chr14	105301124	105301523	400	0.976131	Promoter (<=1kb)	14	105256186	105301278	45093	2	2972	ENST00000548421.2	0	ENSG00000185024	BRF1	BRF1 RNA polymerase III transcription initiation factor subunit
chr3	184017810	184018209	400	1.03861	Promoter (<=1kb)	3	183919934	184017884	97951	2	10057	ENST00000334444.11	0	ENSG00000114770	ABCC5	ATP binding cassette subfamily C member 5
chr11	34357888	34358287	400	1.03814	Promoter (<=1kb)	11	34150987	34358010	207024	2	25841	ENST00000435224.3	0	ENSG00000166016	ABTB2	ankyrin repeat and BTB domain containing 2
chr14	75002593	75002992	400	0.966502	Promoter (<=1kb)	14	75002921	75012366	9446	1	8892	ENST00000266126.10	0	ENSG00000119718	EIF2B2	eukaryotic translation initiation factor 2B subunit beta
chr21	39385772	39386171	400	1.1676	Promoter (<=1kb)	21	39386093	39393280	7188	1	7485	ENST00000380713.7	0	ENSG00000182093	GET1	guided entry of tail-anchored proteins factor 1
chr14	55454470	55454869	400	1.14867	Promoter (1-2kb)	14	55436898	55456726	19829	2	387332	ENST00000556755.1	1857	ENSG00000182521	TBPL2	TATA-box binding protein like 2
chr10	73772295	73772694	400	1.11641	Promoter (<=1kb)	10	73772564	73775123	2560	1	170384	ENST00000465695.1	0	ENSG00000196968	FUT11	fucosyltransferase 11
chrX	55717439	55717838	400	1.04225	Promoter (<=1kb)	23	55717749	55753475	35727	1	10325	ENST00000414239.5	0	ENSG00000083750	RRAGB	Ras related GTP binding B
chr15	99565709	99566108	400	1.13957	Promoter (<=1kb)	15	99565928	99657531	91604	1	4205	ENST00000558856.5	0	ENSG00000068305	MEF2A	myocyte enhancer factor 2A
chr7	139230943	139231342	400	0.971361	Promoter (<=1kb)	7	139231237	139308236	77000	1	254048	ENST00000473989.8	0	ENSG00000157741	UBN2	ubinuclein 2
chr1	2205123	2205522	400	1.06674	Promoter (1-2kb)	1	2198063	2203882	5820	2	199990	ENST00000514625.1	-1241	ENSG00000162585	FAAP20	FA core complex associated protein 20
chr16	30571885	30572284	400	1.05978	Promoter (<=1kb)	16	30569726	30571714	1989	2	146542	ENST00000223459.11	-171	ENSG00000229809	ZNF688	zinc finger protein 688
chr15	73683882	73684281	400	1.1722	Promoter (<=1kb)	15	73683966	73702573	18608	1	80381	ENST00000567189.5	0	ENSG00000103855	CD276	CD276 molecule
chr2	43041877	43042276	400	0.981983	Promoter (1-2kb)	2	43031799	43040662	8864	2	102723854	ENST00000668762.1	-1215	ENSG00000231826	LINC01819	long intergenic non-protein coding RNA 1819
chr19	40465726	40466125	400	0.940198	Promoter (<=1kb)	19	40447765	40465764	18000	2	645	ENST00000643519.1	0	ENSG00000090013	BLVRB	biliverdin reductase B
chr9	109013434	109013833	400	1.04688	Promoter (<=1kb)	9	108942569	109013522	70954	2	8727	ENST00000374595.8	0	ENSG00000119326	CTNNAL1	catenin alpha like 1
chr17	16653582	16653981	400	1.04498	Promoter (<=1kb)	17	16620734	16653850	33117	2	57547	ENST00000311331.12	0	ENSG00000197566	ZNF624	zinc finger protein 624
chr14	22929300	22929699	400	0.914585	Promoter (<=1kb)	14	22929607	22956374	26768	1	101926933	ENST00000668190.1	0	ENSG00000257285	PRMT5-DT	PRMT5 divergent transcript
chr7	83162769	83163168	400	1.0166	Promoter (<=1kb)	7	82754012	83162884	408873	2	27445	ENST00000333891.14	0	ENSG00000186472	PCLO	piccolo presynaptic cytomatrix protein
chr17	4585215	4585614	400	1.17241	Promoter (<=1kb)	17	4584529	4608319	23791	1	342527	ENST00000389313.9	686	ENSG00000188176	SMTNL2	smoothelin like 2
chr5	177494624	177495023	400	0.955257	Promoter (1-2kb)	5	177491096	177496427	5332	2	9260	ENST00000503827.5	1404	ENSG00000196923	PDLIM7	PDZ and LIM domain 7
chr16	71564819	71565218	400	1.14607	Promoter (<=1kb)	16	71564952	71572439	7488	1	100132529	ENST00000656895.1	0	ENSG00000260886	TAT-AS1	TAT antisense RNA 1
chr3	47009255	47009654	400	1.05898	Promoter (1-2kb)	3	47010824	47013465	2642	1	100129354	ENST00000641269.1	-1170	NA	NRADDP	neurotrophin receptor associated death domain, pseudogene
chr13	31945564	31945963	400	1.1622	Promoter (<=1kb)	13	31945826	32299105	353280	1	10129	ENST00000647500.1	0	ENSG00000073910	FRY	FRY microtubule binding protein
chr16	83807742	83808141	400	1.11613	Promoter (<=1kb)	16	83794921	83807834	12914	2	102724163	ENST00000561599.2	0	ENSG00000260228	LOC102724163	uncharacterized LOC102724163
chr5	14417339	14417738	400	1.1529	Promoter (1-2kb)	5	14418783	14420021	1239	1	7204	ENST00000512979.1	-1045	ENSG00000038382	TRIO	trio Rho guanine nucleotide exchange factor
chr15	78565251	78565650	400	1.11717	Promoter (<=1kb)	15	78565520	78595269	29750	1	1138	ENST00000299565.9	0	ENSG00000169684	CHRNA5	cholinergic receptor nicotinic alpha 5 subunit
chr3	171810247	171810646	400	1.02334	Promoter (<=1kb)	3	171600404	171810483	210080	2	5337	ENST00000351298.9	0	ENSG00000075651	PLD1	phospholipase D1
chr19	49850508	49850907	400	1.09903	Promoter (<=1kb)	19	49850735	49857782	7048	1	53635	ENST00000594151.5	0	ENSG00000104960	PTOV1	PTOV1 extended AT-hook containing adaptor protein
chr10	102065112	102065511	400	1.05006	Promoter (<=1kb)	10	102065349	102068036	2688	1	79803	ENST00000299238.7	0	ENSG00000166189	HPS6	HPS6 biogenesis of lysosomal organelles complex 2 subunit 3
chr17	7572390	7572789	400	0.898622	Promoter (<=1kb)	17	7572824	7575171	2348	1	100533955	ENST00000584054.5	-35	NA	SENP3-EIF4A1	SENP3-EIF4A1 readthrough (NMD candidate)
chr19	35248425	35248824	400	1.04851	Promoter (<=1kb)	19	35248656	35267960	19305	1	51599	ENST00000621372.4	0	ENSG00000105699	LSR	lipolysis stimulated lipoprotein receptor
chr1	44030034	44030433	400	1.1114	Promoter (<=1kb)	1	44030414	44040448	10035	1	107984948	ENST00000693417.1	0	NA	LOC107984948	uncharacterized LOC107984948
chr5	176447989	176448388	400	0.980646	Promoter (<=1kb)	5	176448385	176510074	61690	1	23197	ENST00000261942.7	0	ENSG00000113194	FAF2	Fas associated factor family member 2
chr4	39182171	39182570	400	0.864815	Promoter (<=1kb)	4	39066974	39182258	115285	2	105374418	ENST00000668468.1	0	NA	LOC105374418	uncharacterized LOC105374418
chr16	30998120	30998519	400	1.04976	Promoter (1-2kb)	16	30996199	30997044	846	2	112755	ENST00000566211.1	-1076	ENSG00000099365	STX1B	syntaxin 1B
chr1	9689398	9689797	400	1.11114	Promoter (1-2kb)	1	9688176	9691946	3771	1	5293	ENST00000484851.1	1222	ENSG00000171608	PIK3CD	phosphatidylinositol-4,5-bisphosphate 3-kinase catalytic subunit delta
chr8	123416333	123416732	400	0.977632	Promoter (<=1kb)	8	123320502	123416350	95849	2	29028	ENST00000521903.5	0	ENSG00000156802	ATAD2	ATPase family AAA domain containing 2
chr5	83471396	83471795	400	1.05758	Promoter (<=1kb)	5	83471618	83483604	11987	1	1462	ENST00000503923.1	0	ENSG00000038427	VCAN	versican
chr16	57628309	57628708	400	0.925939	Promoter (<=1kb)	16	57628324	57651604	23281	1	9289	ENST00000562608.5	0	ENSG00000205336	ADGRG1	adhesion G protein-coupled receptor G1
chr16	56451248	56451647	400	0.875332	Promoter (<=1kb)	16	56429133	56451332	22200	2	11051	ENST00000300291.10	0	ENSG00000167005	NUDT21	nudix hydrolase 21
chrX	120629939	120630338	400	1.02216	Promoter (<=1kb)	23	120625674	120630054	4381	2	29071	ENST00000304661.6	0	ENSG00000171155	C1GALT1C1	C1GALT1 specific chaperone 1
chr19	1021280	1021679	400	1.06908	Promoter (<=1kb)	19	1021522	1021628	107	1	103625684	ENST00000384627.1	0	ENSG00000207357	RNU6-2	RNA, U6 small nuclear 2
chr3	33097140	33097539	400	0.967893	Promoter (<=1kb)	3	32996617	33097146	100530	2	2720	ENST00000307363.10	0	ENSG00000170266	GLB1	galactosidase beta 1
chr2	96265933	96266332	400	0.898853	Promoter (<=1kb)	2	96248514	96265997	17484	2	55654	ENST00000258439.8	0	ENSG00000135956	TMEM127	transmembrane protein 127
chr11	65961416	65961815	400	1.15388	Promoter (<=1kb)	11	65961728	65964512	2785	1	9092	ENST00000532333.5	0	ENSG00000175467	SART1	spliceosome associated factor 1, recruiter of U4/U6.U5 tri-snRNP
chr15	79896689	79897088	400	1.12487	Promoter (<=1kb)	15	79843547	79897014	53468	2	10588	ENST00000258874.4	0	ENSG00000136371	MTHFS	methenyltetrahydrofolate synthetase
chr6	41732793	41733192	400	1.14978	Promoter (<=1kb)	6	41683978	41733690	49713	2	7942	ENST00000419396.6	498	ENSG00000112561	TFEB	transcription factor EB
chr1	156456517	156456916	400	1.01364	Promoter (<=1kb)	1	156404253	156456613	52361	2	10485	ENST00000673141.1	0	ENSG00000125462	MIR9-1HG	MIR9-1 host gene
chr3	196432370	196432769	400	1.06566	Promoter (<=1kb)	3	196347662	196432427	84766	2	26043	ENST00000296328.9	0	ENSG00000163960	UBXN7	UBX domain protein 7
chr16	30429971	30430370	400	0.966062	Promoter (<=1kb)	16	30423615	30430030	6416	2	79077	ENST00000319285.5	0	ENSG00000179958	DCTPP1	dCTP pyrophosphatase 1
chr18	58671065	58671464	400	1.09141	Promoter (<=1kb)	18	58671465	58754477	83013	1	10892	ENST00000649217.2	-1	ENSG00000172175	MALT1	MALT1 paracaspase
chr1	36149452	36149851	400	0.848562	Promoter (<=1kb)	1	36136570	36149514	12945	2	27095	ENST00000616074.4	0	ENSG00000054116	TRAPPC3	trafficking protein particle complex subunit 3
chr2	65130069	65130468	400	0.879162	Promoter (<=1kb)	2	65070696	65130331	59636	2	5861	ENST00000649427.1	0	ENSG00000138069	RAB1A	RAB1A, member RAS oncogene family
chr7	77798393	77798792	400	0.803931	Promoter (<=1kb)	7	77798792	77957503	158712	1	57157	ENST00000416283.6	0	ENSG00000006576	PHTF2	putative homeodomain transcription factor 2
chr19	56507529	56507928	400	0.909847	Promoter (<=1kb)	19	56507850	56530221	22372	1	57573	ENST00000591537.5	0	ENSG00000196263	ZNF471	zinc finger protein 471
chr15	22980213	22980612	400	1.10101	Promoter (<=1kb)	15	22867052	22980368	113317	2	23191	ENST00000617928.5	0	ENSG00000273749	CYFIP1	cytoplasmic FMR1 interacting protein 1
chr19	12681187	12681586	400	0.997295	Promoter (<=1kb)	19	12675743	12681206	5464	2	1725	ENST00000594424.5	0	ENSG00000095059	DHPS	deoxyhypusine synthase
chr12	120725595	120725994	400	1.13527	Promoter (<=1kb)	12	120725774	120737805	12032	1	35	ENST00000539690.1	0	ENSG00000122971	ACADS	acyl-CoA dehydrogenase short chain
chr17	47189315	47189714	400	1.11387	Promoter (<=1kb)	17	47157230	47189422	32193	2	996	ENST00000532575.1	0	ENSG00000004897	CDC27	cell division cycle 27
chr17	81683651	81684050	400	1.00642	Promoter (<=1kb)	17	81681187	81683781	2595	2	339231	ENST00000577142.1	0	ENSG00000214087	ARL16	ADP ribosylation factor like GTPase 16
chr15	67065457	67065856	400	1.10414	Promoter (<=1kb)	15	67065602	67195169	129568	1	4088	ENST00000327367.9	0	ENSG00000166949	SMAD3	SMAD family member 3
chr5	80487897	80488296	400	1.00359	Promoter (<=1kb)	5	80411231	80487939	76709	2	121232370	ENST00000666568.1	0	NA	FAM151B-DT	FAM151B divergent transcript
chr8	127854111	127854510	400	0.990335	Promoter (<=1kb)	8	127854396	127932696	78301	1	5820	ENST00000520913.2	0	ENSG00000249859	PVT1	Pvt1 oncogene
chr1	244864370	244864769	400	1.07014	Promoter (<=1kb)	1	244840687	244864531	23845	2	3192	ENST00000649899.1	0	ENSG00000153187	HNRNPU	heterogeneous nuclear ribonucleoprotein U
chr11	65555775	65556174	400	1.04455	Promoter (1-2kb)	11	65552124	65554140	2017	2	4054	ENST00000524798.1	-1635	ENSG00000168056	LTBP3	latent transforming growth factor beta binding protein 3
chr2	189661120	189661519	400	0.955272	Promoter (<=1kb)	2	189661439	189666351	4913	1	110599588	ENST00000425590.1	0	ENSG00000286053	ASDURF	ASNSD1 upstream open reading frame
chr1	87328201	87328600	400	1.04495	Promoter (<=1kb)	1	87328880	87348923	20044	1	8543	ENST00000370544.10	-280	ENSG00000143013	LMO4	LIM domain only 4
chr15	39782410	39782809	400	1.08013	Promoter (<=1kb)	15	39782571	39785617	3047	1	105370941	ENST00000564211.1	0	ENSG00000261136	LOC105370941	uncharacterized LOC105370941
chr16	1611944	1612343	400	1.02665	Promoter (<=1kb)	16	1612337	1614798	2462	1	57585	ENST00000674071.1	0	ENSG00000007545	CRAMP1	cramped chromatin regulator homolog 1
chr19	1268993	1269392	400	1.01091	Promoter (<=1kb)	19	1269266	1272582	3317	1	1153	ENST00000585630.5	0	ENSG00000099622	CIRBP	cold inducible RNA binding protein
chr14	91510242	91510641	400	0.97274	Promoter (<=1kb)	14	91457508	91510310	52803	2	55671	ENST00000554943.6	0	ENSG00000100796	PPP4R3A	protein phosphatase 4 regulatory subunit 3A
chr3	188153633	188154032	400	1.08527	Promoter (<=1kb)	3	188153872	188609184	455313	1	4026	ENST00000416784.5	0	ENSG00000145012	LPP	LIM domain containing preferred translocation partner in lipoma
chr1	12595862	12596261	400	1.0585	Promoter (<=1kb)	1	12578718	12596308	17591	2	9249	ENST00000430996.2	47	ENSG00000162496	DHRS3	dehydrogenase/reductase 3
chr8	102655684	102656083	400	0.935231	Promoter (<=1kb)	8	102648784	102655725	6942	2	7071	ENST00000285407.11	0	ENSG00000155090	KLF10	Kruppel like factor 10
chr11	102111416	102111815	400	1.07529	Promoter (<=1kb)	11	102110849	102229963	119115	1	10413	ENST00000531439.5	567	ENSG00000137693	YAP1	Yes1 associated transcriptional regulator
chr19	49665716	49666115	400	1.03282	Promoter (<=1kb)	19	49659570	49665875	6306	2	3661	ENST00000377135.8	0	ENSG00000126456	IRF3	interferon regulatory factor 3
chr19	12140200	12140599	400	1.08991	Promoter (<=1kb)	19	12092843	12140341	47499	2	7568	ENST00000600335.5	0	ENSG00000132010	ZNF20	zinc finger protein 20
chr22	31970563	31970962	400	1.12888	Promoter (<=1kb)	22	31970823	32006886	36064	1	105372999	ENST00000416995.2	0	NA	LINC02558	long intergenic non-protein coding RNA 2558
chr3	170222123	170222522	400	0.974241	Promoter (<=1kb)	3	170222424	170305977	83554	1	5584	ENST00000295797.5	0	ENSG00000163558	PRKCI	protein kinase C iota
chr1	19800175	19800574	400	1.12936	Promoter (<=1kb)	1	19747163	19799945	52783	2	255104	ENST00000496528.5	-230	ENSG00000162542	TMCO4	transmembrane and coiled-coil domains 4
chr21	39312311	39312710	400	1.0327	Promoter (<=1kb)	21	39312563	39313301	739	2	54014	ENST00000484090.1	591	ENSG00000185658	BRWD1	bromodomain and WD repeat domain containing 1
chr12	53006008	53006407	400	0.973662	Promoter (<=1kb)	12	53006282	53021758	15477	1	1975	ENST00000551527.5	0	ENSG00000063046	EIF4B	eukaryotic translation initiation factor 4B
chr14	67241037	67241436	400	0.995093	Promoter (<=1kb)	14	67241342	67335798	94457	1	64398	ENST00000676464.1	0	ENSG00000072415	PALS1	protein associated with LIN7 1, MAGUK p55 family member
chr12	57520451	57520850	400	0.971912	Promoter (<=1kb)	12	57520710	57525414	4705	1	114785	ENST00000548887.5	0	ENSG00000166987	MBD6	methyl-CpG binding domain protein 6
chr7	149873649	149874048	400	1.04076	Promoter (<=1kb)	7	149873969	149880695	6727	1	155066	ENST00000425642.3	0	ENSG00000171130	ATP6V0E2	ATPase H+ transporting V0 subunit e2
chr17	63827251	63827650	400	0.991949	Promoter (<=1kb)	17	63825591	63827329	1739	2	117246	ENST00000581209.5	0	ENSG00000108592	FTSJ3	FtsJ RNA 2'-O-methyltransferase 3
chr9	22009136	22009535	400	1.03602	Promoter (<=1kb)	9	22002903	22009305	6403	2	1030	ENST00000276925.7	0	ENSG00000147883	CDKN2B	cyclin dependent kinase inhibitor 2B
chr13	67230272	67230671	400	1.01139	Promoter (<=1kb)	13	66302834	67230336	927503	2	5101	ENST00000377865.7	0	ENSG00000184226	PCDH9	protocadherin 9
chr12	122063170	122063569	400	1.10175	Promoter (<=1kb)	12	122063306	122068616	5311	1	100506691	ENST00000538790.1	0	ENSG00000256546	LINC02985	long intergenic non-protein coding RNA 2985
chr7	100874843	100875242	400	1.03198	Promoter (<=1kb)	7	100875103	100888664	13562	1	51593	ENST00000611405.5	0	ENSG00000087087	SRRT	serrate, RNA effector molecule
chr11	2400384	2400783	400	0.936353	Promoter (<=1kb)	11	2400488	2403878	3391	1	10078	ENST00000380996.9	0	ENSG00000184281	TSSC4	tumor suppressing subtransferable candidate 4
chr9	112751481	112751880	400	1.08951	Promoter (<=1kb)	9	112750760	112874987	124228	1	401548	ENST00000374232.8	721	ENSG00000148158	SNX30	sorting nexin family member 30
chr15	71048925	71049324	400	1.05908	Promoter (<=1kb)	15	71048777	71050075	1299	1	54839	ENST00000561131.2	148	ENSG00000137821	LRRC49	leucine rich repeat containing 49
chr1	150268918	150269317	400	1.06992	Promoter (<=1kb)	1	150265399	150269209	3811	2	51107	ENST00000414276.6	0	ENSG00000117362	APH1A	aph-1 homolog A, gamma-secretase subunit
chr19	8525595	8525994	400	0.888	Promoter (<=1kb)	19	8525226	8526622	1397	2	4542	ENST00000596245.1	628	ENSG00000142347	MYO1F	myosin IF
chr17	37488804	37489203	400	1.03786	Promoter (<=1kb)	17	37489891	37513498	23608	1	11072	ENST00000617516.5	-688	ENSG00000276023	DUSP14	dual specificity phosphatase 14
chr1	202810566	202810965	400	1.04109	Promoter (<=1kb)	1	202810876	202811915	1040	1	100506696	ENST00000690240.1	0	ENSG00000228288	PCAT6	prostate cancer associated transcript 6
chr1	45491175	45491574	400	0.91685	Promoter (<=1kb)	1	45343883	45491163	147281	2	10420	ENST00000372086.4	-12	ENSG00000070759	TESK2	testis associated actin remodelling kinase 2
chr1	10032657	10033056	400	1.01522	Promoter (<=1kb)	1	10032832	10180367	147536	1	10277	ENST00000253251.12	0	ENSG00000130939	UBE4B	ubiquitination factor E4B
chr3	128879356	128879755	400	1.08918	Promoter (<=1kb)	3	128879596	128884689	5094	1	28976	ENST00000505602.1	0	ENSG00000177646	ACAD9	acyl-CoA dehydrogenase family member 9
chr10	13099702	13100101	400	1.04212	Promoter (<=1kb)	10	12896627	13099652	203026	2	83643	ENST00000378839.1	-50	ENSG00000151468	CCDC3	coiled-coil domain containing 3
chr9	113150805	113151204	400	1.14536	Promoter (<=1kb)	9	113150976	113152316	1341	1	1318	ENST00000490809.1	0	ENSG00000136867	SLC31A2	solute carrier family 31 member 2
chr7	100103214	100103613	400	1.15646	Promoter (<=1kb)	7	100103568	100105513	1946	1	9179	ENST00000479916.1	0	ENSG00000221838	AP4M1	adaptor related protein complex 4 subunit mu 1
chr6	31158192	31158591	400	0.960524	Promoter (<=1kb)	6	31142439	31158238	15800	2	54535	ENST00000376266.9	0	ENSG00000204536	CCHCR1	coiled-coil alpha-helical rod protein 1
chr4	1712551	1712950	400	1.05289	Promoter (<=1kb)	4	1712891	1728219	15329	1	10460	ENST00000458173.4	0	ENSG00000013810	TACC3	transforming acidic coiled-coil containing protein 3
chr9	105500419	105500818	400	1.1612	Promoter (<=1kb)	9	105500659	105552433	51775	1	83856	ENST00000374707.1	0	ENSG00000106701	FSD1L	fibronectin type III and SPRY domain containing 1 like
chr6	118651448	118651847	400	1.05692	Promoter (<=1kb)	6	118460772	118651591	190820	2	387119	ENST00000368491.8	0	ENSG00000111860	CEP85L	centrosomal protein 85 like
chr9	125143414	125143813	400	0.971569	Promoter (<=1kb)	9	124942608	125143528	200921	2	286205	ENST00000336505.11	0	ENSG00000173611	SCAI	suppressor of cancer cell invasion
chr13	52406090	52406489	400	1.1635	Promoter (<=1kb)	13	52377167	52406172	29006	2	55901	ENST00000258613.5	0	ENSG00000136114	THSD1	thrombospondin type 1 domain containing 1
chr10	110871606	110872005	400	0.985719	Promoter (<=1kb)	10	110871795	110900005	28211	1	27250	ENST00000393104.6	0	ENSG00000150593	PDCD4	programmed cell death 4
chr10	119029214	119029613	400	1.1188	Promoter (<=1kb)	10	119029714	119033730	4017	1	340719	ENST00000425699.3	-101	ENSG00000188613	NANOS1	nanos C2HC-type zinc finger 1
chr19	13151701	13152100	400	1.00872	Promoter (1-2kb)	19	13150415	13154249	3835	1	9592	ENST00000587885.1	1286	ENSG00000160888	IER2	immediate early response 2
chr19	9834984	9835383	400	0.917115	Promoter (<=1kb)	19	9834079	9835013	935	2	100996288	ENST00000591174.1	0	ENSG00000267289	PIN1-DT	PIN1 divergent transcript
chr16	67719177	67719576	400	1.06321	Promoter (<=1kb)	16	67674531	67719339	44809	2	81577	ENST00000602377.1	0	ENSG00000141098	GFOD2	glucose-fructose oxidoreductase domain containing 2
chr22	21641940	21642339	400	0.95449	Promoter (<=1kb)	22	21642302	21644299	1998	1	23753	ENST00000248958.5	0	ENSG00000128228	SDF2L1	stromal cell derived factor 2 like 1
chr2	55232088	55232487	400	0.969037	Promoter (<=1kb)	2	55172547	55232293	59747	2	130162	ENST00000401408.6	0	ENSG00000162994	CLHC1	clathrin heavy chain linker domain containing 1
chr19	9785612	9786011	400	1.05276	Promoter (<=1kb)	19	9758547	9785996	27450	2	162993	ENST00000589412.5	0	ENSG00000196605	ZNF846	zinc finger protein 846
chr1	3496030	3496429	400	1.08637	Promoter (<=1kb)	1	3492639	3496014	3376	2	1953	ENST00000475790.5	-16	ENSG00000162591	MEGF6	multiple EGF like domains 6
chr17	58007190	58007589	400	1.05059	Promoter (<=1kb)	17	57989038	58007246	18209	2	6426	ENST00000578794.2	0	ENSG00000136450	SRSF1	serine and arginine rich splicing factor 1
chr2	120791929	120792328	400	1.05265	Promoter (<=1kb)	2	120792283	120991380	199098	1	2736	ENST00000341310.10	0	ENSG00000074047	GLI2	GLI family zinc finger 2
chr17	75855287	75855686	400	0.965244	Promoter (<=1kb)	17	75845699	75855335	9637	2	23558	ENST00000254806.8	0	ENSG00000132471	WBP2	WW domain binding protein 2
chr12	111405499	111405898	400	1.00235	Promoter (<=1kb)	12	111405923	111451623	45701	1	10019	ENST00000341259.7	-25	ENSG00000111252	SH2B3	SH2B adaptor protein 3
chr20	11890583	11890982	400	1.09283	Promoter (<=1kb)	20	11890723	11926609	35887	1	22903	ENST00000254977.7	0	ENSG00000132640	BTBD3	BTB domain containing 3
chr20	1466782	1467181	400	1.09088	Promoter (<=1kb)	20	1442162	1466828	24667	2	55968	ENST00000353088.6	0	ENSG00000088833	NSFL1C	NSFL1 cofactor
chr17	45247644	45248043	400	1.01216	Promoter (<=1kb)	17	45247916	45269814	21899	1	100133991	ENST00000657572.1	0	NA	MAP3K14-AS1	MAP3K14 antisense RNA 1
chr17	15502901	15503300	400	1.15304	Promoter (<=1kb)	17	15438158	15503608	65451	2	284040	ENST00000524205.3	308	ENSG00000239704	CDRT4	CMT1A duplicated region transcript 4
chr3	186109064	186109463	400	0.85998	Promoter (<=1kb)	3	186046314	186109089	62776	2	2119	ENST00000306376.10	0	ENSG00000244405	ETV5	ETS variant transcription factor 5
chr12	47758956	47759355	400	1.09779	Promoter (<=1kb)	12	47758994	47779111	20118	1	55652	ENST00000549243.5	0	ENSG00000211584	SLC48A1	solute carrier family 48 member 1
chr19	54102570	54102969	400	0.99228	Promoter (<=1kb)	19	54094670	54102686	8017	2	126014	ENST00000611261.4	0	ENSG00000170909	OSCAR	osteoclast associated Ig-like receptor
chr16	20806317	20806716	400	1.04523	Promoter (<=1kb)	16	20780193	20806473	26281	2	112479	ENST00000300005.7	0	ENSG00000196678	ERI2	ERI1 exoribonuclease family member 2
chr17	28598899	28599298	400	1.05904	Promoter (<=1kb)	17	28599133	28606910	7778	1	100506436	ENST00000556050.1	0	NA	SPAG5-AS1	SPAG5 antisense RNA 1
chr11	57406363	57406762	400	1.01606	Promoter (1-2kb)	11	57389155	57407879	18725	2	5553	ENST00000528835.1	1117	ENSG00000186652	PRG2	proteoglycan 2, pro eosinophil major basic protein
chr6	19836917	19837316	400	0.976258	Promoter (<=1kb)	6	19837370	19842197	4828	1	3400	ENST00000378700.8	-54	ENSG00000172201	ID4	inhibitor of DNA binding 4, HLH protein
chr6	151390265	151390664	400	0.928565	Promoter (<=1kb)	6	151364115	151391559	27445	2	57621	ENST00000325144.5	895	ENSG00000181472	ZBTB2	zinc finger and BTB domain containing 2
chr12	57754693	57755092	400	1.14961	Promoter (<=1kb)	12	57755103	57760411	5309	1	92979	ENST00000266643.6	-11	ENSG00000139266	MARCHF9	membrane associated ring-CH-type finger 9
chr2	96857942	96858341	400	0.963939	Promoter (<=1kb)	2	96836611	96858014	21404	2	200539	ENST00000443120.5	0	ENSG00000163126	ANKRD23	ankyrin repeat domain 23
chr16	19700202	19700601	400	1.10651	Promoter (<=1kb)	16	19699376	19701120	1745	1	57020	ENST00000566850.1	826	ENSG00000103544	VPS35L	VPS35 endosomal protein sorting factor like
chr5	150138707	150139106	400	1.01416	Promoter (1-2kb)	5	150134857	150137437	2581	2	5159	ENST00000517957.1	-1270	ENSG00000113721	PDGFRB	platelet derived growth factor receptor beta
chr1	233327291	233327690	400	0.980582	Promoter (<=1kb)	1	233327724	233385148	57425	1	84451	ENST00000366624.8	-34	ENSG00000143674	MAP3K21	mitogen-activated protein kinase kinase kinase 21
chr9	121201770	121202169	400	0.991914	Promoter (<=1kb)	9	121178133	121201869	23737	2	51552	ENST00000373840.9	0	ENSG00000119396	RAB14	RAB14, member RAS oncogene family
chr19	47113055	47113454	400	0.950202	Promoter (<=1kb)	19	47113274	47169853	56580	1	10055	ENST00000594144.5	0	ENSG00000142230	SAE1	SUMO1 activating enzyme subunit 1
chr9	35907818	35908217	400	1.07081	Promoter (1-2kb)	9	35909490	35911686	2197	1	158376	ENST00000443779.3	-1273	ENSG00000235387	SPAAR	small regulatory polypeptide of amino acid response
chr17	70169217	70169616	400	1.05287	Promoter (<=1kb)	17	70169532	70180044	10513	1	3759	ENST00000243457.4	0	ENSG00000123700	KCNJ2	potassium inwardly rectifying channel subfamily J member 2
chr16	53099808	53100207	400	0.902761	Promoter (<=1kb)	16	53099180	53122178	22999	1	80205	ENST00000564582.2	628	ENSG00000177200	CHD9	chromodomain helicase DNA binding protein 9
chr7	66628690	66629089	400	0.932677	Promoter (<=1kb)	7	66628881	66643047	14167	1	154881	ENST00000639828.2	0	ENSG00000243335	KCTD7	potassium channel tetramerization domain containing 7
chr1	243255508	243255907	400	0.973405	Promoter (<=1kb)	1	243256034	243286397	30364	1	10806	ENST00000490065.5	-127	ENSG00000054282	SDCCAG8	SHH signaling and ciliogenesis regulator SDCCAG8
chr21	45455319	45455718	400	1.1582	Promoter (<=1kb)	21	45455522	45513720	58199	1	80781	ENST00000355480.10	0	ENSG00000182871	COL18A1	collagen type XVIII alpha 1 chain
chr22	31290646	31291045	400	1.06378	Promoter (<=1kb)	22	31281594	31290754	9161	2	113791	ENST00000480654.5	0	ENSG00000100100	PIK3IP1	phosphoinositide-3-kinase interacting protein 1
chr19	11814003	11814402	400	1.04066	Promoter (<=1kb)	19	11814273	11835216	20944	1	126070	ENST00000304060.10	0	ENSG00000171295	ZNF440	zinc finger protein 440
chr14	55191525	55191924	400	1.03196	Promoter (<=1kb)	14	55148112	55191544	43433	2	9787	ENST00000395425.6	0	ENSG00000126787	DLGAP5	DLG associated protein 5
chr10	129466870	129467269	400	1.123	Promoter (<=1kb)	10	129467190	129767519	300330	1	4255	ENST00000306010.8	0	ENSG00000170430	MGMT	O-6-methylguanine-DNA methyltransferase
chr9	4490091	4490490	400	1.1152	Promoter (<=1kb)	9	4490468	4587469	97002	1	6505	ENST00000262352.8	0	ENSG00000106688	SLC1A1	solute carrier family 1 member 1
chr15	40906206	40906605	400	0.990646	Promoter (<=1kb)	15	40906811	40910337	3527	1	105370943	ENST00000503052.3	-206	NA	LOC105370943	uncharacterized LOC105370943
chr2	61538251	61538650	400	0.910984	Promoter (<=1kb)	2	61477689	61538298	60610	2	7514	ENST00000678790.1	0	ENSG00000082898	XPO1	exportin 1
chr7	100479119	100479518	400	1.03298	Promoter (<=1kb)	7	100466519	100479214	12696	2	81628	ENST00000300181.7	0	ENSG00000166925	TSC22D4	TSC22 domain family member 4
chr3	133573215	133573614	400	0.858624	Promoter (<=1kb)	3	133573686	133590261	16576	1	55573	ENST00000264993.8	-72	ENSG00000091527	CDV3	CDV3 homolog
chr6	44219436	44219835	400	1.13906	Promoter (<=1kb)	6	44219553	44234124	14572	1	2030	ENST00000651428.1	0	ENSG00000112759	SLC29A1	solute carrier family 29 member 1 (Augustine blood group)
chr14	105021119	105021518	400	1.05786	Promoter (<=1kb)	14	105009573	105021083	11511	2	55038	ENST00000336219.4	-36	ENSG00000170779	CDCA4	cell division cycle associated 4
chr14	52729836	52730235	400	0.910559	Promoter (<=1kb)	14	52730166	52774989	44824	1	6815	ENST00000354586.5	0	ENSG00000198252	STYX	serine/threonine/tyrosine interacting protein
chr17	82037546	82037945	400	1.04612	Promoter (<=1kb)	17	82037872	82039380	1509	1	113523640	ENST00000582558.2	0	ENSG00000264569	DCXR-DT	DCXR divergent transcript
chr11	59615729	59616128	400	0.89548	Promoter (<=1kb)	11	59574398	59615774	41377	2	5007	ENST00000263847.6	0	ENSG00000110048	OSBP	oxysterol binding protein
chr9	121286986	121287385	400	0.960362	Promoter (<=1kb)	9	121286592	121332656	46065	1	2934	ENST00000545652.6	394	ENSG00000148180	GSN	gelsolin
chr15	40564904	40565303	400	0.940557	Promoter (<=1kb)	15	40528683	40565011	36329	2	90416	ENST00000560305.5	0	ENSG00000128891	CCDC32	coiled-coil domain containing 32
chr10	96832381	96832780	400	1.13426	Promoter (<=1kb)	10	96832319	96958926	126608	1	84458	ENST00000676414.1	62	ENSG00000196233	LCOR	ligand dependent nuclear receptor corepressor
chr4	625266	625665	400	1.03309	Promoter (<=1kb)	4	625573	670782	45210	1	5158	ENST00000496514.6	0	ENSG00000133256	PDE6B	phosphodiesterase 6B
chr2	219206513	219206912	400	1.03113	Promoter (<=1kb)	2	219206782	219209648	2867	1	130617	ENST00000289528.10	0	ENSG00000158552	ZFAND2B	zinc finger AN1-type containing 2B
chr19	45178228	45178627	400	0.855522	Promoter (<=1kb)	19	45162928	45178237	15310	2	79090	ENST00000006275.8	0	ENSG00000007255	TRAPPC6A	trafficking protein particle complex subunit 6A
chr7	149100	149499	400	0.946659	Promoter (<=1kb)	7	135853	149438	13586	2	102723672	ENST00000462565.2	0	NA	LINC03015	long intergenic non-protein coding RNA 3015
chr19	42220028	42220427	400	0.988177	Promoter (<=1kb)	19	42220312	42228201	7890	1	116115	ENST00000301215.8	0	ENSG00000167625	ZNF526	zinc finger protein 526
chr9	21335120	21335519	400	1.09279	Promoter (<=1kb)	9	21329665	21335404	5740	2	55958	ENST00000359039.5	0	ENSG00000198642	KLHL9	kelch like family member 9
chr19	13150155	13150554	400	1.10157	Promoter (<=1kb)	19	13144058	13150287	6230	2	8677	ENST00000591843.1	0	ENSG00000104915	STX10	syntaxin 10
chr20	58890841	58891240	400	1.15506	Promoter (<=1kb)	20	58891302	58911192	19891	1	2778	ENST00000371095.7	-62	ENSG00000087460	GNAS	GNAS complex locus
chr19	14136624	14137023	400	0.901533	Promoter (<=1kb)	19	14120448	14136613	16166	2	55723	ENST00000590835.5	-11	ENSG00000105011	ASF1B	anti-silencing function 1B histone chaperone
chr19	32675087	32675486	400	0.947728	Promoter (<=1kb)	19	32597006	32675180	78175	2	84079	ENST00000306065.9	0	ENSG00000105186	ANKRD27	ankyrin repeat domain 27
chr3	12484117	12484516	400	1.09285	Promoter (<=1kb)	3	12484421	12533307	48887	1	80746	ENST00000680458.1	0	ENSG00000154743	TSEN2	tRNA splicing endonuclease subunit 2
chr21	46458561	46458960	400	0.977185	Promoter (<=1kb)	21	46458891	46570015	111125	1	23181	ENST00000417564.3	0	ENSG00000160305	DIP2A	disco interacting protein 2 homolog A
chr7	99504439	99504838	400	1.01046	Promoter (<=1kb)	7	99504662	99534700	30039	1	23660	ENST00000326775.10	0	ENSG00000196652	ZKSCAN5	zinc finger with KRAB and SCAN domains 5
chr2	36355568	36355967	400	1.06719	Promoter (<=1kb)	2	36355778	36551135	195358	1	51232	ENST00000280527.7	0	ENSG00000150938	CRIM1	cysteine rich transmembrane BMP regulator 1
chr15	41477264	41477663	400	1.04638	Promoter (<=1kb)	15	41477189	41478943	1755	1	23168	ENST00000558117.1	75	ENSG00000137815	RTF1	RTF1 homolog, Paf1/RNA polymerase II complex component
chr14	22977657	22978056	400	0.978218	Promoter (<=1kb)	14	22974047	22977737	3691	2	84962	ENST00000556731.5	0	ENSG00000129474	AJUBA	ajuba LIM protein
chr6	16761453	16761852	400	1.10433	Promoter (<=1kb)	6	16761724	16763756	2033	1	101928433	ENST00000689080.1	0	NA	ATXN1-AS1	ATXN1 antisense RNA 1
chr11	85686022	85686421	400	1.11958	Promoter (<=1kb)	11	85683848	85686195	2348	2	220388	ENST00000316398.5	0	ENSG00000179071	CCDC89	coiled-coil domain containing 89
chr1	27490154	27490553	400	1.02906	Promoter (<=1kb)	1	27404230	27490167	85938	2	10163	ENST00000618852.5	0	ENSG00000158195	WASF2	WASP family member 2
chr16	77722277	77722676	400	0.963848	Promoter (<=1kb)	16	77722492	77742260	19769	1	283927	ENST00000613075.4	0	ENSG00000140876	NUDT7	nudix hydrolase 7
chr1	26233854	26234253	400	0.903262	Promoter (<=1kb)	1	26234200	26277687	43488	1	64793	ENST00000640292.2	0	ENSG00000130695	CEP85	centrosomal protein 85
chr3	49786445	49786844	400	0.959712	Promoter (<=1kb)	3	49724294	49786542	62249	2	9807	ENST00000321599.9	0	ENSG00000176095	IP6K1	inositol hexakisphosphate kinase 1
chr10	132537317	132537716	400	0.985982	Promoter (<=1kb)	10	132537787	132783480	245694	1	3632	ENST00000368594.8	-71	ENSG00000068383	INPP5A	inositol polyphosphate-5-phosphatase A
chrX	47233392	47233791	400	1.09287	Promoter (<=1kb)	23	47233392	47240868	7477	1	8237	ENST00000377080.7	0	ENSG00000102226	USP11	ubiquitin specific peptidase 11
chr10	15096971	15097370	400	1.00126	Promoter (<=1kb)	10	15097180	15104251	7072	1	10557	ENST00000378203.5	0	ENSG00000152464	RPP38	ribonuclease P/MRP subunit p38
chr3	4978623	4979022	400	0.886613	Promoter (<=1kb)	3	4979437	4983268	3832	1	8553	ENST00000467610.1	-415	ENSG00000134107	BHLHE40	basic helix-loop-helix family member e40
chr9	89180231	89180630	400	1.07256	Promoter (1-2kb)	9	89005771	89178818	173048	2	53358	ENST00000375835.9	-1413	ENSG00000148082	SHC3	SHC adaptor protein 3
chr8	21919331	21919730	400	1.11524	Promoter (<=1kb)	8	21919662	22006585	86924	1	23039	ENST00000252512.14	0	ENSG00000130227	XPO7	exportin 7
chr21	41954071	41954470	400	1.11653	Promoter (<=1kb)	21	41885112	41954018	68907	2	25966	ENST00000380486.4	-53	ENSG00000157617	C2CD2	C2 calcium dependent domain containing 2
chr19	10764244	10764643	400	1.0199	Promoter (1-2kb)	19	10763099	10772507	9409	1	1785	ENST00000591266.1	1145	ENSG00000079805	DNM2	dynamin 2
chr20	36462667	36463066	400	1.15141	Promoter (<=1kb)	20	36461747	36527239	65493	1	22839	ENST00000340491.8	920	ENSG00000080845	DLGAP4	DLG associated protein 4
chr22	50200759	50201158	400	1.11176	Promoter (<=1kb)	22	50201011	50217616	16606	1	83642	ENST00000380903.7	0	ENSG00000073169	SELENOO	selenoprotein O
chr19	47515162	47515561	400	0.927729	Promoter (<=1kb)	19	47493083	47515091	22009	2	8775	ENST00000597274.5	-71	ENSG00000105402	NAPA	NSF attachment protein alpha
chr7	101252207	101252606	400	0.994649	Promoter (<=1kb)	7	101239594	101252316	12723	2	51024	ENST00000474120.5	0	ENSG00000214253	FIS1	fission, mitochondrial 1
chr1	58783982	58784381	400	0.851505	Promoter (<=1kb)	1	58780791	58784047	3257	2	3725	ENST00000371222.4	0	ENSG00000177606	JUN	Jun proto-oncogene, AP-1 transcription factor subunit
chr19	663211	663610	400	1.14124	Promoter (<=1kb)	19	647526	663214	15689	2	55658	ENST00000292363.10	0	ENSG00000070423	RNF126	ring finger protein 126
chr15	45634690	45635089	400	1.023	Promoter (<=1kb)	15	45634721	45669944	35224	1	58472	ENST00000561735.5	0	ENSG00000137767	SQOR	sulfide quinone oxidoreductase
chr17	42423187	42423586	400	1.07923	Promoter (<=1kb)	17	42402449	42423256	20808	2	284119	ENST00000357037.6	0	ENSG00000177469	CAVIN1	caveolae associated protein 1
chr21	36134734	36135133	400	1.14093	Promoter (<=1kb)	21	36132194	36134987	2794	2	100506428	ENST00000654957.1	0	ENSG00000236830	CBR3-AS1	CBR3 antisense RNA 1
chr16	57091386	57091785	400	1.12753	Promoter (<=1kb)	16	57092583	57148369	55787	1	221184	ENST00000290776.13	-798	ENSG00000140848	CPNE2	copine 2
chr11	117986077	117986476	400	1.09885	Promoter (<=1kb)	11	117986370	117999798	13429	1	3587	ENST00000530761.5	0	ENSG00000110324	IL10RA	interleukin 10 receptor subunit alpha
chr20	41317580	41317979	400	0.991086	Promoter (<=1kb)	20	41178455	41317731	139277	2	23051	ENST00000683867.1	0	ENSG00000174306	ZHX3	zinc fingers and homeoboxes 3
chr7	127392528	127392927	400	1.10041	Promoter (<=1kb)	7	127370043	127392691	22649	2	168850	ENST00000393313.5	0	ENSG00000048405	ZNF800	zinc finger protein 800
chr19	10502579	10502978	400	1.11642	Promoter (<=1kb)	19	10486126	10502896	16771	2	9817	ENST00000393623.6	0	ENSG00000079999	KEAP1	kelch like ECH associated protein 1
chr17	28357372	28357771	400	1.10828	Promoter (<=1kb)	17	28357642	28361177	3536	1	147007	ENST00000555264.6	0	ENSG00000244045	TMEM199	transmembrane protein 199
chr19	52570075	52570474	400	1.09521	Promoter (<=1kb)	19	52570273	52582276	12004	1	55762	ENST00000596514.5	0	ENSG00000167562	ZNF701	zinc finger protein 701
chr3	49469865	49470264	400	0.989797	Promoter (<=1kb)	3	49470132	49530831	60700	1	1605	ENST00000421560.5	0	ENSG00000173402	DAG1	dystroglycan 1
chr6	43013867	43014266	400	0.924637	Promoter (<=1kb)	6	43014103	43021298	7196	1	116138	ENST00000244670.12	0	ENSG00000124702	KLHDC3	kelch domain containing 3
chr3	51974932	51975331	400	1.05344	Promoter (<=1kb)	3	51975050	51987188	12139	1	100526760	ENST00000486081.6	0	ENSG00000114786	ABHD14A-ACY1	ABHD14A-ACY1 readthrough
chr6	32190111	32190510	400	1.06942	Promoter (<=1kb)	6	32184733	32190202	5470	2	5089	ENST00000375050.6	0	ENSG00000204304	PBX2	PBX homeobox 2
chr14	24114565	24114964	400	0.946224	Promoter (<=1kb)	14	24078662	24114949	36288	2	4901	ENST00000561028.6	0	ENSG00000129535	NRL	neural retina leucine zipper
chr12	121799965	121800364	400	1.08374	Promoter (<=1kb)	12	121779608	121800677	21070	2	54509	ENST00000546227.5	313	ENSG00000139725	RHOF	ras homolog family member F, filopodia associated
chr15	65869244	65869643	400	1.02149	Promoter (<=1kb)	15	65869456	65888247	18792	1	8766	ENST00000564910.5	0	ENSG00000103769	RAB11A	RAB11A, member RAS oncogene family
chr11	65013631	65014030	400	1.09157	Promoter (<=1kb)	11	65014160	65022184	8025	1	402	ENST00000246747.9	-130	ENSG00000213465	ARL2	ADP ribosylation factor like GTPase 2
chr11	47767314	47767713	400	0.859794	Promoter (<=1kb)	11	47716494	47767341	50848	2	23360	ENST00000263773.10	0	ENSG00000109920	FNBP4	formin binding protein 4
chr6	11537320	11537719	400	1.07277	Promoter (<=1kb)	6	11537749	11583524	45776	1	100113407	ENST00000379426.2	-30	ENSG00000205269	TMEM170B	transmembrane protein 170B
chr4	3075328	3075727	400	1.12237	Promoter (<=1kb)	4	3074681	3243957	169277	1	3064	ENST00000355072.11	647	ENSG00000197386	HTT	huntingtin
chr19	56595038	56595437	400	1.08599	Promoter (<=1kb)	19	56595313	56799602	204290	1	101929059	ENST00000650950.1	0	ENSG00000286125	ZIM2-AS1	ZIM2 antisense RNA 1
chr12	89353268	89353667	400	1.05819	Promoter (<=1kb)	12	89347235	89352501	5267	2	1848	ENST00000279488.8	-767	ENSG00000139318	DUSP6	dual specificity phosphatase 6
chr17	64506272	64506671	400	0.922739	Promoter (<=1kb)	17	64498254	64506289	8036	2	1655	ENST00000225792.10	0	ENSG00000108654	DDX5	DEAD-box helicase 5
chr22	24592972	24593371	400	1.11985	Promoter (<=1kb)	22	24585620	24593066	7447	2	388886	ENST00000446942.5	0	ENSG00000178026	LRRC75B	leucine rich repeat containing 75B
chr5	159207614	159208013	400	1.1368	Promoter (<=1kb)	5	159157409	159207826	50418	2	153830	ENST00000274542.6	0	ENSG00000145860	RNF145	ring finger protein 145
chr8	60908846	60909245	400	1.1306	Promoter (<=1kb)	8	60910053	60966456	56404	1	157807	ENST00000526936.5	-808	ENSG00000177182	CLVS1	clavesin 1
chr8	26382741	26383140	400	0.920011	Promoter (<=1kb)	8	26375913	26382941	7029	2	157489	ENST00000650042.1	0	ENSG00000228451	SDAD1P1	SDA1 domain containing 1 pseudogene 1
chr1	11012321	11012720	400	1.05049	Promoter (<=1kb)	1	11012344	11020489	8146	1	23435	ENST00000473118.5	0	ENSG00000120948	TARDBP	TAR DNA binding protein
chr5	96893325	96893724	400	1.10945	Promoter (<=1kb)	5	96892418	96902816	10399	1	64167	ENST00000515095.5	907	ENSG00000164308	ERAP2	endoplasmic reticulum aminopeptidase 2
chr5	6378407	6378806	400	0.991334	Promoter (<=1kb)	5	6371874	6378547	6674	2	84246	ENST00000255764.4	0	ENSG00000133398	MED10	mediator complex subunit 10
chr19	12938254	12938653	400	0.930283	Promoter (<=1kb)	19	12938578	12940147	1570	1	811	ENST00000587486.6	0	ENSG00000179218	CALR	calreticulin
chr21	15064871	15065270	400	1.0564	Promoter (<=1kb)	21	14961235	15064934	103700	2	8204	ENST00000400199.5	0	ENSG00000180530	NRIP1	nuclear receptor interacting protein 1
chr16	85027462	85027861	400	1.11805	Promoter (<=1kb)	16	85027782	85094230	66449	1	9764	ENST00000538274.6	0	ENSG00000135709	KIAA0513	KIAA0513
chr11	77411818	77412217	400	1.03202	Promoter (<=1kb)	11	77322017	77412064	90048	2	5058	ENST00000530617.5	0	ENSG00000149269	PAK1	p21 (RAC1) activated kinase 1
chr3	14124764	14125163	400	0.953187	Promoter (<=1kb)	3	14112077	14124870	12794	2	131474	ENST00000295767.9	0	ENSG00000163528	CHCHD4	coiled-coil-helix-coiled-coil-helix domain containing 4
chr9	75088243	75088642	400	0.968744	Promoter (<=1kb)	9	75088514	75147265	58752	1	26578	ENST00000346234.7	0	ENSG00000134996	OSTF1	osteoclast stimulating factor 1
chr17	77372921	77373320	400	1.11445	Promoter (<=1kb)	17	77373190	77500594	127405	1	10801	ENST00000423034.6	0	ENSG00000184640	SEPTIN9	septin 9
chr4	2242024	2242423	400	0.982477	Promoter (<=1kb)	4	2071918	2242121	170204	2	353497	ENST00000511885.6	0	ENSG00000130997	POLN	DNA polymerase nu
chr11	65134942	65135341	400	0.928403	Promoter (<=1kb)	11	65127279	65134532	7254	2	84447	ENST00000294256.12	-410	ENSG00000162298	SYVN1	synoviolin 1
chr5	138463966	138464365	400	0.939722	Promoter (1-2kb)	5	138465479	138469303	3825	1	1958	ENST00000239938.5	-1114	ENSG00000120738	EGR1	early growth response 1
chrX	53048344	53048743	400	1.14498	Promoter (<=1kb)	23	53048789	53080615	31827	1	54328	ENST00000332582.5	-46	ENSG00000184194	GPR173	G protein-coupled receptor 173
chr22	41946696	41947095	400	0.996379	Promoter (<=1kb)	22	41939172	41946729	7558	2	79019	ENST00000402420.1	0	ENSG00000100162	CENPM	centromere protein M
chr5	177426256	177426655	400	0.830449	Promoter (<=1kb)	5	177426496	177433189	6694	1	2870	ENST00000511244.5	0	ENSG00000198055	GRK6	G protein-coupled receptor kinase 6
chr2	48111454	48111853	400	1.01915	Promoter (<=1kb)	2	48006039	48111391	105353	2	105374593	ENST00000650693.1	-63	NA	LOC105374593	uncharacterized LOC105374593
chrX	16870210	16870609	400	1.13495	Promoter (<=1kb)	23	16844341	16870362	26022	2	5931	ENST00000380087.7	0	ENSG00000102054	RBBP7	RB binding protein 7, chromatin remodeling factor
chr19	50383964	50384363	400	0.937385	Promoter (<=1kb)	19	50384204	50418012	33809	1	5424	ENST00000600859.5	0	ENSG00000062822	POLD1	DNA polymerase delta 1, catalytic subunit
chr19	49451704	49452103	400	1.04612	Promoter (<=1kb)	19	49446298	49451814	5517	2	55011	ENST00000262265.10	0	ENSG00000104872	PIH1D1	PIH1 domain containing 1
chr19	49590075	49590474	400	0.950757	Promoter (<=1kb)	19	49556549	49590262	33714	2	51070	ENST00000599537.5	0	ENSG00000142546	NOSIP	nitric oxide synthase interacting protein
chr14	68977752	68978151	400	1.02707	Promoter (<=1kb)	14	68910022	68978240	68219	2	87	ENST00000556571.1	89	ENSG00000072110	ACTN1	actinin alpha 1
chr1	117367189	117367588	400	1.06467	Promoter (<=1kb)	1	117367449	117528872	161424	1	10905	ENST00000356554.7	0	ENSG00000198162	MAN1A2	mannosidase alpha class 1A member 2
chr21	39387576	39387975	400	1.14157	Promoter (<=1kb)	21	39387765	39397889	10125	1	7485	ENST00000380708.5	0	ENSG00000182093	GET1	guided entry of tail-anchored proteins factor 1
chr4	11428902	11429301	400	0.989188	Promoter (<=1kb)	4	11393150	11428894	35745	2	9957	ENST00000002596.6	-8	ENSG00000002587	HS3ST1	heparan sulfate-glucosamine 3-sulfotransferase 1
chr9	136363040	136363439	400	0.95956	Promoter (<=1kb)	9	136359480	136363719	4240	2	728489	ENST00000371739.3	280	ENSG00000213221	DNLZ	DNL-type zinc finger
chr15	67125608	67126007	400	1.08782	Promoter (<=1kb)	15	67125716	67190762	65047	1	4088	ENST00000540846.6	0	ENSG00000166949	SMAD3	SMAD family member 3
chr16	31094687	31095086	400	0.944088	Promoter (<=1kb)	16	31086760	31094916	8157	2	79001	ENST00000532364.1	0	ENSG00000167397	VKORC1	vitamin K epoxide reductase complex subunit 1
chr8	140511672	140512071	400	0.951143	Promoter (<=1kb)	8	140511918	140515185	3268	1	54108	ENST00000518971.1	0	ENSG00000104472	CHRAC1	chromatin accessibility complex subunit 1
chr1	151059450	151059849	400	1.0768	Promoter (<=1kb)	1	151050973	151059649	8677	2	56882	ENST00000540998.5	0	ENSG00000197622	CDC42SE1	CDC42 small effector 1
chr11	65860283	65860682	400	0.999998	Promoter (<=1kb)	11	65860433	65866439	6007	1	80198	ENST00000308110.9	0	ENSG00000172732	MUS81	MUS81 structure-specific endonuclease subunit
chr16	50066158	50066557	400	1.09626	Promoter (<=1kb)	16	50066246	50105421	39176	1	55027	ENST00000691604.1	0	ENSG00000155393	HEATR3	HEAT repeat containing 3
chr10	72272852	72273251	400	1.09559	Promoter (<=1kb)	10	72273919	72275998	2080	1	54541	ENST00000491934.3	-668	ENSG00000168209	DDIT4	DNA damage inducible transcript 4
chr2	239401101	239401500	400	0.879435	Promoter (<=1kb)	2	239401436	239402357	922	1	101928111	ENST00000409526.1	0	ENSG00000222020	HDAC4-AS1	HDAC4 antisense RNA 1
chr15	63189197	63189596	400	0.979413	Promoter (<=1kb)	15	63189560	63256594	67035	1	51762	ENST00000558990.5	0	ENSG00000166128	RAB8B	RAB8B, member RAS oncogene family
chr12	48157378	48157777	400	1.09201	Promoter (<=1kb)	12	48147789	48157515	9727	2	140461	ENST00000317697.8	0	ENSG00000177981	ASB8	ankyrin repeat and SOCS box containing 8
chr14	104752779	104753178	400	0.903318	Promoter (<=1kb)	14	104753147	104757479	4333	1	10572	ENST00000535554.4	0	ENSG00000184990	SIVA1	SIVA1 apoptosis inducing factor
chr14	59484201	59484600	400	1.021	Promoter (<=1kb)	14	59472606	59484408	11803	2	112849	ENST00000247194.9	0	ENSG00000126790	L3HYPDH	trans-L-3-hydroxyproline dehydratase
chr22	30325086	30325485	400	1.10188	Promoter (1-2kb)	22	30291993	30326901	34909	2	83874	ENST00000403477.7	1416	ENSG00000099992	TBC1D10A	TBC1 domain family member 10A
chr21	46286162	46286561	400	1.09578	Promoter (<=1kb)	21	46286342	46297751	11410	1	54059	ENST00000397701.9	0	ENSG00000182362	YBEY	ybeY metalloendoribonuclease
chr1	183635632	183636031	400	0.942702	Promoter (<=1kb)	1	183620846	183635783	14938	2	10092	ENST00000359856.11	0	ENSG00000162704	ARPC5	actin related protein 2/3 complex subunit 5
chr10	128064632	128065031	400	1.03755	Promoter (1-2kb)	10	128062919	128070841	7923	1	5791	ENST00000492479.1	1713	ENSG00000132334	PTPRE	protein tyrosine phosphatase receptor type E
chr19	45677304	45677703	400	1.0955	Promoter (<=1kb)	19	45677526	45678400	875	1	2696	ENST00000591224.1	0	ENSG00000010310	GIPR	gastric inhibitory polypeptide receptor
chr1	941561	941960	400	1.13958	Promoter (<=1kb)	1	942103	942802	700	1	148398	ENST00000466827.1	-143	ENSG00000187634	SAMD11	sterile alpha motif domain containing 11
chr9	134055988	134056387	400	1.05109	Promoter (<=1kb)	9	134052433	134056012	3580	2	8019	ENST00000371842.2	0	ENSG00000169925	BRD3	bromodomain containing 3
chr5	57173745	57174144	400	0.909171	Promoter (<=1kb)	5	57173948	57264679	90732	1	65056	ENST00000424459.7	0	ENSG00000062194	GPBP1	GC-rich promoter binding protein 1
chr6	43629166	43629565	400	0.960423	Promoter (<=1kb)	6	43620494	43629264	8771	2	54676	ENST00000307126.10	0	ENSG00000172432	GTPBP2	GTP binding protein 2
chr1	45499960	45500359	400	0.870318	Promoter (<=1kb)	1	45493866	45500073	6208	2	126661	ENST00000629482.3	0	ENSG00000280670	CCDC163	coiled-coil domain containing 163
chr12	56360105	56360504	400	0.870714	Promoter (<=1kb)	12	56341597	56360107	18511	2	6773	ENST00000314128.9	0	ENSG00000170581	STAT2	signal transducer and activator of transcription 2
chr7	100429125	100429524	400	0.95505	Promoter (<=1kb)	7	100429375	100431482	2108	1	56257	ENST00000479201.1	0	ENSG00000146834	MEPCE	methylphosphate capping enzyme
chr2	37925228	37925627	400	1.04737	Promoter (<=1kb)	2	37925287	38017744	92458	1	151393	ENST00000354545.8	0	ENSG00000115841	RMDN2	regulator of microtubule dynamics 2
chr19	47227819	47228218	400	1.0749	Promoter (<=1kb)	19	47221645	47227189	5545	2	27113	ENST00000598636.1	-630	ENSG00000105327	BBC3	BCL2 binding component 3
chr12	62259997	62260396	400	0.903227	Promoter (<=1kb)	12	62260359	62260454	96	1	102465133	ENST00000618986.1	0	ENSG00000284360	MIR6125	microRNA 6125
chr17	75632967	75633366	400	1.07404	Promoter (<=1kb)	17	75633434	75641404	7971	1	643008	ENST00000375215.3	-68	ENSG00000204323	SMIM5	small integral membrane protein 5
chr20	35619199	35619598	400	1.01769	Promoter (<=1kb)	20	35619585	35621049	1465	1	6676	ENST00000430878.1	0	ENSG00000061656	SPAG4	sperm associated antigen 4
chr10	43105395	43105794	400	1.12544	Promoter (<=1kb)	10	43104753	43130271	25519	1	5979	ENST00000683007.1	642	ENSG00000165731	RET	ret proto-oncogene
chr1	235866854	235867253	400	0.95218	Promoter (<=1kb)	1	235661041	235866906	205866	2	1130	ENST00000389793.7	0	ENSG00000143669	LYST	lysosomal trafficking regulator
chr2	24084198	24084597	400	0.977789	Promoter (<=1kb)	2	24077634	24084326	6693	2	9540	ENST00000407482.5	0	ENSG00000115129	TP53I3	tumor protein p53 inducible protein 3
chr19	3557503	3557902	400	1.0769	Promoter (<=1kb)	19	3544199	3557563	13365	2	126321	ENST00000588918.5	0	ENSG00000161091	MFSD12	major facilitator superfamily domain containing 12
chr11	73876691	73877090	400	0.985151	Promoter (<=1kb)	11	73872667	73876846	4180	2	51287	ENST00000355693.5	0	ENSG00000181924	COA4	cytochrome c oxidase assembly factor 4 homolog
chr20	23879802	23880201	400	0.952073	Promoter (<=1kb)	20	23875934	23879748	3815	2	1473	ENST00000304710.5	-54	ENSG00000170367	CST5	cystatin D
chr1	156741032	156741431	400	0.902718	Promoter (<=1kb)	1	156737303	156741088	3786	2	79590	ENST00000361531.6	0	ENSG00000143314	MRPL24	mitochondrial ribosomal protein L24
chr17	16282483	16282882	400	1.04658	Promoter (<=1kb)	17	16282014	16282088	75	1	100302124	ENST00000408428.1	469	ENSG00000221355	MIR1288	microRNA 1288
chr7	128909788	128910187	400	1.04143	Promoter (<=1kb)	7	128876865	128910709	33845	2	375616	ENST00000610776.5	522	ENSG00000135253	KCP	kielin cysteine rich BMP regulator
chr8	143940111	143940510	400	0.992556	Promoter (<=1kb)	8	143915153	143939597	24445	2	5339	ENST00000345136.8	-514	ENSG00000178209	PLEC	plectin
chr16	3283138	3283537	400	1.02561	Promoter (<=1kb)	16	3283485	3286060	2576	1	10127	ENST00000572748.1	0	ENSG00000006194	ZNF263	zinc finger protein 263
chr9	132944476	132944875	400	1.0501	Promoter (<=1kb)	9	132891349	132944616	53268	2	7248	ENST00000298552.9	0	ENSG00000165699	TSC1	TSC complex subunit 1
chr1	156053690	156054089	400	1.10118	Promoter (<=1kb)	1	156035299	156053798	18500	2	56893	ENST00000368309.4	0	ENSG00000160803	UBQLN4	ubiquilin 4
chr6	57313799	57314198	400	0.893317	Promoter (<=1kb)	6	57314805	57326370	11566	1	5558	ENST00000370687.6	-607	ENSG00000146143	PRIM2	DNA primase subunit 2
chr4	1346870	1347269	400	0.968076	Promoter (<=1kb)	4	1347059	1387868	40810	1	57654	ENST00000679192.1	0	ENSG00000163945	UVSSA	UV stimulated scaffold protein A
chr1	51617104	51617503	400	1.00344	Promoter (<=1kb)	1	51617109	51788469	171361	1	114883	ENST00000453295.5	0	ENSG00000117859	OSBPL9	oxysterol binding protein like 9
chr22	20079817	20080216	400	1.04614	Promoter (<=1kb)	22	20080232	20111875	31644	1	54487	ENST00000383024.6	-16	ENSG00000128191	DGCR8	DGCR8 microprocessor complex subunit
chr18	59139569	59139968	400	0.965439	Promoter (<=1kb)	18	59139866	59157311	17446	1	90701	ENST00000509791.7	0	ENSG00000166562	SEC11C	SEC11 homolog C, signal peptidase complex subunit
chr6	149593448	149593847	400	1.10507	Promoter (<=1kb)	6	149594084	149594543	460	1	645958	ENST00000482817.1	-237	NA	RPS18P9	ribosomal protein S18 pseudogene 9
chr17	82098172	82098571	400	1.05969	Promoter (<=1kb)	17	82078338	82098236	19899	2	2194	ENST00000306749.4	0	ENSG00000169710	FASN	fatty acid synthase
chr2	48314157	48314556	400	0.852033	Promoter (<=1kb)	2	47924181	48314206	390026	2	105374591	ENST00000651429.1	0	NA	LOC105374591	uncharacterized LOC105374591
chr16	57735410	57735809	400	0.874916	Promoter (<=1kb)	16	57735739	57752055	16317	1	10300	ENST00000562592.5	0	ENSG00000140854	KATNB1	katanin regulatory subunit B1
chr6	41073628	41074027	400	1.10046	Promoter (<=1kb)	6	41072983	41097950	24968	1	4800	ENST00000353205.5	645	ENSG00000001167	NFYA	nuclear transcription factor Y subunit alpha
chrX	44872787	44873186	400	1.06282	Promoter (<=1kb)	23	44873188	45112325	239138	1	7403	ENST00000676062.1	-2	ENSG00000147050	KDM6A	lysine demethylase 6A
chr12	55973721	55974120	400	0.822063	Promoter (<=1kb)	12	55973913	55994706	20794	1	5869	ENST00000553116.5	0	ENSG00000111540	RAB5B	RAB5B, member RAS oncogene family
chr4	1309332	1309731	400	0.989144	Promoter (<=1kb)	4	1309443	1339384	29942	1	10296	ENST00000510794.5	0	ENSG00000090316	MAEA	macrophage erythroblast attacher, E3 ubiquitin ligase
chr5	140639218	140639617	400	0.954917	Promoter (<=1kb)	5	140639435	140642053	2619	1	55374	ENST00000513002.5	0	ENSG00000113119	TMCO6	transmembrane and coiled-coil domains 6
chr19	40444549	40444948	400	0.963582	Promoter (<=1kb)	19	40440844	40444335	3492	2	29946	ENST00000322354.4	-214	ENSG00000167565	SERTAD3	SERTA domain containing 3
chr7	106112291	106112690	400	1.01387	Promoter (<=1kb)	7	106090505	106112312	21808	2	6856	ENST00000455385.7	0	ENSG00000008282	SYPL1	synaptophysin like 1
chr12	12611641	12612040	400	1.07205	Promoter (<=1kb)	12	12611827	12637574	25748	1	1389	ENST00000540224.1	0	ENSG00000111269	CREBL2	cAMP responsive element binding protein like 2
chr2	169479422	169479821	400	1.04778	Promoter (<=1kb)	2	169479480	169482710	3231	1	129880	ENST00000469980.1	0	ENSG00000163093	BBS5	Bardet-Biedl syndrome 5
chr10	5889894	5890293	400	0.939045	Promoter (<=1kb)	10	5878122	5889906	11785	2	54522	ENST00000191063.8	0	ENSG00000134461	ANKRD16	ankyrin repeat domain 16
chr8	143558178	143558577	400	1.12348	Promoter (<=1kb)	8	143556821	143558277	1457	2	100310756	ENST00000686113.1	0	ENSG00000289161	LOC100310756	uncharacterized LOC100310756
chr11	834816	835215	400	0.947526	Promoter (<=1kb)	11	834872	836436	1565	1	977	ENST00000528867.5	0	ENSG00000177697	CD151	CD151 molecule (Raph blood group)
chr11	62771154	62771553	400	1.04163	Promoter (<=1kb)	11	62771357	62776387	5031	1	10629	ENST00000526261.1	0	ENSG00000162227	TAF6L	TATA-box binding protein associated factor 6 like
chr6	42746771	42747170	400	1.01883	Promoter (<=1kb)	6	42746958	42868390	121433	1	23506	ENST00000614467.4	0	ENSG00000112624	BICRAL	BICRA like chromatin remodeling complex associated protein
chr1	201283228	201283627	400	1.10186	Promoter (<=1kb)	1	201283452	201332993	49542	1	5317	ENST00000263946.7	0	ENSG00000081277	PKP1	plakophilin 1
chr17	28041433	28041832	400	0.893622	Promoter (<=1kb)	17	28041737	28048324	6588	1	102724517	ENST00000583517.1	0	NA	LOC102724517	uncharacterized LOC102724517
chr6	28335569	28335968	400	1.04353	Promoter (<=1kb)	6	28327472	28335936	8465	2	64288	ENST00000447021.1	0	ENSG00000235109	ZSCAN31	zinc finger and SCAN domain containing 31
chr8	144265225	144265624	400	1.10511	Promoter (<=1kb)	8	144264544	144265459	916	2	23246	ENST00000569160.1	0	ENSG00000261236	BOP1	BOP1 ribosomal biogenesis factor
chr22	19289813	19290212	400	1.05306	Promoter (1-2kb)	22	19180733	19291661	110929	2	8218	ENST00000615606.4	1449	ENSG00000070371	CLTCL1	clathrin heavy chain like 1
chr9	34992373	34992772	400	1.02528	Promoter (<=1kb)	9	34992872	34996519	3648	1	25822	ENST00000443266.2	-100	ENSG00000137094	DNAJB5	DnaJ heat shock protein family (Hsp40) member B5
chr6	28267068	28267467	400	1.11605	Promoter (<=1kb)	6	28267121	28281580	14460	1	7741	ENST00000621053.1	0	ENSG00000197062	ZSCAN26	zinc finger and SCAN domain containing 26
chr19	38335928	38336327	400	1.06401	Promoter (<=1kb)	19	38335996	38361749	25754	1	57828	ENST00000409410.6	0	ENSG00000099338	CATSPERG	cation channel sperm associated auxiliary subunit gamma
chr22	28741705	28742104	400	0.944055	Promoter (<=1kb)	22	28687743	28741811	54069	2	11200	ENST00000425190.7	0	ENSG00000183765	CHEK2	checkpoint kinase 2
chr16	68539053	68539452	400	1.1296	Promoter (<=1kb)	16	68539213	68567131	27919	1	146198	ENST00000570495.5	0	ENSG00000184939	ZFP90	ZFP90 zinc finger protein
chr3	99638337	99638736	400	1.04606	Promoter (<=1kb)	3	99638475	99680462	41988	1	1295	ENST00000463753.5	0	ENSG00000144810	COL8A1	collagen type VIII alpha 1 chain
chr22	41367183	41367582	400	1.09324	Promoter (<=1kb)	22	41367333	41399324	31992	1	7008	ENST00000406644.7	0	ENSG00000167074	TEF	TEF transcription factor, PAR bZIP family member
chr3	23945836	23946235	400	1.01322	Promoter (<=1kb)	3	23946121	23977543	31423	1	9975	ENST00000492552.5	0	ENSG00000174738	NR1D2	nuclear receptor subfamily 1 group D member 2
chr6	31902056	31902455	400	1.08526	Promoter (<=1kb)	6	31899613	31902086	2474	2	221527	ENST00000375527.3	0	ENSG00000204366	ZBTB12	zinc finger and BTB domain containing 12
chr17	45171611	45172010	400	1.13217	Promoter (<=1kb)	17	45168800	45171485	2686	2	105371795	ENST00000589796.2	-126	ENSG00000267288	LOC105371795	uncharacterized LOC105371795
chr20	50509963	50510362	400	0.892304	Promoter (<=1kb)	20	50510321	50584760	74440	1	5770	ENST00000541713.5	0	ENSG00000196396	PTPN1	protein tyrosine phosphatase non-receptor type 1
chr19	49453318	49453717	400	0.971429	Promoter (<=1kb)	19	49446369	49453494	7126	2	55011	ENST00000596049.5	0	ENSG00000104872	PIH1D1	PIH1 domain containing 1
chr22	35299969	35300368	400	0.868598	Promoter (<=1kb)	22	35299894	35347973	48080	1	10043	ENST00000449058.7	75	ENSG00000100284	TOM1	target of myb1 membrane trafficking protein
chrX	17736978	17737377	400	1.05401	Promoter (<=1kb)	23	17737449	17754988	17540	1	6322	ENST00000398080.5	-72	ENSG00000047634	SCML1	Scm polycomb group protein like 1
chr12	6753452	6753851	400	0.92483	Promoter (<=1kb)	12	6747996	6753141	5146	2	8079	ENST00000203630.10	-311	ENSG00000089693	MLF2	myeloid leukemia factor 2
chr15	83067187	83067586	400	1.01918	Promoter (<=1kb)	15	83067335	83067415	81	1	100616404	ENST00000584082.1	0	ENSG00000263643	MIR4515	microRNA 4515
chr19	48624058	48624457	400	0.971832	Promoter (<=1kb)	19	48624343	48626358	2016	1	56848	ENST00000601704.1	0	ENSG00000063176	SPHK2	sphingosine kinase 2
chr5	65624158	65624557	400	0.978322	Promoter (<=1kb)	5	65589690	65624333	34644	2	373	ENST00000231524.14	0	ENSG00000113595	TRIM23	tripartite motif containing 23
chr7	43647945	43648344	400	0.936301	Promoter (<=1kb)	7	43647216	43648754	1539	2	55744	ENST00000459713.1	410	ENSG00000106603	COA1	cytochrome c oxidase assembly factor 1
chr1	2199263	2199662	400	0.959047	Promoter (<=1kb)	1	2189548	2199907	10360	2	199990	ENST00000401813.7	245	ENSG00000162585	FAAP20	FA core complex associated protein 20
chr19	41353925	41354324	400	1.06412	Promoter (<=1kb)	19	41354169	41384083	29915	1	641649	ENST00000604123.5	0	ENSG00000142046	TMEM91	transmembrane protein 91
chr2	218287122	218287521	400	0.945447	Promoter (<=1kb)	2	218278536	218287303	8768	2	64114	ENST00000418569.5	0	ENSG00000135926	TMBIM1	transmembrane BAX inhibitor motif containing 1
chr8	86342291	86342690	400	1.02986	Promoter (<=1kb)	8	86342547	86468503	125957	1	11059	ENST00000517970.6	0	ENSG00000123124	WWP1	WW domain containing E3 ubiquitin protein ligase 1
chr9	131111118	131111517	400	1.0524	Promoter (<=1kb)	9	131111402	131120438	9037	1	83543	ENST00000372301.2	0	ENSG00000126878	AIF1L	allograft inflammatory factor 1 like
chr9	133375981	133376380	400	0.991555	Promoter (<=1kb)	9	133376366	133406096	29731	1	169436	ENST00000371957.4	0	ENSG00000198870	STKLD1	serine/threonine kinase like domain containing 1
chr6	89829559	89829958	400	0.821441	Promoter (<=1kb)	6	89829894	89862793	32900	1	9994	ENST00000552401.5	0	ENSG00000118412	CASP8AP2	caspase 8 associated protein 2
chr21	33266072	33266471	400	1.12988	Promoter (<=1kb)	21	33263873	33266264	2392	2	100288432	ENST00000411998.2	0	NA	IL10RB-DT	IL10RB divergent transcript
chr13	28137967	28138366	400	1.10347	Promoter (<=1kb)	13	28138506	28272313	133808	1	255967	ENST00000503791.5	-140	ENSG00000152520	PAN3	poly(A) specific ribonuclease subunit PAN3
chr14	102509656	102510055	400	1.09278	Promoter (<=1kb)	14	102501767	102509776	8010	2	122416	ENST00000286918.9	0	ENSG00000156381	ANKRD9	ankyrin repeat domain 9
chr1	1164762	1165161	400	1.08179	Promoter (1-2kb)	1	1167104	1167198	95	1	406984	ENST00000384997.3	-1943	ENSG00000207730	MIR200B	microRNA 200b
chr1	231627298	231627697	400	1.12885	Promoter (<=1kb)	1	231626837	232009654	382818	1	27185	ENST00000422590.6	461	ENSG00000162946	DISC1	DISC1 scaffold protein
chr16	2223256	2223655	400	0.957359	Promoter (<=1kb)	16	2223580	2235742	12163	1	1877	ENST00000565090.5	0	ENSG00000167967	E4F1	E4F transcription factor 1
chr13	98430349	98430748	400	1.12909	Promoter (<=1kb)	13	98431043	98436101	5059	1	10160	ENST00000423063.2	-295	ENSG00000152767	FARP1	FERM, ARH/RhoGEF and pleckstrin domain protein 1
chr3	33440396	33440795	400	0.837879	Promoter (<=1kb)	3	33388336	33440405	52070	2	7342	ENST00000283629.8	0	ENSG00000153560	UBP1	upstream binding protein 1
chr13	50082017	50082416	400	0.995696	Promoter (<=1kb)	13	50082169	50107202	25034	1	10301	ENST00000655550.1	0	ENSG00000176124	DLEU1	deleted in lymphocytic leukemia 1
chr14	57268676	57269075	400	1.07156	Promoter (<=1kb)	14	57200507	57268905	68399	2	10640	ENST00000621441.5	0	ENSG00000070367	EXOC5	exocyst complex component 5
chr12	48865745	48866144	400	1.01906	Promoter (<=1kb)	12	48857145	48865870	8726	2	27289	ENST00000309739.6	0	ENSG00000172602	RND1	Rho family GTPase 1
chr8	102864077	102864476	400	1.02905	Promoter (<=1kb)	8	102864271	103002424	138154	1	100506753	ENST00000659614.1	0	NA	MAILR	macrophage interferon regulatory lncRNA
chr6	30742580	30742979	400	0.939443	Promoter (<=1kb)	6	30727709	30742687	14979	2	10211	ENST00000376389.8	0	ENSG00000137312	FLOT1	flotillin 1
chr11	1559363	1559762	400	0.956873	Promoter (<=1kb)	11	1557523	1559443	1921	2	1850	ENST00000528778.1	0	ENSG00000184545	DUSP8	dual specificity phosphatase 8
chr8	94553401	94553800	400	0.907533	Promoter (<=1kb)	8	94553668	94570613	16946	1	101926977	ENST00000658286.1	0	ENSG00000253704	VIRMA-DT	VIRMA divergent transcript
chr16	81096274	81096673	400	0.878965	Promoter (<=1kb)	16	81022316	81096284	73969	2	107984858	ENST00000640345.1	0	NA	CENPN-AS1	CENPN antisense RNA 1
chr17	56833823	56834222	400	0.98609	Promoter (<=1kb)	17	56791913	56833920	42008	2	339210	ENST00000397861.7	0	ENSG00000214226	C17orf67	chromosome 17 open reading frame 67
chr19	925522	925921	400	1.08809	Promoter (<=1kb)	19	925781	929498	3718	1	1820	ENST00000585895.1	0	ENSG00000116017	ARID3A	AT-rich interaction domain 3A
chr7	21427144	21427543	400	0.85022	Promoter (<=1kb)	7	21428043	21477239	49197	1	6671	ENST00000432066.2	-500	ENSG00000105866	SP4	Sp4 transcription factor
chr11	9314528	9314927	400	0.942712	Promoter (<=1kb)	11	9280654	9314567	33914	2	440026	ENST00000299596.8	0	ENSG00000166471	TMEM41B	transmembrane protein 41B
chr10	110304831	110305230	400	1.05915	Promoter (<=1kb)	10	110290730	110304920	14191	2	10285	ENST00000369603.10	0	ENSG00000119953	SMNDC1	survival motor neuron domain containing 1
chr5	151051165	151051564	400	1.08362	Promoter (1-2kb)	5	151032050	151049903	17854	2	10318	ENST00000521423.1	-1262	ENSG00000145901	TNIP1	TNFAIP3 interacting protein 1
chr5	176647165	176647564	400	0.945989	Promoter (<=1kb)	5	176647387	176659020	11634	1	26262	ENST00000310032.12	0	ENSG00000048140	TSPAN17	tetraspanin 17
chr16	84618695	84619094	400	0.890922	Promoter (<=1kb)	16	84565596	84618078	52483	2	23406	ENST00000262428.5	-617	ENSG00000103187	COTL1	coactosin like F-actin binding protein 1
chr14	68938649	68939048	400	1.04158	Promoter (<=1kb)	14	68874133	68938002	63870	2	87	ENST00000684182.1	-647	ENSG00000072110	ACTN1	actinin alpha 1
chr20	36064767	36065166	400	0.906246	Promoter (<=1kb)	20	36064803	36085656	20854	1	2036	ENST00000654816.1	0	ENSG00000088367	EPB41L1	erythrocyte membrane protein band 4.1 like 1
chr9	99104827	99105226	400	0.987516	Promoter (<=1kb)	9	99105111	99153649	48539	1	7046	ENST00000374990.6	0	ENSG00000106799	TGFBR1	transforming growth factor beta receptor 1
chr1	155193452	155193851	400	0.998961	Promoter (<=1kb)	1	155192202	155192916	715	2	4582	ENST00000466913.1	-536	ENSG00000185499	MUC1	mucin 1, cell surface associated
chrX	48003886	48004285	400	1.10319	Promoter (<=1kb)	23	47974851	48003989	29139	2	7569	ENST00000376943.8	0	ENSG00000147118	ZNF182	zinc finger protein 182
chr12	107092101	107092500	400	0.962404	Promoter (1-2kb)	12	107072935	107093513	20579	2	1407	ENST00000550633.1	1013	ENSG00000008405	CRY1	cryptochrome circadian regulator 1
chr22	17638491	17638890	400	1.00439	Promoter (<=1kb)	22	17638584	17730855	92272	1	23786	ENST00000337612.9	0	ENSG00000099968	BCL2L13	BCL2 like 13
chr5	139652289	139652688	400	0.945515	Promoter (1-2kb)	5	139650989	139680743	29755	1	51523	ENST00000512816.1	1300	ENSG00000171604	CXXC5	CXXC finger protein 5
chr17	81891579	81891978	400	1.03415	Promoter (<=1kb)	17	81887835	81891586	3752	2	10189	ENST00000505490.3	0	ENSG00000183684	ALYREF	Aly/REF export factor
chr9	69376549	69376948	400	1.10298	Promoter (<=1kb)	9	69375783	69392454	16672	1	9413	ENST00000460871.1	766	ENSG00000135063	FAM189A2	family with sequence similarity 189 member A2
chr5	179698628	179699027	400	0.812564	Promoter (<=1kb)	5	179698906	179730925	32020	1	821	ENST00000452673.6	0	ENSG00000127022	CANX	calnexin
chr11	101914863	101915262	400	0.964476	Promoter (<=1kb)	11	101915010	102001062	86053	1	57562	ENST00000263468.13	0	ENSG00000110318	CEP126	centrosomal protein 126
chr3	15601516	15601915	400	0.838332	Promoter (<=1kb)	3	15560699	15601569	40871	2	26061	ENST00000321169.10	0	ENSG00000131373	HACL1	2-hydroxyacyl-CoA lyase 1
chr9	130712515	130712914	400	0.913144	Promoter (<=1kb)	9	130713016	130885683	172668	1	25	ENST00000372348.7	-102	ENSG00000097007	ABL1	ABL proto-oncogene 1, non-receptor tyrosine kinase
chr16	2155341	2155740	400	0.893354	Promoter (<=1kb)	16	2154792	2155405	614	2	100507303	ENST00000563192.2	0	ENSG00000260260	SNHG19	small nucleolar RNA host gene 19
chr16	4313932	4314331	400	1.09951	Promoter (<=1kb)	16	4314761	4339597	24837	1	84662	ENST00000262366.7	-430	ENSG00000126603	GLIS2	GLIS family zinc finger 2
chr17	48101230	48101629	400	1.08008	Promoter (<=1kb)	17	48070059	48101478	31420	2	10951	ENST00000225603.9	0	ENSG00000108468	CBX1	chromobox 1
chr6	2245409	2245808	400	1.05561	Promoter (<=1kb)	6	2245718	2484007	238290	1	100508120	ENST00000657072.1	0	ENSG00000250903	GMDS-DT	GMDS divergent transcript
chr6	13328386	13328785	400	1.07712	Promoter (<=1kb)	6	13274849	13328544	53696	2	107080638	ENST00000421203.6	0	ENSG00000145979	TBC1D7-LOC100130357	TBC1D7-LOC100130357 readthrough
chr2	28390426	28390825	400	1.06827	Promoter (1-2kb)	2	28392448	28408802	16355	1	2355	ENST00000460736.1	-1623	ENSG00000075426	FOSL2	FOS like 2, AP-1 transcription factor subunit
chr17	43024410	43024809	400	1.0685	Promoter (<=1kb)	17	43018749	43025122	6374	2	10493	ENST00000587062.1	313	ENSG00000108828	VAT1	vesicle amine transport 1
chr9	126804800	126805199	400	1.10398	Promoter (<=1kb)	9	126805006	126838210	33205	1	23099	ENST00000449886.5	0	ENSG00000169155	ZBTB43	zinc finger and BTB domain containing 43
chr11	94128624	94129023	400	1.0437	Promoter (<=1kb)	11	94128841	94181968	53128	1	24145	ENST00000227638.8	0	ENSG00000110218	PANX1	pannexin 1
chr22	31749975	31750374	400	1.01031	Promoter (<=1kb)	22	31681347	31750132	68786	2	253143	ENST00000327423.11	0	ENSG00000183530	PRR14L	proline rich 14 like
chr19	58347593	58347992	400	1.11652	Promoter (<=1kb)	19	58345178	58347634	2457	2	1	ENST00000596924.1	0	ENSG00000121410	A1BG	alpha-1-B glycoprotein
chr16	2340727	2341126	400	1.08087	Promoter (<=1kb)	16	2275881	2340728	64848	2	21	ENST00000301732.10	0	ENSG00000167972	ABCA3	ATP binding cassette subfamily A member 3
chr6	3118373	3118772	400	0.952122	Promoter (<=1kb)	6	3118374	3152575	34202	1	670	ENST00000434640.5	0	ENSG00000137274	BPHL	biphenyl hydrolase like
chr17	76726463	76726862	400	1.0215	Promoter (<=1kb)	17	76726830	76733516	6687	1	124512	ENST00000589977.5	0	ENSG00000181038	METTL23	methyltransferase like 23
chr17	43483630	43484029	400	1.0436	Promoter (<=1kb)	17	43483865	43492292	8428	1	1659	ENST00000592258.5	0	ENSG00000067596	DHX8	DEAH-box helicase 8
chr19	55247550	55247949	400	1.08681	Promoter (<=1kb)	19	55230490	55247372	16883	2	22870	ENST00000587283.5	-178	ENSG00000105063	PPP6R1	protein phosphatase 6 regulatory subunit 1
chr12	47079946	47080345	400	0.988978	Promoter (<=1kb)	12	47076447	47079959	3513	2	347902	ENST00000550413.2	0	ENSG00000139211	AMIGO2	adhesion molecule with Ig like domain 2
chr19	45001809	45002208	400	0.928465	Promoter (<=1kb)	19	45001464	45038192	36729	1	5971	ENST00000221452.13	345	ENSG00000104856	RELB	RELB proto-oncogene, NF-kB subunit
chr20	35742307	35742706	400	0.917294	Promoter (<=1kb)	20	35703610	35742312	38703	2	9584	ENST00000361162.10	0	ENSG00000131051	RBM39	RNA binding motif protein 39
chr9	135907618	135908017	400	1.07275	Promoter (<=1kb)	9	135907812	135913513	5702	1	107987141	ENST00000423793.1	0	NA	CAMSAP1-DT	CAMSAP1 divergent transcript
chr5	150640619	150641018	400	0.941641	Promoter (<=1kb)	5	150640660	150659207	18548	1	11346	ENST00000307662.5	0	ENSG00000171992	SYNPO	synaptopodin
chr17	41918922	41919321	400	0.960501	Promoter (<=1kb)	17	41866917	41918962	52046	2	47	ENST00000590151.5	0	ENSG00000131473	ACLY	ATP citrate lyase
chr1	167936098	167936497	400	0.995764	Promoter (<=1kb)	1	167936274	167991339	55066	1	55827	ENST00000470919.5	0	ENSG00000143164	DCAF6	DDB1 and CUL4 associated factor 6
chr11	65662962	65663361	400	1.07721	Promoter (<=1kb)	11	65663001	65671718	8718	1	105369347	ENST00000691526.1	0	ENSG00000285533	RELA-DT	RELA divergent transcript
chr16	589672	590071	400	0.968828	Promoter (<=1kb)	16	590066	629268	39203	1	57799	ENST00000248139.8	0	ENSG00000197562	RAB40C	RAB40C, member RAS oncogene family
chr16	401662	402061	400	1.10441	Promoter (<=1kb)	16	401858	406729	4872	1	26063	ENST00000627716.2	0	ENSG00000242612	DECR2	2,4-dienoyl-CoA reductase 2
chr17	30600120	30600519	400	1.11003	Promoter (<=1kb)	17	30600796	30615980	15185	1	107133515	ENST00000579301.5	-277	NA	SMURF2P1-LRRC37BP1	SMURF2P1-LRRC37BP1 readthrough transcribed pseudogene
chr6	43053685	43054084	400	1.01439	Promoter (<=1kb)	6	43037617	43053851	16235	2	9820	ENST00000265348.9	0	ENSG00000044090	CUL7	cullin 7
chr3	88058917	88059316	400	0.882458	Promoter (<=1kb)	3	88059255	88144660	85406	1	55279	ENST00000636215.2	0	ENSG00000175105	ZNF654	zinc finger protein 654
chr17	77286594	77286993	400	1.08718	Promoter (<=1kb)	17	77286307	77402449	116143	1	10801	ENST00000590576.5	287	ENSG00000184640	SEPTIN9	septin 9
chr21	31344082	31344481	400	1.06065	Promoter (<=1kb)	21	31118418	31344261	225844	2	7074	ENST00000541036.6	0	ENSG00000156299	TIAM1	TIAM Rac1 associated GEF 1
chr19	35757850	35758249	400	0.863935	Promoter (<=1kb)	19	35755639	35758079	2441	2	126393	ENST00000592984.6	0	ENSG00000004776	HSPB6	heat shock protein family B (small) member 6
chr12	119988521	119988920	400	1.08415	Promoter (<=1kb)	12	119989236	120094494	105259	1	92558	ENST00000548673.6	-316	ENSG00000135127	BICDL1	BICD family like cargo adaptor 1
chr19	47274050	47274449	400	1.06259	Promoter (<=1kb)	19	47274885	47275723	839	1	255783	ENST00000552360.4	-436	ENSG00000257704	INAFM1	InaF motif containing 1
chr10	27100278	27100677	400	1.05715	Promoter (<=1kb)	10	27004116	27100494	96379	2	22852	ENST00000376087.5	0	ENSG00000107890	ANKRD26	ankyrin repeat domain containing 26
chr6	33299265	33299664	400	1.02817	Promoter (<=1kb)	6	33291654	33298942	7289	2	5863	ENST00000497454.6	-323	ENSG00000237441	RGL2	ral guanine nucleotide dissociation stimulator like 2
chr12	48852079	48852478	400	0.971128	Promoter (<=1kb)	12	48829756	48852163	22408	2	9416	ENST00000308025.8	0	ENSG00000174243	DDX23	DEAD-box helicase 23
chr16	67183480	67183879	400	0.925012	Promoter (<=1kb)	16	67176771	67183586	6816	2	653319	ENST00000563831.2	0	ENSG00000196123	KIAA0895L	KIAA0895 like
chr20	34876163	34876562	400	0.952063	Promoter (<=1kb)	20	34876572	34913188	36617	1	55902	ENST00000484354.1	-10	ENSG00000131069	ACSS2	acyl-CoA synthetase short chain family member 2
chr17	28812356	28812755	400	0.953498	Promoter (<=1kb)	17	28755980	28812435	56456	2	55731	ENST00000452648.8	0	ENSG00000173065	FAM222B	family with sequence similarity 222 member B
chr1	156338185	156338584	400	0.886118	Promoter (<=1kb)	1	156338503	156346990	8488	1	128229	ENST00000368253.6	0	ENSG00000163467	TSACC	TSSK6 activating cochaperone
chr19	45405080	45405479	400	1.03913	Promoter (<=1kb)	19	45379638	45405069	25432	2	10848	ENST00000360957.10	-11	ENSG00000104881	PPP1R13L	protein phosphatase 1 regulatory subunit 13 like
chr13	49936211	49936610	400	0.878217	Promoter (<=1kb)	13	49912702	49936340	23639	2	57213	ENST00000361840.8	0	ENSG00000123178	SPRYD7	SPRY domain containing 7
chr9	127245080	127245479	400	0.925769	Promoter (<=1kb)	9	127245337	127320778	75442	1	84253	ENST00000478702.5	0	ENSG00000136895	GARNL3	GTPase activating Rap/RanGAP domain like 3
chr7	20330426	20330825	400	0.918016	Promoter (<=1kb)	7	20330702	20410330	79629	1	3696	ENST00000537992.5	0	ENSG00000105855	ITGB8	integrin subunit beta 8
chr3	45508963	45509362	400	1.03882	Promoter (<=1kb)	3	45483974	45509545	25572	2	100885795	ENST00000442534.2	183	NA	LARS2-AS1	LARS2 antisense RNA 1
chr19	52690374	52690773	400	1.12315	Promoter (<=1kb)	19	52650447	52690533	40087	2	122539214	ENST00000598322.2	0	ENSG00000269825	LOC122539214	Zinc finger protein LOC122539214
chr16	13919847	13920246	400	0.888398	Promoter (<=1kb)	16	13920138	13952348	32211	1	2072	ENST00000682617.1	0	ENSG00000175595	ERCC4	ERCC excision repair 4, endonuclease catalytic subunit
chr3	193592909	193593308	400	0.89976	Promoter (<=1kb)	3	193593144	193697810	104667	1	4976	ENST00000361150.6	0	ENSG00000198836	OPA1	OPA1 mitochondrial dynamin like GTPase
chr12	124567567	124567966	400	1.11967	Promoter (<=1kb)	12	124486374	124567589	81216	2	9612	ENST00000542565.1	0	ENSG00000196498	NCOR2	nuclear receptor corepressor 2
chr11	86955257	86955656	400	1.02138	Promoter (<=1kb)	11	86955616	87000959	45344	1	100506368	ENST00000499504.8	0	ENSG00000246523	FZD4-DT	FZD4 divergent transcript
chr11	64225981	64226380	400	1.08303	Promoter (<=1kb)	11	64223799	64226150	2352	2	83707	ENST00000394547.7	0	ENSG00000149743	TRPT1	tRNA phosphotransferase 1
chr19	1407245	1407644	400	1.11049	Promoter (<=1kb)	19	1407569	1435684	28116	1	26528	ENST00000336761.10	0	ENSG00000071626	DAZAP1	DAZ associated protein 1
chr1	155273361	155273760	400	0.981293	Promoter (<=1kb)	1	155262868	155273504	10637	2	1196	ENST00000368361.9	0	ENSG00000176444	CLK2	CDC like kinase 2
chr3	45689044	45689443	400	0.916863	Promoter (<=1kb)	3	45689056	45709648	20593	1	22908	ENST00000464524.5	0	ENSG00000211456	SACM1L	SAC1 like phosphatidylinositide phosphatase
chr8	144326700	144327099	400	0.968839	Promoter (<=1kb)	8	144314584	144326852	12269	2	8694	ENST00000528718.6	0	ENSG00000185000	DGAT1	diacylglycerol O-acyltransferase 1
chr7	33109320	33109719	400	1.12061	Promoter (<=1kb)	7	33109557	33605614	496058	1	27241	ENST00000672717.1	0	ENSG00000122507	BBS9	Bardet-Biedl syndrome 9
chr1	151347151	151347550	400	0.892762	Promoter (<=1kb)	1	151340640	151347251	6612	2	5993	ENST00000290524.8	0	ENSG00000143390	RFX5	regulatory factor X5
chr20	25623797	25624196	400	0.966715	Promoter (<=1kb)	20	25624045	25678074	54030	1	102724826	ENST00000414393.5	0	ENSG00000213742	ZNF337-AS1	ZNF337 antisense RNA 1
chr8	22178742	22179141	400	0.798203	Promoter (<=1kb)	8	22179697	22192334	12638	1	649	ENST00000523457.5	-556	ENSG00000168487	BMP1	bone morphogenetic protein 1
chr9	131179605	131180004	400	1.12048	Promoter (1-2kb)	9	131178349	131201690	23342	1	8021	ENST00000651334.1	1256	ENSG00000126883	NUP214	nucleoporin 214
chr21	36478186	36478585	400	0.95593	Promoter (1-2kb)	21	36460621	36480090	19470	2	23562	ENST00000399137.5	1505	ENSG00000159261	CLDN14	claudin 14
chr17	40287537	40287936	400	0.988567	Promoter (<=1kb)	17	40287879	40304657	16779	1	990	ENST00000209728.9	0	ENSG00000094804	CDC6	cell division cycle 6
[truncated: 1,693 more rows]
