# Supplementary material for: Integration of ATAC-seq and RNA-seq identifies MX1-mediated AP-1 transcriptional regulation as a therapeutic target for Down syndrome
Source: Biol Res. 2023 Dec 9;56:67. doi: 10.1186/s40659-023-00474-x (PMC10709892; doi:10.1186/s40659-023-00474-x)
Supplement: Supplementary file 4 — Additional file 4: Table S3. KEGG pathway enrichment analysis of upregulated genes in ATAC-seq. [file 40659_2023_474_MOESM4_ESM.xlsx]

## Sheet: upregulated KEGG in ATAC
ID	Description	GeneRatio	BgRatio	pvalue	qvalue	geneID	Count
hsa04120	Ubiquitin mediated proteolysis	35/986	142/8205	2.04099e-05	0.00558588	UBE2G2/PIAS3/ANAPC4/UBE2G1/UBE2R2/ANAPC13/CUL3/NEDD4L/UBE2S/ANAPC15/CBLB/DDB2/UBE2Q1/PML/UBE4B/SAE1/KLHL9/KEAP1/SYVN1/WWP1/CUL7/MAP3K1/ANAPC5/UBE2N/UBE2D2/BTRC/MGRN1/HUWE1/UBE2A/FBXO4/SIAH1/PIAS4/SMURF1/UBC/TRIM37	35
hsa04144	Endocytosis	52/986	251/8205	4.67602e-05	0.00619026	DNM2/SNX4/VPS26A/CHMP5/CHMP7/ARF3/RHOA/NEDD4L/ZFYVE16/ARRB2/HRAS/BIN1/ARAP1/USP8/VPS37C/CBLB/PSD3/CYTH1/CYTH2/PML/RAB11A/GRK6/SMAD3/ARPC5/RAB5B/CLTCL1/WWP1/TGFBR1/PARD6B/RAB11FIP4/VPS35/LDLR/AP2A1/PRKCZ/ARAP2/ARPC4/RAB10/ACTR2/RAB5C/SPG21/ACTR3/AP2A2/SH3GLB2/GRK4/GRK2/EGFR/AP2S1/CAPZA2/HSPA8/SMURF1/SNX6/SRC	52
hsa05100	Bacterial invasion of epithelial cells	22/986	77/8205	6.78547e-05	0.00619026	DNM2/RHOG/SHC1/RHOA/CRKL/VCL/SEPTIN9/BCAR1/CRK/WASF2/SHC3/ARPC5/CLTCL1/ELMO2/PIK3R1/SEPTIN8/PIK3R3/ARPC4/ACTR2/ACTR3/SEPTIN11/SRC	22
hsa05131	Shigellosis	50/986	247/8205	0.000120432	0.00824011	U2AF1L4/MYLPF/RNF31/ACTN1/BCL2L1/RHOA/CRKL/VCL/AKT2/SEPTIN9/BCAR1/CYTH1/CRK/CYTH2/NFKBIA/GLMN/WASF2/JUN/ARPC5/TNIP1/TRAF2/ROCK1/ELMO2/PLCD1/PIK3R1/SHARPIN/SEPTIN8/UBE2N/ATG5/TLR5/CAPNS1/UBE2D2/PIK3R3/BTRC/ARPC4/ACTR2/ACTR3/MYL5/NOD1/TBK1/SEPTIN11/EGFR/ATM/PLCB4/ACTN4/ATG16L1/FOXO3/UBC/SRC/SEPTIN7	50
hsa04625	C-type lectin receptor signaling pathway	26/986	104/8205	0.000180261	0.00986692	MAP3K14/RRAS/IRF1/RHOA/STAT1/PLK3/BCL3/AKT2/HRAS/CBLB/NFKBIA/JUN/PAK1/STAT2/RELB/PIK3R1/NFKB2/NFATC3/NRAS/EGR2/PIK3R3/PPP3CA/ARHGEF12/CALM2/IL23A/SRC	26
hsa03015	mRNA surveillance pathway	24/986	97/8205	0.000372483	0.0148823	PPP2R3C/PPP2CA/PPP2R5D/CPSF3/GSPT1/SMG6/PABPC1L/BCL2L2-PABPN1/NCBP1/RNGTT/TARDBP/ALYREF/DAZAP1/MSI2/NXT1/UPF3B/PPP1CA/PABPC1/PABPN1/SYMPK/CPSF4/DDX19B/PCF11/PPP2R5C	24
hsa05220	Chronic myeloid leukemia	20/986	76/8205	0.000478483	0.0148823	RUNX1/BCL2L1/SHC1/CRKL/AKT2/HRAS/DDB2/CRK/NFKBIA/SHC3/SMAD3/TGFBR1/ABL1/PIK3R1/GAB2/SMAD4/NRAS/PIK3R3/CTBP2/GRB2	20
hsa04141	Protein processing in endoplasmic reticulum	36/986	171/8205	0.000485537	0.0148823	UBE2G2/DERL2/UBE2G1/UBXN4/DDOST/DNAJC5/DNAJB2/STT3B/PRKCSH/UBE4B/NSFL1C/CALR/SYVN1/MAN1A2/UBQLN4/CANX/TRAF2/DNAJB1/SEC63/DNAJB12/MAN1C1/EDEM3/ERN1/VCP/SEC24A/ATF4/DAD1/SIL1/UBXN6/MAP2K7/UBE2D2/SELENOS/MARCHF6/WFS1/HSPA8/NFE2L2	36
hsa05166	Human T-cell leukemia virus 1 infection	44/986	222/8205	0.000489399	0.0148823	MAP3K14/MAP3K3/CREB3L1/ANAPC4/SRF/EGR1/BCL2L1/ANAPC13/AKT2/HRAS/ANAPC15/CREB5/ETS2/KAT5/NFKBIA/CDKN2B/XPO1/JUN/CALR/SMAD3/CHEK2/TGFBR1/CANX/RELB/MAP3K1/ELK1/PIK3R1/ANAPC5/ATR/NFKB2/ATF2/NFATC3/ATF4/NRP1/SLC2A1/SMAD4/NRAS/EGR2/CREB3L2/PIK3R3/PPP3CA/ELK4/ATM/CRTC2	44
hsa04935	Growth hormone synthesis, secretion and action	27/986	120/8205	0.000832178	0.0214392	GNAI2/STAT3/JUNB/CREB3L1/SHC1/CRKL/GNAQ/STAT1/AKT2/HRAS/CREB5/BCAR1/CRK/GNAS/SHC3/MAP3K1/PIK3R1/ATF2/ATF4/NRAS/CREB3L2/PIK3R3/CACNA1D/GNA11/GRB2/PLCB4/IRS2	27
hsa04012	ErbB signaling pathway	21/986	85/8205	0.000865428	0.0214392	SHC1/CRKL/AKT2/HRAS/CBLB/EIF4EBP1/CRK/SHC3/JUN/PAK1/ABL1/ELK1/PIK3R1/MAP2K7/NRAS/PIK3R3/NRG1/PAK4/EGFR/GRB2/SRC	21
hsa05132	Salmonella infection	47/986	249/8205	0.000978684	0.0214392	DNM2/MYLPF/RHOG/RRAS/RHOA/AHNAK/AKT2/HRAS/GAPDH/ACTR1A/CYTH1/CYTH2/NFKBIA/STX10/JUN/PAK1/ARPC5/RAB5B/EXOC5/TRAF2/TUBA4A/ELMO2/DYNC2H1/DCTN4/KLC2/FADD/TLR5/M6PR/MAP2K7/ARPC4/ABI1/ACTR1B/ACTR2/RAB5C/ACTR3/TCF7L2/TUBB3/TCF7/RPS3/MYL5/NOD1/MYO6/FLNA/TUBA1A/TUBB/DYNLT3/S100A10	47
hsa05210	Colorectal cancer	21/986	86/8205	0.00101836	0.0214392	RALB/AXIN1/RHOA/AKT2/HRAS/MLH1/DDB2/MSH6/JUN/SMAD3/BBC3/TGFBR1/PIK3R1/SMAD4/NRAS/PIK3R3/APC/TCF7L2/TCF7/EGFR/GRB2	21
hsa05161	Hepatitis B	33/986	162/8205	0.00148019	0.0259349	STAT3/CREB3L1/STAT1/AKT2/HRAS/CREB5/DDB2/NFKBIA/JUN/SMAD3/STAT2/TGFBR1/MAP3K1/IFNAR1/ELK1/PIK3R1/YWHAZ/ATF2/NFATC3/ATF4/DDX3X/FADD/SMAD4/MAP2K7/NRAS/EGR2/CREB3L2/PIK3R3/PCNA/PTK2B/TBK1/GRB2/SRC	33
hsa04910	Insulin signaling pathway	29/986	137/8205	0.0015162	0.0259349	INPPL1/SHC1/TRIP10/CRKL/AKT2/HRAS/CBLB/EIF4EBP1/CRK/INPP5A/SHC3/TSC1/FASN/PTPN1/FLOT1/ELK1/PIK3R1/PRKCZ/PPP1CA/NRAS/PIK3R3/PPP1R3B/SREBF1/MKNK1/CALM2/PRKAG2/GRB2/RHOQ/IRS2	29
hsa05135	Yersinia infection	29/986	137/8205	0.0015162	0.0259349	RHOG/RHOA/CRKL/GNAQ/AKT2/BCAR1/CRK/NFKBIA/WASF2/JUN/ARPC5/TRAF2/ARHGEF28/ROCK1/ELMO2/PIK3R1/SKAP2/NFATC3/MAP2K7/PIK3R3/ARPC4/ACTR2/ACTR3/ARHGEF12/RPS6KA1/PTK2B/TBK1/VAV2/SRC	29
hsa04722	Neurotrophin signaling pathway	26/986	119/8205	0.00162072	0.0260236	MAP3K3/SHC1/RHOA/CRKL/MAGED1/AKT2/HRAS/SH2B1/CRK/NFKBIA/SH2B3/SHC3/JUN/ABL1/MAP3K1/PIK3R1/ATF4/MAP2K7/NRAS/PIK3R3/RPS6KA1/CALM2/YWHAE/GRB2/NFKBIE/FOXO3	26
hsa04137	Mitophagy - animal	18/986	72/8205	0.00171155	0.0260236	SP1/RRAS/BCL2L1/PGAM5/HRAS/USP8/TBC1D17/FIS1/JUN/BCL2L13/ATG5/ATF4/NRAS/TFE3/TBK1/FOXO3/UBC/SRC	18
hsa05016	Huntington disease	54/986	306/8205	0.00212918	0.0299388	NDUFV3/ATP5PO/SP1/SIN3A/CREB3L1/ATP5PD/POLR2E/PSMD3/PSMD8/ATP5F1E/ADRM1/GNAQ/DNAH5/POLR2A/COX7A2L/PSMA2/ATG2A/CREB5/PSMC3/ACTR1A/POLR2F/HTT/BBC3/CLTCL1/TRAF2/ATP5PB/TUBA4A/NDUFA4/ERN1/GPX1/AP2A1/COX8A/DCTN4/TFAM/KLC2/POLR2H/DLG4/MAP2K7/COX6A1/CREB3L2/ACTR1B/AP2A2/TAF4B/TUBB3/PSMC4/NDUFS8/HIP1/AP2S1/NDUFS2/UQCR11/PLCB4/TUBA1A/TUBB/POLR2G	54
hsa04666	Fc gamma R-mediated phagocytosis	22/986	97/8205	0.00218784	0.0299388	DNM2/INPPL1/CRKL/CFL1/AKT2/BIN1/PLA2G6/CRK/VASP/GSN/WASF2/PAK1/ARPC5/SPHK2/PIK3R1/GAB2/PIK3R3/ARPC4/ACTR2/ACTR3/PLPP1/VAV2	22
hsa04010	MAPK signaling pathway	52/986	294/8205	0.00242868	0.0316519	MAP3K14/MAP3K3/RRAS/CACNB3/SRF/TAOK2/PPP5C/CRKL/ARRB2/AKT2/HRAS/DUSP16/ECSIT/MAP3K11/MAP4K1/CACNA2D1/RASA1/FGF18/CRK/PDGFRB/JUN/DUSP6/PAK1/DUSP8/TGFBR1/RELB/MAP3K1/MAP3K12/TRAF2/MAX/ELK1/MAP4K4/NFKB2/ATF2/NFATC3/ATF4/MAP2K7/JUND/NRAS/CACNA1D/PPP3CA/HSPB1/TAOK1/RPS6KA1/ELK4/MKNK1/EGFR/GRB2/HSPA8/MAP3K8/FLNA/RAPGEF2	52
hsa05213	Endometrial cancer	15/986	58/8205	0.00283775	0.0353022	AXIN1/AKT2/HRAS/MLH1/DDB2/ELK1/PIK3R1/NRAS/PIK3R3/APC/TCF7L2/TCF7/EGFR/GRB2/FOXO3	15
hsa04360	Axon guidance	35/986	182/8205	0.00301661	0.0355077	RRAS/GNAI2/RHOA/CFL1/SEMA3B/HRAS/SEMA4C/EPHB3/SEMA5B/RASA1/PAK1/RND1/ABL1/PARD6B/ROCK1/PIK3R1/PRKCZ/NFATC3/NRP1/EPHB4/NRAS/PIK3R3/DPYSL2/PPP3CA/ARHGEF12/PAK4/SEMA4A/MYL5/PLXNB2/PLXNA1/ROBO1/SEMA6C/UNC5B/EPHA7/SRC	35
hsa04810	Regulation of actin cytoskeleton	42/986	229/8205	0.00311375	0.0355077	MYLPF/RRAS/ACTN1/RHOA/CRKL/MYH9/CFL1/VCL/AKT2/HRAS/ARHGAP35/BCAR1/FGF18/PPP1R12A/CRK/PDGFRB/GSN/WASF2/PAK1/ARPC5/TIAM1/ITGB8/PPP1R12B/ROCK1/PIK3R1/MYH10/PPP1CA/NRAS/PIK3R3/ARPC4/ACTR2/ACTR3/APC/IQGAP1/ARHGEF12/PAK4/MYL5/EGFR/VAV2/PPP1R12C/ACTN4/SRC	42
hsa04520	Adherens junction	17/986	71/8205	0.00370519	0.0401187	ACTN1/RHOA/VCL/WASF2/SMAD3/PTPN1/TGFBR1/SSX2IP/SMAD4/IQGAP1/TCF7L2/TCF7/EGFR/ACTN4/PTPRM/SRC/PTPRJ	17
hsa04211	Longevity regulating pathway	20/986	89/8205	0.00381128	0.0401187	SESN1/CREB3L1/CAT/AKT2/HRAS/CREB5/EIF4EBP1/SESN2/TSC1/PIK3R1/ATF2/ATG5/ATF4/NRAS/CREB3L2/PIK3R3/PRKAG2/FOXO3/ADIPOR2/IRS2	20
hsa04152	AMPK signaling pathway	25/986	121/8205	0.00435018	0.0440954	PPP2R3C/PPP2CA/PPP2R5D/CREB3L1/STRADA/PFKFB4/AKT2/CREB5/EIF4EBP1/RAB14/TSC1/FASN/PIK3R1/PFKFB2/CREB3L2/PIK3R3/PFKFB3/RAB10/SREBF1/PRKAG2/CRTC2/FOXO3/ADIPOR2/IRS2/PPP2R5C	25
hsa05221	Acute myeloid leukemia	16/986	67/8205	0.00492943	0.0481824	STAT3/RUNX1/AKT2/HRAS/PIM1/JUP/EIF4EBP1/PER2/PML/DUSP6/PIK3R1/NRAS/PIK3R3/TCF7L2/TCF7/GRB2	16
hsa04710	Circadian rhythm	10/986	34/8205	0.00523535	0.049408	NR1D1/PER2/BHLHE40/NR1D2/CRY1/DBP/RORA/BTRC/PRKAG2/CRY2	10
