# Supplementary material for: Integration of ATAC-seq and RNA-seq identifies MX1-mediated AP-1 transcriptional regulation as a therapeutic target for Down syndrome
Source: Biol Res. 2023 Dec 9;56:67. doi: 10.1186/s40659-023-00474-x (PMC10709892; doi:10.1186/s40659-023-00474-x)
Supplement: Supplementary file 5 — Additional file 5: Table S4. Binding motif analysis of the gained peak regions. [file 40659_2023_474_MOESM5_ESM.xlsx]

## Sheet: enriched motifs
MOTIF_ID	CONSENSUS	WIDTH	SITES	E-VALUE
FOSL1_HUMAN.H11MO.0.A	KRVTGAGTCAYH	12	2865	3.7e-121
FOSL2_HUMAN.H11MO.0.A	NDRTGAGTCAYH	12	2865	3.5e-114
JUND_HUMAN.H11MO.0.A	RRTGAGTCAYY	11	3940	5.7e-89
JUN_HUMAN.H11MO.0.A	DRTGAGTCAYH	11	3758	6.7e-89
FOS_HUMAN.H11MO.0.A	VTGAGTCAB	9	4555	2.2e-79
BATF_HUMAN.H11MO.1.A	DATGAYKCAAH	11	4265	2e-74
FOSB_HUMAN.H11MO.0.A	RTGAGTCAB	9	4752	2e-67
JUNB_HUMAN.H11MO.0.A	DVTGAGTCABH	11	4189	4.7e-67
CEBPZ_HUMAN.H11MO.0.D	DCTSATTGGCT	11	2066	4.1e-53
NFYB_HUMAN.H11MO.0.A	YRRCCAATSAGMR	13	3067	4.1e-51
NF2L2_HUMAN.H11MO.0.A	WWYTGCTGAGTCAT	14	2301	1.5e-48
FOXI1_HUMAN.H11MO.0.B	YTBTGATTGGYY	12	1366	2.6e-44
BACH2_HUMAN.H11MO.0.A	TGCTGAGTCAB	11	4451	1.2e-39
NFE2_HUMAN.H11MO.0.A	VVRTGACTCAGCA	13	3953	3.1e-39
SP1_HUMAN.H11MO.1.A	VGGGGGCGGGGCCK	14	4815	5.9e-33
PBX3_HUMAN.H11MO.1.A	TGATTGRCW	9	5029	2.4e-31
NFYA_HUMAN.H11MO.0.A	BYRRCCAATCAGAR	14	3387	6.9e-31
KLF12_HUMAN.H11MO.0.C	VGGGGCGGGGC	11	4891	1.3e-30
BACH1_HUMAN.H11MO.0.A	TGCTGAGTCABSS	13	4969	3.4e-29
SP2_HUMAN.H11MO.1.B	RGGRGGCGGGGC	12	5393	9.6e-28
KLF9_HUMAN.H11MO.0.C	GRRGKGGGCGTGGCC	15	3920	4.6e-26
KLF4_HUMAN.H11MO.0.A	WGGGYGKGGC	10	5049	2.8e-24
KLF3_HUMAN.H11MO.0.B	GGRGVDGGGCGGGGCYGGG	19	5191	2.6e-23
CREB1_HUMAN.H11MO.0.A	NRRTGACGTMA	11	4294	4.4e-23
NF2L1_HUMAN.H11MO.0.C	HGTCATN	7	5664	6.4e-23
MAZ_HUMAN.H11MO.1.A	RRGGGAGGGGS	11	5376	2e-21
KLF14_HUMAN.H11MO.0.D	DRGKGGGCGTGGY	13	3717	4.8e-20
NFYC_HUMAN.H11MO.0.A	BBRRCCAATCAGMR	14	5009	5.9e-20
KLF1_HUMAN.H11MO.0.A	DGGGYGKGGCYGGG	14	5132	2e-19
SP3_HUMAN.H11MO.0.B	SGVVGGGGGCGGGGCBRGSS	20	5447	3.9e-19
KLF5_HUMAN.H11MO.0.A	WGGGTGKGGCDGGG	14	5710	8.4e-18
SP4_HUMAN.H11MO.1.A	GRRRGGGGMGGGGCBK	16	5420	3.2e-17
MAFK_HUMAN.H11MO.1.A	TGCTGAGTCAGCA	13	4652	4.8e-16
ATF1_HUMAN.H11MO.0.B	HRRTGACGYMA	11	5059	7.4e-16
PKNX1_HUMAN.H11MO.0.B	TGABTGRCAGS	11	5542	3.9e-14
SP2_HUMAN.H11MO.0.A	GGSSVGGGGGCGGGGCCDGSGS	22	4955	6e-14
E2F4_HUMAN.H11MO.0.A	SRGGGCGGGAARD	13	5345	1.9e-13
ATF2_HUMAN.H11MO.2.C	RRTGACGTCAS	11	464	6.7e-13
ATF7_HUMAN.H11MO.0.D	KRTGACGTCAT	11	508	1e-12
PBX3_HUMAN.H11MO.0.A	TGABTGRCRGS	11	5960	4.1e-12
KLF13_HUMAN.H11MO.0.D	DRGKGGGCGKD	11	3307	6.4e-12
SP1_HUMAN.H11MO.0.A	VGGGGGCGGGGCCKGGGGGGGG	22	3739	4.5e-11
RUNX3_HUMAN.H11MO.0.A	BYTGTGGTTW	10	4597	7.1e-11
PAX8_HUMAN.H11MO.0.D	BTVAYTSRMGYRKR	14	5685	2.6e-10
ELK4_HUMAN.H11MO.0.A	SVCCGGAAGTGV	12	4519	7.9e-10
SP4_HUMAN.H11MO.0.A	SRGVARGRGGCGGRGCHDRR	20	5877	8.6e-10
CREB5_HUMAN.H11MO.0.D	RRTGACGTMAT	11	680	8.6e-10
EGR1_HUMAN.H11MO.0.A	VDRDGCGKGGGYGGRRR	17	5827	1.8e-09
ZN554_HUMAN.H11MO.1.D	GCWGAGYCA	9	6026	2.4e-09
ATF3_HUMAN.H11MO.0.A	GGTSACGTGAB	11	4304	3.2e-09
KLF6_HUMAN.H11MO.0.A	GSRRGGGHGGGGMHGGGRV	19	5903	7.6e-09
ELK1_HUMAN.H11MO.0.B	RCCGGAAGTGV	11	4525	8.3e-09
NRF1_HUMAN.H11MO.0.A	CWSTGCGCATGCGCRDS	17	1823	1.8e-08
JDP2_HUMAN.H11MO.0.D	BGATGACGTCAY	12	966	2.7e-08
HXA5_HUMAN.H11MO.0.D	YTRATTAATG	10	3701	3.3e-08
RORG_HUMAN.H11MO.0.C	RRAASTRGGTCA	12	4760	4.1e-08
SALL4_HUMAN.H11MO.0.B	GSDGGGWGGG	10	6105	3.6e-07
TFDP1_HUMAN.H11MO.0.C	RRRRGGCGGGAARN	14	5810	4.2e-07
PEBB_HUMAN.H11MO.0.C	TYTGTGGTYWB	11	5444	5.9e-07
ZN554_HUMAN.H11MO.0.C	GCWGAGYCANGTRGDKKRCT	20	5354	2.6e-06
ETV1_HUMAN.H11MO.0.A	SRCCGGAAGYG	11	5060	3.2e-06
MAFK_HUMAN.H11MO.0.A	RAWWHTGCTGASTCAGCA	18	1795	3.2e-06
ATF2_HUMAN.H11MO.1.B	WDDWGATGATGTCATCWWTW	20	357	5.8e-06
ZN148_HUMAN.H11MO.0.D	KGRGKGGGGGAGGGG	15	5088	8.7e-06
E2F2_HUMAN.H11MO.0.B	GGCGCGAAAC	10	3472	9e-06
GABPA_HUMAN.H11MO.0.A	GVVRCCGGAAGTGV	14	4753	9.1e-06
PBX1_HUMAN.H11MO.0.A	TGABTGACAG	10	5940	1.6e-05
E2F7_HUMAN.H11MO.0.B	GDGGCGGGAARDR	13	6091	2.9e-05
E2F1_HUMAN.H11MO.0.A	RRNKGGCGGGAARR	14	5457	4.1e-05
NFIA_HUMAN.H11MO.1.D	MTTGGCW	7	6143	4.4e-05
NANOG_HUMAN.H11MO.1.B	VRGCCATYARV	11	5105	5.1e-05
KLF16_HUMAN.H11MO.0.D	GGGGGYGKGKBGGGGGGGG	19	5125	6.1e-05
ZN281_HUMAN.H11MO.0.A	RGGWGGGGGAGGGGV	15	4921	6.8e-05
PAX1_HUMAN.H11MO.0.D	YSGTCACGCWTGANTGV	17	1007	8.5e-05
ZN219_HUMAN.H11MO.0.D	GDGGGGGGYGGA	12	4965	9.2e-05
KLF15_HUMAN.H11MO.0.A	RGGGMGGRGVDGGGGGRGG	19	5215	9.3e-05
NRL_HUMAN.H11MO.0.D	TGCTGACKYWR	11	5326	0.00031
EGR2_HUMAN.H11MO.0.A	GRGRRKGWGKGGGHGGRG	18	5788	0.00051
LHX6_HUMAN.H11MO.0.D	NBYTGATTRS	10	3814	0.00053
RUNX1_HUMAN.H11MO.0.A	BYTGTGGTTWB	11	4537	0.00058
EGR4_HUMAN.H11MO.0.D	GGSGGYRGGGM	11	4331	0.0011
ELF2_HUMAN.H11MO.0.C	RAVCCGGAAGTGR	13	5434	0.0036
ETS1_HUMAN.H11MO.0.A	RRRCMGGAAGTGG	13	5407	0.0039
MAFF_HUMAN.H11MO.1.B	TGCTGASTC	9	5578	0.0074
MAFG_HUMAN.H11MO.0.A	RWWWNTGCTGASTCAGCA	18	919	0.008
EGR2_HUMAN.H11MO.1.A	GRDGHGKGGGHGGRGG	16	5612	0.0084
ELF1_HUMAN.H11MO.0.A	VRACCCGGAAGTGS	14	4804	0.0091
CREM_HUMAN.H11MO.0.C	CRVTGACGTCA	11	3203	0.011
CTCFL_HUMAN.H11MO.0.A	GCCDSYAGGGGGCGCYV	17	3767	0.014
NR0B1_HUMAN.H11MO.0.D	GMGKGGGASR	10	5776	0.018
E2F4_HUMAN.H11MO.1.A	GGCGGGAADTTBNR	14	5210	0.025
WT1_HUMAN.H11MO.0.C	RGGVGGGGGAGGRGGVGGRG	20	5155	0.025
ZIC1_HUMAN.H11MO.0.B	KGGGWGGTS	9	6073	0.026
WT1_HUMAN.H11MO.1.B	GWGGGAGGAGS	11	6083	0.035
VSX2_HUMAN.H11MO.0.D	YTAATTAGCYTV	12	750	0.049
