# Supplementary material for: Integration of ATAC-seq and RNA-seq identifies MX1-mediated AP-1 transcriptional regulation as a therapeutic target for Down syndrome
Source: Biol Res. 2023 Dec 9;56:67. doi: 10.1186/s40659-023-00474-x (PMC10709892; doi:10.1186/s40659-023-00474-x)
Supplement: Supplementary file 6 — Additional file 6: Table S5. Differentially expressed genes identified from RNA-seq. [file 40659_2023_474_MOESM6_ESM.xlsx]

## Sheet: upregulated DEGs
Gene Symbol	log2FC	Qvalue
A1BG	1.69304	6.29521e-10
CDH6	2.50004	1.48911e-07
TOM1	0.648605	0.00023617
SH2D3A	1.24009	0.0119349
ZNF865	2.47745	1.49811e-14
SCAMP3	1.26218	2.47242e-06
CDH11	1.39677	4.81332e-05
NUBP2	0.668522	0.023458
ACTR1B	0.842932	2.87452e-08
FRY	1.62439	0.0139276
CDH16	4.26973	6.9695e-11
MMP24OS	1.89682	2.43495e-08
NUTF2	0.942473	4.39214e-15
TRIB1	0.961973	8.68264e-07
GPA33	4.66284	0.0249975
CDK2AP2	1.69272	2.97852e-05
FSTL3	1.12988	0.00500293
CDKN1C	2.64788	9.09319e-09
PAK4	1.01988	6.08415e-06
CDKN2B	2.10505	4.46119e-71
KATNB1	0.776197	0.00173772
TNIP1	0.992488	1.11371e-09
HMG20B	1.57858	3.99607e-16
PEMT	1.38208	4.95462e-16
PIAS3	0.706441	7.30168e-07
CDC42EP2	0.861575	4.46979e-05
BAIAP2	0.6357	0.0254234
CARM1	1.00146	1.17771e-17
SEMA6C	1.26951	9.70383e-05
SEMA4B	0.790327	1.1453e-12
DEAF1	0.619066	0.010715
ZNRD2	1.06996	8.79846e-05
AGPAT1	0.969173	6.44014e-15
MXD4	1.90982	2.57794e-26
CFL1	0.597788	0.000264779
RAI1	0.771307	5.90192e-08
GIPC1	0.977054	3.78734e-09
SEPTIN9	1.03785	3.60443e-20
STARD10	1.71046	4.93674e-06
PPP1R13L	2.47777	3.05343e-09
TSPAN9	1.02741	6.37896e-09
PPARGC1A	1.7237	0.0117342
MALT1	0.601366	1.34362e-05
YIF1A	1.00127	1.25419e-17
PNPLA6	0.778977	4.2637e-05
MAGED2	1.0001	2.65403e-06
EHD1	0.642805	0.000424314
UQCR11	0.950251	5.39941e-08
IFT27	2.07641	5.73611e-17
RBPMS	1.36649	1.67384e-13
STON1	1.73402	0.000123003
ADRM1	0.938524	7.24158e-05
TMEM115	0.689564	0.000623139
TRIOBP	1.12983	7.70452e-06
CACFD1	1.31016	9.02101e-06
ADAMTS5	1.44365	2.7921e-06
PRSS23	0.751203	0.0372888
CDC42EP1	2.0849	8.47696e-18
ERG28	0.877025	5.66312e-12
ABCB8	0.612512	3.15735e-05
RPL35	1.04948	7.18731e-08
PRRT2	3.0067	2.53449e-06
ATXN2L	0.906442	2.90751e-05
STX1B	1.68285	0.000141302
COPE	1.22268	6.77927e-09
IZUMO4	1.62467	0.007464
KIF12	2.18	7.65256e-10
SYNPO	3.64047	1.11412e-34
PIK3IP1	1.92406	9.20561e-13
MBD6	1.91347	8.96013e-33
C1QTNF6	0.814866	0.000128509
FLYWCH2	1.73248	3.99238e-07
CKB	0.974423	0.0269623
FBXO17	0.82426	1.2253e-06
EVI5L	1.78193	2.40773e-25
ZNF653	1.05659	0.016867
ZNF837	2.1645	5.9508e-06
COMTD1	1.03637	0.0447738
LRIG3	0.963112	0.0226462
BTBD11	1.66177	1.66644e-08
ANKRD9	0.919768	0.0161345
ADSS1	2.03664	0.000297587
OVCA2	1.13234	5.07981e-09
HEXIM2	0.66392	0.0489398
ANKRD13B	1.90433	1.07469e-05
SPNS2	0.966955	1.86839e-05
MRPL10	0.637678	2.09203e-07
MICOS13	0.927819	9.2088e-07
OSCAR	1.34622	0.000557695
SWSAP1	0.949919	0.0138812
CCDC159	1.1008	0.000261681
ZNF787	1.25553	4.71061e-06
ZNF428	1.13186	1.68185e-08
MFSD12	1.26731	3.99951e-05
MISP	2.3207	0.000560243
HSPB6	2.29978	3.75849e-08
PUSL1	0.692508	0.0204275
COL1A1	3.32459	5.04499e-23
COL5A1	2.34472	2.17219e-08
ANKRD54	0.678581	0.00010908
COL8A1	0.685975	0.00323595
ZFAND2B	0.856474	0.00309546
FAM43A	2.04488	2.0652e-15
TPRA1	0.775752	0.00232729
COX6A1	0.780281	2.04553e-06
CLDN3	3.37563	0.000330864
SSC4D	4.46153	2.98012e-12
HGSNAT	0.773478	7.70202e-15
CRAT	1.3939	3.53207e-24
CRIP2	2.22251	1.03936e-07
SELENOM	2.41489	1.47234e-26
NOL4L	0.629432	5.02357e-05
CRY2	0.755573	0.00372657
ZNF688	1.44698	3.37134e-05
TEPSIN	1.19515	0.0014275
KCTD11	1.30766	8.90874e-19
CSTB	0.921029	3.53019e-09
VSIG10L	1.22436	0.00060576
SIX5	1.97915	4.55782e-11
FAM98C	1.13616	1.34511e-05
CDC42EP5	2.98087	2.87639e-07
SAMD11	5.17388	9.93294e-09
CTF1	1.95306	5.475e-12
MOB3C	0.773232	0.00229989
SHISA4	1.7925	2.67331e-26
CCDC24	1.3937	4.7098e-06
YDJC	1.37721	1.83742e-05
CMTM8	1.81845	0.00139869
CFAP206	2.29523	0.00811397
BMT2	0.682827	0.000335595
ZNF425	0.823405	0.00138221
GRK2	0.641874	0.00501949
AP2A1	1.08283	1.91546e-14
DAD1	0.960333	8.50318e-17
AP2A2	0.750996	3.74979e-12
DAPK3	1.06244	1.36595e-07
ZFPM1	2.65328	1.25696e-06
DBP	1.69348	0.0183714
DEDD2	0.781955	2.79594e-07
DDB2	0.68068	0.00360616
LRRN4	0.740958	0.00494748
PRICKLE2	0.754837	0.00026718
CCDC71L	1.30343	2.21613e-06
GLIS3	0.649199	0.000119667
SSBP4	0.975681	0.000140695
PSORS1C1	2.1334	0.000216378
DLG4	0.832755	2.8574e-09
DNAH5	0.805982	0.00244683
DNM2	0.955414	4.15964e-17
DXO	0.805501	0.000172902
ABAT	1.93006	2.59391e-06
RCAN1	0.675352	0.0340282
DUSP6	0.722793	7.32317e-08
DUSP8	1.54291	0.000361849
E4F1	0.766614	0.024794
EDN2	4.09051	9.27471e-09
EFNA3	2.25509	2.27943e-05
MEGF6	1.8812	5.79727e-06
EGR1	3.75525	2.58541e-23
EGR2	4.20712	0.000423953
EIF4EBP1	1.45678	6.54015e-11
GGN	1.73783	4.40981e-05
THAP8	1.46644	2.32897e-09
U2AF1L4	0.953878	0.00335601
FAAP20	1.54721	1.09773e-09
NUDT17	0.898183	0.0287623
KRTCAP2	1.18108	1.27583e-10
CRTC2	1.20847	1.04279e-11
RNF215	1.10452	0.0010323
SLC16A13	0.799497	0.019532
ZBTB7C	2.80587	0.011124
ENDOG	1.07321	0.00304966
ENO3	1.09595	0.00404689
TMEM184A	0.854313	0.0028147
INTS6L	0.595924	0.0314287
EPB41L1	1.0464	0.000159683
EPHA7	2.64564	0.00452955
EPHB4	1.00737	0.000790158
EPOR	1.1115	0.00153846
ABCA3	0.636561	0.0415539
ALAD	0.590931	0.00230137
PTK2B	1.46537	0.00163563
FASN	0.689221	4.94763e-08
ZCCHC24	1.36254	4.41756e-07
UNC5B	5.27291	4.80761e-19
SMIM29	1.45275	1.33811e-13
ZBTB12	1.06867	0.00163174
C6orf136	1.18501	1.61925e-07
BRAT1	0.702261	0.00147523
ALDOA	0.891448	3.27888e-10
FHL3	1.99016	5.29649e-29
DLGAP4	0.819384	1.69812e-09
PPP6R1	0.823224	1.78649e-05
SIRT2	0.879043	2.06858e-09
SHANK2	0.965083	0.0111511
SORCS3	2.42614	0.00301922
KDM4B	1.07318	1.86233e-07
TNIK	0.836571	0.014345
FOXS1	4.8507	9.65109e-11
ZNF423	2.72357	0.000600876
ATG2A	1.02538	3.66598e-11
KDM6B	2.03383	6.9293e-10
CIC	1.56871	6.19985e-12
PHLDB1	1.23257	1.19494e-14
KATNIP	0.758618	9.40778e-05
POFUT2	1.03527	3.10087e-24
MGRN1	0.761983	0.000216001
KIAA0930	0.712486	6.8218e-05
TRIM2	0.648866	0.00758123
CTDNEP1	0.817459	4.92541e-09
ETHE1	1.03074	1.39289e-05
CABIN1	0.771549	0.00414875
CLCF1	1.18006	0.000674893
FOSB	3.0879	1.3778e-12
SEC14L2	1.06846	1.60797e-07
WBP2	1.19413	3.31092e-12
WBP1	2.02792	1.22475e-59
CLDN14	2.32138	3.30242e-06
PHLDA3	1.30862	1.65472e-07
RUSC1	0.728146	0.000963045
SSBP2	0.99428	0.00136053
SSBP3	1.04277	8.86636e-11
PLXNB2	1.41979	1.52614e-09
SDF2L1	1.23475	0.031602
NAA80	1.7928	3.61066e-14
PELI3	0.608834	0.0337181
ABL1	0.604907	0.000197434
IFI6	2.98883	1.76534e-08
G6PD	0.871224	3.94759e-05
ZDHHC24	0.620658	0.000142938
GABBR1	1.00208	0.00259566
INAFM1	2.50545	6.72186e-10
LMNTD2	1.58977	0.000403538
BRI3	2.09924	3.13042e-07
DNAJB5	1.4755	4.30755e-09
PRDX5	0.777618	1.41267e-05
TMEM184B	1.08901	1.90692e-11
ABTB2	0.769741	0.0422827
PRKD2	0.992482	8.41597e-15
ABI3BP	4.16213	5.13329e-13
PLEKHG4	1.14267	0.0111717
HSPA12A	1.13246	3.02177e-05
PTPN23	1.0222	1.09104e-09
SEC31B	1.34633	1.28868e-05
GAPDH	0.864635	2.8958e-07
SH2B1	1.07952	2.53838e-09
GORASP2	0.636096	1.46655e-06
LRP10	0.765484	4.28818e-06
AUTS2	0.759576	0.0191651
IRF2BP1	1.45043	6.56701e-07
LRRC32	2.55605	1.93065e-10
B3GAT3	0.671143	1.07324e-05
LRRC29	1.51693	0.000925519
FAM162A	0.596907	0.012072
GCHFR	1.43402	0.00104074
BSCL2	1.32071	7.70014e-12
B4GALT1	0.707247	1.53686e-07
AKAP8L	1.0254	0.000595839
B9D1	1.20745	3.85089e-11
ST6GALNAC4	1.05136	4.87078e-08
ARRDC2	0.601355	0.0255471
BBC3	2.21844	1.03229e-05
CPAMD8	1.70879	0.0019839
AMPD3	0.720877	0.00262168
GLB1	0.590209	0.000166244
AHDC1	1.27974	2.16042e-06
CNTN6	6.09493	0.000612696
RND1	2.08161	0.0066718
KCNMB4	1.23205	0.002917
GLI2	1.76863	6.88723e-08
BIN1	1.22013	2.09652e-05
POLM	1.2073	4.62207e-11
GNAI2	0.927028	4.41756e-07
GNAS	1.04896	3.56765e-07
GNB2	1.05369	0.000103185
BCL9L	0.771385	7.08702e-13
KCTD21	0.590122	0.00013136
PGP	0.775505	0.00446739
UBALD2	1.90564	4.6101e-18
GDPD1	0.733412	0.00372096
SSC5D	3.25021	7.19302e-10
MAMSTR	1.1684	0.00806152
SLC25A42	1.81464	1.09104e-09
ANKRD34A	2.22819	2.81421e-09
DLL1	2.56376	0.0158961
DOK7	2.60591	9.79229e-07
ZFP41	0.719944	0.00272564
GPX1	1.06399	1.62385e-17
GPX4	1.41584	3.11449e-10
ANK3	1.19291	8.29083e-05
DEXI	1.00353	1.14011e-09
LAMTOR2	1.0751	0.000160868
GRN	1.39934	4.75591e-10
MAGEH1	1.31742	2.87415e-07
PHPT1	1.0419	2.01153e-05
MYLIP	1.92798	5.19752e-09
GSK3A	1.15857	8.90058e-10
GSN	1.01125	0.000114751
GSTZ1	0.645378	0.00129804
HOOK2	1.02352	0.000177356
SERTAD3	0.775777	0.0133584
BICRA	1.90724	5.98558e-08
EFEMP2	1.56694	2.88149e-28
HABP2	4.76665	0.000114196
TAX1BP3	0.696104	0.000719788
HOXA3	2.28649	1.56236e-07
HOXB9	0.743916	0.0160722
HOXC5	1.97265	0.00132432
HOXC10	1.61302	1.92102e-06
PRMT2	0.729549	1.5754e-13
HSPB1	2.42249	5.54056e-10
DNAJC4	1.87053	3.20197e-29
RAB43	2.15514	2.26397e-10
MYPOP	2.33352	2.11249e-29
ESPNL	2.96189	0.00676578
ID4	1.37364	0.000907408
SMTNL2	4.03301	1.22033e-06
C19orf81	5.61757	0.0041211
NANOS3	2.56784	0.00721641
KCNT2	1.67429	2.10124e-05
IFNGR2	1.12454	2.0986e-09
ACADS	0.785447	0.000167047
APP	0.811878	8.64006e-10
SLCO4C1	2.30774	0.0015524
ANKRD37	1.64131	0.0101784
INPPL1	0.869962	2.22824e-06
IRF1	0.918445	0.00013058
IRF3	0.759319	0.00240039
ISG20	1.28157	0.00263515
ITPK1	0.654623	0.000130146
JUNB	2.65751	0.00290828
JUND	2.59824	0.00019149
JUP	2.15829	1.6798e-32
CD82	1.40526	1.03973e-15
HSD11B1L	1.89776	4.89152e-07
ZSWIM9	0.79906	0.0121984
KCP	3.24372	2.53838e-09
AGRN	1.03785	5.75319e-06
CYSRT1	3.24103	0.000171224
SLC27A1	1.54109	1.44364e-08
KRT19	0.849542	0.000142463
C17orf100	1.39015	0.000802147
C1orf53	2.24119	0.00120151
LRRC75B	2.73193	5.03055e-08
C2orf81	2.18865	1.96133e-07
LAD1	2.38981	2.56985e-11
RHOG	1.36614	3.68809e-13
LAMA5	1.55037	8.80985e-07
LAMB2	0.886766	2.54528e-05
ARHGAP1	0.739061	8.58179e-09
LFNG	1.29466	0.00038342
LGALS1	0.709649	0.00568401
LGALS3	1.10221	0.0024805
LGALS3BP	1.46276	1.61773e-14
MEX3D	1.23432	0.0218619
C17orf97	2.30498	0.00252817
MED11	0.662548	0.000102595
PRICKLE3	1.35995	1.17641e-08
LOXL1	2.9707	8.41381e-19
LOXL2	1.305	3.45533e-09
ARL2	1.11898	2.07548e-18
LRP3	1.37826	0.00183008
CUEDC1	0.721476	2.87737e-05
LTBP3	3.41535	9.04857e-18
SMAD3	0.754159	0.00346602
ARRB2	0.597511	0.00708478
SMAD6	1.15895	0.00156175
MAF	1.9302	7.24273e-06
MAP1A	1.1583	0.000277984
MEF2D	0.752303	5.42716e-06
MEN1	1.02868	1.57769e-07
MELTF	1.41046	0.0131186
MGMT	0.820041	0.00689903
MAP3K11	1.45927	2.81014e-12
MLLT1	1.10324	3.45125e-06
MMP14	0.727262	0.000162004
MNT	0.8049	8.49484e-06
GET3	0.590673	2.31147e-05
MXRA7	0.602184	0.00269124
MSRA	1.07648	1.16283e-06
MUC1	2.79658	3.53401e-08
MX1	2.03619	1.424e-06
MXI1	1.02829	0.000852763
MYL5	0.904975	0.000577057
MYO1D	0.850793	0.0011569
ATF4	0.678462	2.19814e-09
NDUFS8	1.85388	3.26585e-12
RERE	0.860003	2.02782e-08
NDUFV3	0.816616	9.66869e-06
NEDD9	1.13188	1.96592e-05
ATOX1	1.02113	3.6629e-08
NFATC4	2.89665	2.70382e-13
NFKB2	0.79516	0.0112154
NFKBIA	0.898713	0.000176139
NFKBIE	0.918821	0.00123784
CNOT3	1.38203	1.04349e-07
FXYD2	2.75434	0.000345162
NPAS1	1.72815	0.00222377
SLC22A18	1.83403	2.17869e-14
MINK1	0.704805	7.31587e-06
ARHGEF3	0.733418	0.00248659
PBX1	1.97367	2.49222e-13
PBX2	0.749316	1.23481e-11
PCDHGC3	1.1413	4.5879e-10
ZBTB7B	1.17893	1.76573e-06
CERCAM	1.8734	2.67778e-34
ACP6	0.66202	0.00520859
ZNF219	2.10353	1.19685e-15
PIGP	1.1122	0.000375191
SHISA5	0.802586	3.44505e-08
CDK18	2.66713	1.56509e-14
SLC25A37	0.903213	6.9802e-05
TNFRSF12A	1.33143	0.000111641
ZNF771	2.07714	0.000135594
ZBTB7A	1.61462	5.05553e-20
CXXC5	1.85795	3.23415e-14
HDAC7	0.705782	0.000113717
MED15	1.10042	5.43633e-15
PIAS4	0.695034	3.79772e-05
PDGFRB	2.952	1.47104e-17
LSR	1.68941	4.88688e-05
KLF13	0.677915	0.00700069
PDK2	1.49724	6.33245e-06
SUFU	1.13387	6.07082e-15
ATP5MC2	1.13166	3.69911e-11
PER1	1.22268	1.34745e-05
PFKFB4	1.71685	0.000179707
PHF1	1.09035	3.5601e-06
PHKG2	0.874273	0.000113441
PIM1	1.01087	0.00140812
PIK3R2	1.56575	1.47893e-21
PLCD1	1.34041	1.43738e-07
PLTP	1.82501	1.11444e-18
PLXNA1	0.760821	0.00016325
MBD3	0.700231	0.0474712
PTOV1	1.92044	1.83644e-09
PML	1.7881	1.28993e-24
FGFRL1	0.955135	2.36526e-07
YBEY	0.718649	0.0019632
GPR173	1.32179	0.000108048
POLR2E	0.648264	1.04328e-08
POLRMT	0.915334	0.00152262
RHOF	1.34072	3.53933e-24
POU2F2	1.26941	3.66266e-05
ANKRD16	0.663308	0.0366442
DDIT4	0.744412	0.0334478
FBLIM1	0.988922	3.03334e-09
PCSK4	2.24371	7.03795e-06
PPP1R12C	1.42797	3.55529e-06
QPCTL	0.689512	1.05548e-05
BCAS3	0.896544	0.000377366
WBP1L	0.631169	1.8804e-06
FBXL12	0.857696	3.30883e-05
PPL	2.00398	1.03719e-07
SARS2	1.02072	1.44972e-09
UCKL1	0.834655	0.0212774
HCFC1R1	2.38032	1.86668e-20
C1orf159	1.09977	0.00347693
AURKAIP1	0.680771	0.000266297
LAMTOR1	0.73507	0.000220861
VPS37C	0.672274	1.41314e-05
RNF31	0.664335	9.90975e-07
SAMD4B	0.884094	3.86847e-10
TMEM39B	1.17826	1.74547e-10
AKIRIN2	0.613298	1.50356e-05
MRPS18A	0.614652	0.00247356
PPP2R1A	0.642136	4.60715e-07
NADSYN1	0.633937	6.64982e-06
EVA1B	1.94022	3.70932e-12
ZNF444	1.43406	7.48843e-08
TMCO6	0.655269	0.0462276
PRCC	0.850692	2.90445e-06
TNFRSF19	1.87779	1.30367e-08
MACROH2A2	0.704769	0.0454002
MAML3	1.11164	0.0067822
ZNF821	0.997836	0.000431985
ASAP3	1.59516	1.48871e-05
STAP2	0.868572	4.53539e-06
SLC48A1	1.42531	0.00368289
RNF126	1.21119	2.0326e-06
PACS1	1.35891	1.90439e-21
ARHGEF40	2.04255	1.30682e-06
FAM222B	0.933069	5.62279e-20
MINDY1	0.592325	0.0151065
SPATA7	0.595339	0.0403287
GPRC5C	1.06811	0.00229265
PRKCZ	0.960264	9.60896e-08
SULF2	1.54321	0.000318676
MAPK10	1.41599	0.00203124
MAP2K7	1.27976	2.8465e-15
SLC2A4RG	1.88681	1.36438e-11
PSKH1	0.947808	1.32975e-08
GPR137	1.39959	2.31552e-17
SPHK2	1.05472	3.07369e-07
UBQLN4	0.79285	1.00744e-07
SH3GLB2	0.796281	7.55687e-06
MAP3K7CL	1.01127	0.0305582
GPR108	0.98073	4.29479e-12
PMEPA1	1.46646	0.00023398
C5orf15	0.65014	1.53999e-13
PSMB10	1.16788	4.69929e-07
CTNNBIP1	0.630978	4.33794e-05
ADAMTS9	0.729212	0.00289608
ATP13A1	0.841297	0.000115562
PSMD8	0.686822	6.37241e-10
ZMIZ1	0.876223	4.35644e-06
PBXIP1	1.28423	4.72325e-08
RHBDD2	1.49261	1.86826e-13
NDRG2	2.13658	0.00269266
PLEKHG5	1.4338	1.95679e-09
PTH1R	3.38703	0.00143212
PLEKHG1	1.07026	0.00598624
CASKIN2	1.23759	0.000231525
KCTD16	1.18906	0.0408835
MRTFA	1.14385	5.64547e-07
PTMS	2.58037	3.07566e-14
ARHGAP23	0.787746	2.90319e-14
CALCOCO1	0.983336	3.26764e-06
ZBTB4	0.851032	2.04939e-07
FBRSL1	1.95657	1.18182e-06
SPTBN4	1.60314	0.0191284
RAB40C	0.938	1.62181e-06
POLD4	1.41233	6.63098e-20
NECTIN2	1.34738	1.61381e-18
CTDSP1	1.17725	3.59826e-11
PLEKHB1	1.48004	0.00894427
SCAF1	1.15641	6.00174e-05
RAB3A	1.20941	0.0116637
RAB5B	0.704342	4.2327e-08
RARG	1.95903	8.58974e-21
RARRES1	2.19509	0.00468123
HIVEP3	0.764999	0.0023553
EVA1C	1.4172	0.00307061
RELB	1.56064	3.68037e-07
RFX1	1.63069	3.08466e-12
RFX2	1.28701	0.000969267
BCL3	2.88618	2.77533e-15
FAM3A	0.88624	1.8295e-05
BCL6	0.667872	0.00121417
RNH1	1.19625	9.00081e-06
FKBP10	1.59385	6.30106e-39
RPL18A	1.1902	1.37047e-10
RPS11	0.828188	1.28245e-12
RRAD	3.57346	3.43383e-10
RRAS	1.82776	7.54666e-23
RTKN	0.931443	0.000886751
S100A10	0.918642	1.43846e-05
S100A11	1.14668	8.07367e-16
ACSM3	1.35128	0.000127323
SALL2	0.99132	0.00163174
SCD	0.829276	0.000259444
CLEC11A	2.8802	1.95259e-12
SCNN1A	3.06982	2.88292e-05
MRPL17	0.611832	4.08458e-05
ZNF335	0.809924	0.00150172
PCIF1	0.897674	8.56937e-07
GPSM3	0.982044	3.67256e-06
C19orf33	1.19437	0.0412428
TMEM91	1.71189	0.00316683
P3H1	1.2482	3.65146e-08
STRA6	5.32403	6.66665e-60
MLST8	1.08694	1.26198e-13
FBRS	1.34865	1.78434e-12
NXN	0.790813	0.0229225
INF2	0.695136	2.54409e-05
BLVRB	1.22141	1.1913e-06
ITSN1	0.686403	7.70092e-07
SH3GL1	1.13703	2.20017e-09
MOSPD3	1.96544	2.59468e-35
SHB	1.09198	6.13062e-07
SHC1	0.74179	2.76391e-05
WDR13	0.950552	2.6119e-09
ZNF574	0.603791	0.0289527
EPS8L2	1.21647	2.81899e-09
KLC2	0.623731	0.00659836
NIBAN2	0.616131	3.14115e-05
PLEKHG2	1.05688	1.51789e-08
BMP1	1.84659	3.94032e-07
SIPA1	1.3603	4.70625e-08
MRPS6	1.09679	6.03538e-06
MRPL38	0.68334	0.00851451
MRPL34	1.16144	8.34447e-06
NDRG4	0.793731	0.0482923
MARCKSL1	1.37278	1.0246e-09
SPATS2	0.708186	0.00169384
ZSWIM4	1.69827	1.79957e-09
CASTOR1	2.6775	3.43303e-17
KIAA0895L	0.743784	0.00348641
SLC9A5	1.26489	0.0125405
SUMO3	0.742629	1.05058e-14
SNAPC2	1.20939	1.05447e-08
FSCN1	0.891605	1.27535e-06
SNTA1	0.740979	2.90775e-05
SOX12	1.54507	5.88223e-16
SPAG4	1.76096	0.000368022
SRC	0.663369	2.54909e-05
SREBF1	1.82878	1.329e-87
SRF	0.924219	1.02533e-05
ZFP36L1	0.973208	9.58948e-08
STK11	0.660146	0.0190468
TAPBP	0.995367	6.57066e-06
TCEA2	1.83579	2.84875e-13
TCF3	1.20344	0.00018422
TCF7	1.56602	2.17056e-05
TESK1	1.51513	2.15351e-12
TFE3	0.744675	1.03169e-06
TIMP1	2.33574	4.72862e-16
TLL2	0.986802	0.0163134
TMPRSS2	3.77909	0.0127859
TNFAIP1	0.601502	2.69167e-07
TNFAIP2	2.31321	4.81372e-18
GXYLT2	1.65709	5.92969e-05
LOC728392	2.8303	1.48985e-25
DNLZ	1.50397	1.34815e-05
BORCS8	0.801459	6.5114e-06
UBC	0.614835	1.83806e-05
VASP	0.971561	1.42061e-07
TRPV1	0.702737	0.00416453
WFS1	1.12658	2.13488e-11
CFAP410	2.31584	1.36605e-22
ZP3	1.56979	0.0387304
MAP3K12	1.32678	9.80963e-06
DDR1	1.60381	2.84423e-07
CACNB3	1.37297	2.80258e-14
TUBA1A	0.786119	8.22583e-05
SEMA3B	3.38341	7.03284e-13
PCYOX1L	0.616593	0.000785248
PRR14	1.47977	6.62275e-09
VKORC1	1.40544	6.95703e-14
DDA1	0.670748	1.2339e-05
NABP2	0.799391	3.1301e-05
TSEN34	0.712873	0.000758732
ASPSCR1	0.901708	3.82582e-07
SLC25A23	1.3251	9.68033e-22
ALG12	0.964939	0.00359483
TRAPPC6A	1.14279	0.000785248
PHF23	0.599631	0.00264102
DHRS11	0.714305	0.00706501
PRRC2A	0.766927	0.000128509
ABHD16A	0.706599	0.0202658
TFEB	3.25057	7.19532e-15
RIPOR1	0.698914	4.28928e-06
TCTN1	0.804678	0.00287229
GALNT14	0.711909	0.00170511
OCEL1	2.18595	9.25241e-16
RHBDF2	1.40185	4.95754e-11
PRKRIP1	0.598409	0.0056026
ZNF768	1.29445	4.08218e-05
TBC1D17	1.68268	3.53207e-24
ISOC2	1.66934	4.96726e-09
ARMC5	0.871249	0.000380088
RABEP2	1.39615	7.73647e-06
PRR5L	1.0366	0.00309969
NAA60	0.857926	2.57755e-09
COQ8B	1.07515	3.30117e-11
DNAJC22	1.93403	1.40397e-06
PLEKHH3	1.30993	2.86586e-06
STN1	0.819429	7.96108e-06
BAIAP2L2	1.12293	0.000309272
ZNF703	1.53839	8.9905e-13
BRD3	0.596518	0.0121734
FUZ	0.82747	0.015555
ACSF2	1.58271	4.02935e-05
ORAI2	0.845107	7.25708e-08
FAM214B	1.26885	4.20216e-14
TRABD	1.10795	8.05052e-06
LRRC27	0.770226	0.000761269
PABPC1L	1.23059	0.000112346
CD276	1.25488	9.63721e-13
UBXN6	1.45457	5.30933e-23
AKNA	0.82931	0.00353076
TTYH3	1.66178	2.40916e-20
COL18A1	1.57711	4.23059e-09
MLF2	0.939521	9.06344e-12
HM13	0.79054	1.39922e-10
FAM117A	1.50803	5.95756e-07
YJU2B	1.38363	0.000849232
KAZALD1	1.2086	0.0156842
TSC22D4	1.46752	4.5015e-24
ELL	0.685867	0.00741605
SHARPIN	1.56901	5.51233e-18
RAB1B	1.10019	1.07475e-37
ABHD17A	1.02521	2.43401e-13
NRIP1	1.03937	4.26208e-06
USP11	0.601904	2.49017e-07
CAPNS1	1.05035	3.83969e-37
CAPS	1.46279	3.837e-05
H2BC4	2.01924	0.0380905
ARHGAP24	0.932029	0.00667812
AIF1L	0.955574	0.00200631
SELENOO	1.00729	0.00649689
CCDC3	3.02114	0.0257722
DYNLRB1	0.852837	2.49612e-13
SESN2	1.67047	1.5693e-14
TRAPPC9	0.734613	9.76901e-06
TRPT1	0.929099	2.04193e-10
ANGPTL6	2.05732	0.0350554
KLF16	0.667081	0.0100208
TBC1D10A	1.50699	4.40677e-08
PLA2G6	1.89802	2.39805e-10
IFI27L2	1.74931	1.76712e-14
FAM234A	1.1023	5.95504e-10
TAGLN2	0.802585	1.29473e-12
SPATC1L	1.91954	7.52627e-16
ALKBH7	1.74495	2.46642e-07
CHCHD6	0.652558	0.00427024
MON1A	0.662631	0.00473023
CYSTM1	0.77925	0.00143829
LZTS2	1.28141	3.25004e-08
SYVN1	1.61071	1.3958e-11
KRBA1	1.16568	0.000370961
NTNG2	1.38762	0.0106301
TNRC18	1.21235	7.77061e-05
AFAP1L2	0.997175	0.0220132
GLIS2	3.01329	7.43931e-13
HDGFL2	0.982082	0.00125347
KMT5C	1.97506	9.915e-06
NFKBID	1.487	4.22134e-06
ORAI1	1.11964	1.83574e-06
PLXDC2	1.80881	2.48577e-05
TMEM141	0.607157	0.000375386
SMIM3	1.43467	2.31306e-06
CNTNAP1	0.671898	0.0394853
GAS7	1.5062	0.0143033
MICALL1	0.968248	0.0013459
PPFIA3	1.49819	0.000179692
LMO4	1.0519	2.08583e-09
BHLHE40	1.87516	1.91378e-10
CDK10	0.722562	0.00501203
PDXK	0.636952	0.00675589
PLPP1	1.70815	4.38407e-10
RNASET2	1.02712	0.000416821
SSNA1	1.03311	0.00309508
STX10	0.960356	0.000399507
CBLB	1.11059	4.23059e-09
DGAT1	1.16898	3.63157e-15
SERPINH1	1.24214	5.24977e-06
CBR1	0.590668	0.00472399
TNFRSF6B	2.4169	1.33201e-28
NAPA	0.831059	5.67962e-08
FGF18	2.91308	4.04861e-05
LDB1	1.07218	1.39695e-10
AP1G2	0.986006	6.1217e-07
AP3D1	0.71279	9.52995e-06
NAV1	0.756475	1.85266e-06
NOL3	1.18232	0.00736647
MIDN	1.02255	0.000197434
HIP1R	0.659562	0.0335446
CTU1	1.29158	0.00137818
KIFC2	1.71476	2.75473e-07
CREB3L1	2.92978	9.09335e-20
SLC16A5	0.804612	1.04876e-06
SLC16A4	1.13989	0.000678591
SLC39A13	1.2256	2.91418e-07
FIBP	1.08391	3.66395e-10
RPS19BP1	1.03235	0.0395453
MYADM	0.818992	9.9908e-10
TPGS1	1.40404	3.33157e-06
LARGE1	0.748325	0.0440858
DHRS3	7.09088	3.05376e-32
BICDL1	0.787606	0.017788
G6PC3	0.950161	5.75088e-14
PDLIM7	1.65301	5.2678e-14
CYTH2	0.720992	0.00114169
BCL7C	1.06718	1.64682e-07
ZBTB22	0.748119	2.17595e-07
ADGRG1	2.22935	2.01409e-09
MARCHF9	2.38544	3.47295e-07
NEURL3	3.22887	2.99262e-06
TMEM44	0.873984	9.41872e-05
ORAI3	1.82265	1.32908e-19
IGSF8	0.904406	0.000170048
TRIP10	0.960719	3.06446e-05
SLC9A3R2	1.71275	1.99546e-11
ATP5IF1	1.3038	9.8278e-09
LPXN	1.07157	0.0143474
FAM189A2	0.956232	0.0110022
FADS2	1.14253	1.19354e-09
MED26	0.819583	0.0108825
THEMIS2	1.69342	0.00968693
ACY1	0.693398	4.45544e-07
MAGED1	1.23512	2.23659e-13
SPAG7	0.613612	0.0152504
BCAR1	1.26572	3.84464e-11
NR1D1	1.63595	4.56154e-10
RIN1	1.23069	1.04279e-11
NCOR2	1.59849	5.67433e-14
SH3PXD2A	0.605484	0.018011
VGLL4	0.947142	0.000308959
CD70	2.42767	1.31324e-07
CD74	2.80793	6.84829e-23
CD81	0.753754	0.00315674
LZTS3	1.86876	8.8533e-12
CD151	0.777558	0.000217449
TMEM94	0.638718	0.000718989
CUL7	0.779117	4.8657e-09
ARHGEF17	0.812348	2.93148e-08
C2CD2L	0.741332	0.00883195
MRC2	2.06948	5.41395e-24
HS3ST1	1.41972	0.000135382
DGCR2	0.757086	4.91873e-05
ADA	1.17619	6.93814e-07
ACOT8	1.22405	3.7571e-10
SRA1	0.668125	3.46251e-07
FAM229A	2.95882	0.000206768
OST4	1.62658	1.46272e-37
SYCE1L	3.46142	1.34624e-14
ZNF316	0.829147	0.0210686
TSTD1	1.17311	0.0135157
FOXO6	3.15129	0.00169823
NPIPB5	1.33899	0.00098812
CD24	0.696049	0.0143574
UPK3BL1	1.97535	5.35145e-05
HCN4	2.07964	0.0412494
FRAT1	2.20902	0.000246652
MED16	1.09146	4.64405e-10
MEF2B	3.08335	0.00324402
RASA4B	1.52828	6.54015e-11
CMC4	0.710305	0.0462276
LOC100289561	0.881122	0.00016275
SAP25	2.24267	0.00247454
PARP3	0.947323	4.86139e-14
MTRNR2L2	0.896614	0.00575739
MTRNR2L6	1.77557	5.05431e-09
MTRNR2L8	1.00561	0.00157935
MTRNR2L9	0.956623	0.00854258
TGFBR3L	1.54547	0.0018927
ARPC4-TTLL3	1.08971	1.65637e-06
ST20-MTHFS	1.84981	0.0323485
RPL36A-HNRNPH2	0.824493	1.18287e-06
TVP23C-CDRT4	0.76937	0.046149
TNFAIP8L2-SCNM1	6.23439	1.6779e-06
ABCC9	1.26225	0.000439998
NR1H3	1.12838	0.000285438
SCAMP2	1.11788	1.67616e-09
PTPRU	1.24238	2.78818e-08
TMEM265	0.714209	0.00506859
UST	1.44338	3.60832e-05
LOC100996842	1.10317	0.0349138
TSPAN1	1.15506	1.18479e-06
TBC1D3L	1.02757	0.00109156
SGK2	0.800297	0.0172037
CDH13	0.923091	0.0184673
DNAL4	0.9663	4.08834e-06
TOB1	0.691005	0.000302605
EBI3	2.65211	6.73482e-10
RASA4	1.0188	0.00221903
PDZK1IP1	1.7669	0.000404385
LPCAT3	0.793312	1.84533e-06
SERF2	1.33794	6.06265e-10
SORBS3	1.35843	9.15954e-20
LHFPL6	0.662607	1.83944e-05
TNK2	0.755103	0.00711006
LOC101928120	1.71328	0.0166922
TSHZ1	0.854753	4.21185e-05
ALG3	0.914931	9.80341e-07
CDK5	0.930114	1.35566e-10
ANGPTL7	2.84511	0.019682
MFSD10	1.08881	3.04309e-07
MSLN	1.59439	0.00984387
LRRC23	0.714826	0.00612294
LRRC17	2.25926	9.54906e-16
TIMM17B	0.827364	2.20771e-07
SPRY1	1.02167	0.00217376
CDKN1A	1.02753	4.72934e-06
SF3B4	0.726414	2.43308e-06
KCNE1B	7.34362	1.09077e-05
LOC102723728	7.07443	7.32675e-05
TBC1D3E	0.807601	0.0153487
LOC102723996	6.77996	9.43525e-06
GATD3B	3.05065	2.71039e-07
LOC102724159	2.13338	0.000379989
SIK1B	0.994208	0.00752079
U2AF1L5	3.98728	0.0116514
STUB1	0.674906	2.6674e-07
EFS	2.23628	0.00220248
PRSS16	1.50522	0.0440544
RGS19	1.58879	3.43306e-17
CDKN2A	2.26969	7.20251e-72
SPEG	2.06505	8.59286e-16
BCKDK	1.22283	8.29029e-24
APBB3	0.67905	0.011744
CCNO	1.96423	0.00371189
TCIRG1	0.95203	4.79327e-06
SIRPB1	0.779838	0.0436689
TRIM22	1.64623	2.12435e-10
ABCA7	1.49664	2.7426e-13
KLF2	2.53234	6.69197e-13
IRF9	1.41813	2.06687e-11
TUBB4A	3.09104	5.5237e-08
BTN3A3	1.36845	2.01119e-06
MYL9	1.25171	1.8866e-20
RACK1	0.687671	9.90994e-15
ADARB1	1.29971	6.55356e-05
BASP1	1.18438	3.26466e-06
IFITM3	1.98575	9.07105e-19
RAPGEF3	1.38846	0.0141693
SPON2	2.23995	5.06197e-07
CDIPT	0.711937	1.56658e-05
TMEM147	0.635856	0.0007223
ZER1	1.53743	6.13955e-16
LRRN2	1.85108	0.0307091
VAV3	1.75453	0.000513288
MAD2L2	0.717537	0.00224215
ZNHIT1	0.717751	8.69139e-07
TADA3	0.838423	4.07488e-12
CREB3	0.68713	2.46118e-07
CEBPA	1.589	0.0457939
SEMA6B	2.24471	6.20551e-08
CEBPB	1.85764	3.9409e-07
FBLN5	1.9098	7.50228e-05
CIB2	0.915153	0.000737277
CEBPD	2.2688	1.30491e-06
CHERP	0.800198	0.00157729
NEBL	2.59974	3.51174e-07
P3H3	1.2364	7.31587e-06
UBD	5.07322	0.00104194
LOC105378949	2.32837	0.0323485
AGR2	3.54994	0.0242762
AGPAT2	1.08591	1.09448e-05
CEL	1.8171	0.00675589
IFI44	1.50143	4.30835e-05
RABAC1	1.41038	3.01537e-10
SLC34A2	1.55284	0.00471939
DPYSL4	2.52498	1.83539e-05
MRPL28	0.651215	6.95342e-11
IFITM2	1.30926	2.73384e-11
MAB21L2	2.70671	1.13587e-05
DRAP1	0.965331	1.79966e-08
DNPH1	0.945787	2.59624e-05
SH2B2	2.99249	9.68417e-11
P3H4	1.26583	2.11435e-06
RBCK1	0.913965	6.02371e-08
POSTN	3.1319	0.0021702
GAS2L1	1.25936	4.75565e-12
RGS14	1.29994	7.18731e-08
NPRL2	0.642832	0.00080862
FAM189B	1.73542	2.70162e-31
CERS1	1.35898	0.00407838
SLC17A3	2.72582	0.00315822
VAMP5	0.842377	0.00631507
LOC107983998	0.979424	0.0287574
LOC107984862	1.65093	0.00327843
LOC107985532	1.42344	0.0436345
LOC107985728	3.56685	0.000201299
LOC107986800	1.09297	0.00133232
CFTR	1.93552	0.0251522
NOXA1	2.17808	0.00101702
CPLX1	1.96292	0.00863449
FRS3	0.763868	0.00454728
FAXDC2	1.59541	0.00106745
ARID5A	0.888472	0.0259655
USP20	1.03127	1.00263e-09
HCST	2.72955	0.0412257
ME3	0.884542	0.00665364
NPFFR2	1.59748	0.000250688
MMP24	0.847393	0.00103671
BLCAP	0.597844	0.00288104
UTS2	3.28377	0.0273886
FASTK	1.40887	3.55153e-09
KDELR1	1.04225	3.34862e-25
PNRC1	1.7404	1.94256e-14
IFI44L	2.40704	1.14313e-09
CKAP4	1.19914	1.26273e-11
SLC27A3	1.23707	0.0149531
CCDC85B	1.12698	1.21818e-17
KDELR3	0.785326	5.13124e-05
ADAP1	1.41516	0.00843747
B4GAT1	0.825373	2.16772e-08
OGFR	1.50354	0.000312947
EEF1AKMT4	1.21972	7.13726e-05
DEPP1	1.66321	5.33626e-05
HSF2BP	0.79104	0.000536972
DNAJB4	0.828263	6.72687e-06
ESM1	5.25824	4.81464e-11
SPACA9	0.761673	0.031531
ADAMTS13	2.04966	2.66852e-10
EMILIN1	4.43467	2.16162e-20
CLASRP	0.944568	0.00876524
CAPN10	0.663662	0.0234223
CDC37	0.935989	3.37289e-07
PKIG	0.923318	3.49623e-10
HHLA3	1.58322	1.10651e-09
FICD	0.73822	0.00225696
PTP4A3	1.09042	0.038501
RABL2B	0.659296	1.79342e-06
RABL2A	1.02416	5.47558e-05
ADAMTS7	1.88447	1.49092e-07
SLC2A6	0.75286	1.2678e-06
NISCH	0.964356	1.30093e-09
CHKB	1.09832	9.55602e-06
MST1L	1.88082	0.000557695
PRAF2	2.3039	1.29252e-55
PADI2	1.43731	0.000142763
CAVIN3	1.59676	1.72268e-06
NXPH4	3.3326	0.00021613
MAN1B1	0.636589	1.05447e-08
SNX18	0.596345	0.0194984
FILIP1L	1.05051	4.12415e-05
CMTM7	0.793976	1.35789e-07
FAM71E1	1.87511	0.00633044
PRR4	1.34353	0.0410092
IFT43	0.866512	2.57421e-06
TREX1	3.56573	1.02298e-06
GLMP	0.724135	0.00341001
HOGA1	2.08712	2.60041e-23
MGAT4B	0.857144	0.00697914
B4GALT7	1.20568	5.1182e-15
SGF29	0.595208	0.00747605
NACC1	0.674662	1.37745e-05
RPUSD1	0.791969	0.00014059
PLCD3	1.1428	4.5006e-12
LYPLA2	0.763695	6.04869e-05
SCAMP4	0.691033	1.37534e-08
ADAT3	1.548	0.000205356
CHST14	1.05173	3.84908e-05
TMC6	0.944996	0.000127214
MISP3	1.74768	0.0118967
C12orf57	0.917866	0.00144227
GABARAP	1.23889	1.56809e-25
CHRNA1	4.20172	0.00884013
TWF2	0.919653	9.50638e-14
TMEM54	0.79337	0.000182079
CMTM1	1.71302	1.39564e-05
MFSD3	1.79273	2.36767e-08
SDSL	1.03153	0.000426321
DTX2	1.12168	3.10795e-08
CGB2	1.94501	0.00786808
LMTK3	2.5076	0.000113827
CSMD2	4.11889	4.19257e-09
CCDC85A	3.68644	7.22457e-12
RHPN1	2.48611	1.0619e-08
LENG8	0.977388	0.000210729
OSBPL5	0.835863	0.000640577
OSBPL7	1.15114	3.73237e-05
C1QTNF1	1.59759	0.00773615
C1QTNF3	1.34416	0.0239511
C1QTNF5	2.32794	0.00686347
FBXO32	1.29041	0.0140276
VASN	2.6182	5.56016e-14
ADCY9	0.654792	0.00524447
CCDC124	0.855257	0.0321483
ARHGEF25	1.70541	8.9658e-05
ALPK2	2.64424	5.35391e-12
ARHGAP33	1.13906	0.0277462
CTHRC1	2.10332	3.68037e-07
TSR3	0.968053	0.00071579
RNF166	0.729081	0.00119736
FOXP4	1.83275	8.49359e-20
CYYR1	1.43793	0.00027096
ACSM1	3.93898	0.00158948
MRGPRF	1.47111	0.000525243
MED12L	1.34937	0.00468978
ACAP3	1.23611	9.66499e-07
AGAP3	0.786985	0.00189256
MRGPRX3	1.33115	0.0029342
AP2M1	0.646352	3.58519e-05
TWIST2	3.44615	3.05594e-09
PARD3B	0.634969	0.0129153
PIK3AP1	0.880104	0.0436979
CLU	2.07823	8.88695e-06
CLK3	0.779008	3.43148e-05
SERPINA3	3.40129	0.00453597
TPP1	0.720299	9.2622e-09
CLPTM1	1.02727	2.22373e-07
CLTB	0.759834	0.0115245
CLBA1	0.888478	7.59213e-06
JDP2	0.875395	0.0437835
SLC25A29	0.997323	0.00106086
C15orf40	0.834659	0.00869137
CMKLR1	2.53008	0.02907
SPATA2L	0.978032	0.00334308
SPATA33	0.6088	0.018892
CCDC78	1.01198	0.0194713
LTB4R	1.15202	0.000729569
IQCK	1.6416	0.000436101
UBALD1	2.22139	3.80843e-24
TMEM219	0.725642	4.03411e-09
SLC38A10	0.590987	0.0320278
CYB5D2	0.900359	7.52068e-06
C17orf49	1.02056	0.000167811
EFCAB13	0.77888	0.0288295
KRT222	2.87131	0.0365186
RAVER1	1.14863	5.92824e-09
COX6B2	1.73625	0.00284092
TRAPPC5	1.4391	5.55102e-18
JOSD2	1.39323	8.02514e-10
CPT1C	1.88257	7.17253e-09
GIPC3	2.79537	3.16579e-06
NDUFA11	1.18295	6.54671e-16
CNN1	0.880051	0.0475399
RINL	0.760714	0.00266011
C2CD4C	2.50121	0.0490733
B3GALT6	0.85233	0.00177391
SLC44A3	1.05199	0.00902513
ATXN7L2	0.853051	0.00318363
MYOM3	1.65468	0.0153889
GJB4	2.4392	0.0357067
C1orf122	2.18718	2.59403e-05
OSCP1	1.06024	0.00034275
COL1A2	3.88944	2.43608e-16
ARL8A	1.3758	1.09252e-28
FCRLB	2.58631	0.000203835
COL3A1	3.29488	1.78223e-06
EDARADD	2.05431	5.75795e-06
NAXE	0.861436	1.06945e-09
MRPL55	0.813636	0.00253267
COL4A2	0.698248	0.00721221
NKAIN4	4.18129	9.68768e-07
COL6A1	3.19311	4.66902e-28
COL6A2	3.32302	2.79483e-18
COL6A3	2.18807	5.74875e-08
TMEM150A	1.39803	1.28585e-08
COL8A2	2.69932	0.000156673
COL9A2	1.62713	0.0404957
COL9A3	2.24932	0.0098212
PLEKHH2	0.82688	0.04301
SGPP2	1.32003	0.000130146
ZNF513	1.34057	4.51402e-07
LYPD6B	2.73678	0.00113477
COL15A1	3.61421	0.00124841
TMEM198	1.91575	2.49468e-05
COL16A1	2.27535	0.00641613
TMEM178A	3.08478	0.000172254
COMT	1.08394	1.67217e-08
LRRC15	3.97958	0.00768522
COX6B1	1.01211	1.03772e-09
TMEM171	1.65347	0.00808416
SHROOM1	1.29063	0.00197794
TMEM139	0.821993	0.000741503
C7orf31	0.980287	3.00426e-05
CPT1B	2.77331	2.42627e-05
ADHFE1	1.38331	0.0118553
C9orf116	1.55225	8.7683e-05
CRABP2	2.92664	2.92804e-08
DIPK1B	0.717953	0.00627361
RPP25L	0.634818	0.0164549
ATF6B	0.747346	5.11384e-06
HAPLN1	4.28767	5.31504e-05
MYL6B	0.66084	3.05115e-06
ZNF358	2.60978	7.05705e-19
C20orf96	1.01087	5.58581e-06
ZBTB46	2.32353	3.01947e-06
SAMD10	1.42076	3.76274e-10
TMEM37	2.90153	2.10267e-15
ADAMTS14	3.12258	8.23295e-08
NEURL2	4.84404	0.0235743
RIPOR3	1.75685	0.0100181
CRYAB	2.07019	2.70995e-05
MIB2	1.79158	6.6439e-09
CRYM	1.7311	0.0178126
EIF5AL1	1.92239	8.10774e-05
C10orf82	1.60595	0.0351062
UBQLNL	3.17562	0.0134272
SESN3	1.94002	0.00122493
LAYN	1.3375	0.000169277
PHETA1	1.44152	4.40689e-07
CSNK1D	0.652412	2.93859e-06
CSNK1E	0.786706	4.08168e-07
CSNK1G2	0.919195	2.89336e-08
ISM2	2.12707	0.0480894
LRFN5	1.91656	0.000197808
C15orf65	1.77782	0.00292605
C15orf61	1.20896	0.00622318
HAPLN3	0.76103	0.00130448
CSNK2B	1.10177	4.80594e-46
BEAN1	2.52177	1.21843e-07
CSPG4	1.01981	0.0183975
SLC22A31	2.50034	0.0407042
DNAAF8	2.04864	0.0119623
TOM1L2	1.24248	3.59777e-12
SLC25A10	0.605926	1.43269e-05
CST3	1.98612	3.70557e-24
NOTUM	3.32372	0.000762329
CST6	2.68355	0.00276925
PPM1N	2.58312	0.0158394
ZNF524	1.83381	6.01324e-06
ZNF784	0.986227	5.42465e-05
DACT3	2.26152	0.00663684
CAPN12	2.3572	0.00160786
TICAM1	1.29312	6.08154e-08
PROSER3	0.607772	0.0238214
C19orf25	1.53894	2.18459e-05
CIART	1.06534	0.0146445
CTBP1	0.825694	1.53054e-06
GLIS1	2.6721	0.000126918
CCN2	0.675204	0.0383293
ZNF362	1.50204	1.14431e-08
CLDN19	2.53755	0.0120537
BTBD19	0.922515	0.00611269
CCDC17	1.19675	0.0312224
RNF187	1.28616	3.50375e-23
CDPF1	0.651942	0.00289931
FBXO41	1.24711	4.90236e-11
CTSD	1.17094	1.18299e-08
CTSH	2.24762	0.000762329
GPBAR1	1.82027	0.0340908
LRATD1	1.47569	9.13855e-05
CTSO	0.767037	0.00273592
GLIPR2	1.3145	7.22932e-13
NEK10	0.917362	0.0143633
NCBP2AS2	0.779475	0.00811569
CUX1	0.709724	0.000526632
ODAPH	3.13639	1.72534e-08
FAM53A	0.98694	0.0175005
DAB2IP	1.1802	1.74367e-12
PLEKHG4B	1.9186	3.90295e-07
CYBA	1.21169	1.96538e-15
C5orf38	1.68795	0.000132573
IRX2	1.56888	0.00338171
RAET1L	2.33348	0.0463533
SLC2A12	2.80318	2.60824e-09
FMC1	1.18607	0.00395518
METTL27	2.07848	0.00361604
VPS37D	2.42348	5.64961e-08
PRAG1	1.55971	1.74613e-07
LINGO2	0.924741	0.00184957
MAMDC4	1.63421	0.00537986
AK8	1.94981	0.0494897
TTLL11	0.712649	0.0498354
USP54	0.66993	0.00201693
ALDH1L2	1.22844	0.00394118
TAMALIN	1.75315	0.00034898
DGKQ	0.94874	0.00027096
DAP	0.655096	1.97442e-05
TMEM229B	2.14764	0.0389632
SYNE3	1.41623	0.029381
DAPK1	0.763368	4.95647e-05
DNAAF4	0.7876	0.004728
TMEM92	1.82782	8.08884e-10
PHOSPHO1	3.38458	0.0330536
DBN1	1.07912	3.78734e-09
ZNF497	1.76258	0.0164074
ZNF579	2.00843	5.39318e-10
ECI1	0.752035	0.0134448
DCN	1.5554	0.0080954
PLPPR5	4.02582	0.0408197
CITED4	2.15308	1.34452e-09
APCDD1L	1.78253	0.0054011
AEBP1	2.05162	7.77564e-17
DDT	1.59847	1.15957e-10
TLE5	1.17737	2.53634e-10
DCLK2	1.08361	0.0106203
RASSF6	0.650322	0.0104626
PRSS35	1.84176	0.00285488
ZNF467	4.66499	1.86689e-05
BHLHA15	2.44538	0.0130017
OLFML2A	1.22608	0.0020675
PWWP2B	0.722287	0.000811008
ADAMTS15	1.7823	0.0149415
ADAMTS16	1.89241	0.000722973
ANKRD24	2.49692	0.00375855
ZNF384	0.621139	0.000697866
CYB5R3	1.39817	1.20391e-15
SEPTIN1	2.96352	0.000369534
DLX2	2.09487	0.0139376
SARDH	3.44363	0.000252441
DNM1	2.12662	3.86847e-10
DMPK	1.03702	0.00421682
DMWD	1.18112	4.65708e-07
AGER	0.934055	0.0345535
DNASE1L1	0.685888	2.64686e-05
DRD4	5.58495	0.00389195
ATN1	1.59096	8.64461e-23
DSC3	2.60292	3.48104e-08
DSG3	2.47417	0.00450087
TSC22D3	1.70486	1.67258e-05
AGTR1	4.3146	0.00290147
DVL1	0.75466	0.00633044
DVL3	1.03441	1.20863e-11
E2F4	0.674678	0.000202347
EBF1	1.71267	0.0303285
TYMP	2.03419	0.00212255
ECH1	0.977833	5.69324e-08
ECM1	1.99927	6.85728e-09
ABCA1	1.22035	0.026282
NR0B1	3.25085	0.0108629
S1PR1	0.972755	0.0328887
S1PR3	0.938475	0.00203926
EEF1A2	1.79303	3.09857e-09
HIGD2A	1.00957	2.57153e-13
CYS1	2.01731	0.0157162
EFNA4	1.35271	7.84128e-09
EFNB1	1.36858	4.8657e-09
EFNB3	1.49901	2.92429e-05
CELSR3	1.6972	1.03045e-07
CELSR2	0.688056	0.0124351
EGR3	4.25138	4.87328e-06
PLPP4	1.54072	3.24082e-07
RILPL2	0.870464	0.00252877
DTX3	1.30326	0.00184771
PLBD2	0.759991	1.1126e-09
PIANP	2.53461	1.09467e-10
DCP1B	1.08601	2.54664e-12
VSTM4	1.92995	0.00452789
PAOX	0.763714	0.0247006
EME2	0.969618	1.36596e-05
CADM4	1.14328	0.00012821
ELF3	2.3995	7.43348e-10
ABCA2	1.7302	1.82594e-11
PLD5	1.07857	0.0364935
APOBEC3F	1.09014	3.51116e-05
CFAP221	2.61375	0.00354132
ARHGAP27	0.773434	0.0020118
SAMD14	1.92498	7.04776e-11
TRIM65	0.637537	0.00547638
EMP3	1.18224	5.15385e-19
EMX2	1.58704	0.000412021
ENG	1.0343	0.00800582
AK1	0.767146	2.14631e-05
CCDC107	0.779258	0.0088567
DMTN	0.951088	0.00131285
EPHA1	2.05987	8.88695e-06
SLC44A5	1.48508	0.0159373
EPHX1	1.54542	6.38432e-16
EPHX2	0.922703	0.0243487
NR2F6	1.28125	9.59031e-05
ERBB2	0.984152	2.81317e-08
DHRSX	1.18958	4.35508e-06
ERF	0.677275	0.00159456
ESRRG	2.0541	0.00476482
ETV1	0.671265	0.00541064
EVC	0.751531	0.000502937
EXTL1	3.87306	0.000986456
ABCD1	1.51677	6.70597e-15
ALDH1A1	2.12545	0.0154089
F12	1.81524	0.00248925
ALDH2	0.856121	5.97483e-07
FAP	4.07771	3.73171e-16
SAMD9L	1.5806	0.000590114
FBLN2	2.63423	6.37298e-07
VWCE	1.73306	0.00697899
PPP1R32	3.07103	0.0145358
DOK6	1.60087	0.00730674
OAF	0.9011	0.000141807
RNF152	0.944779	0.0438472
ALDH3B1	1.34609	2.89775e-15
LRRC73	2.92521	0.011764
TMEM217	0.912747	0.000303234
FCGRT	1.40768	1.60225e-06
JAZF1	0.852856	0.000239898
PPP1R35	1.07529	0.0116762
PRR15	1.65451	0.0403389
FBXL13	0.749439	0.0452699
ADGRF2	2.04113	0.0469898
UNC5CL	1.73297	0.00148995
SCUBE3	1.0859	0.031941
TMEM130	1.21381	0.00158656
NYAP1	1.58569	0.00259658
SLC29A4	1.7555	1.64908e-14
FGD1	1.09252	1.7398e-06
FGF11	2.06747	9.38507e-08
MAPK15	2.70629	0.00498064
FGFR2	1.58257	0.0448268
FGFR4	1.43835	1.86447e-06
FHL2	0.72344	4.2393e-18
NID2	1.37267	0.00493854
FKBP1A	0.811962	3.77017e-06
COBLL1	0.609199	3.69249e-05
RNF44	1.24764	3.80402e-10
VASH1	1.31407	1.51051e-06
NTNG1	0.656052	0.0185834
ADGRL1	1.772	5.83382e-14
FKBP2	1.68228	2.31432e-07
MLXIP	0.793201	2.82943e-24
ZNF365	0.829593	0.0420958
SBNO2	1.14304	6.38326e-07
TRAK1	0.604946	3.91198e-07
MSRB2	0.709218	0.001377
MAPRE3	1.57343	1.79044e-09
PLA2R1	0.816718	0.00585245
POMZP3	1.55343	0.00244983
FOXF1	5.45055	4.45553e-08
FOXC1	1.36432	2.31973e-05
FOXD1	0.822479	0.0324747
EFR3B	1.02832	0.0355932
MAST1	1.58405	0.0115025
LIMCH1	2.2069	2.36137e-09
ALDOC	1.46059	3.99101e-06
PALLD	0.785929	0.0149518
UNC13A	2.64514	0.0325179
FOXC2	1.56925	0.00060576
MAST3	1.3217	2.17225e-12
WDTC1	1.16496	1.70682e-24
ZSWIM8	0.733863	1.75684e-05
TBC1D9B	0.672243	6.57002e-07
SETD1B	0.615715	0.02823
IQSEC2	1.82753	2.08394e-19
SARM1	1.33817	0.00627069
NPIPB3	1.41866	0.000739794
CAMTA2	1.05551	5.4256e-16
PLXND1	1.37978	0.000131291
FLI1	1.5438	0.000314112
ZC3H3	1.08893	1.33783e-05
NACAD	1.24284	1.64577e-10
FCHO1	1.83186	8.77492e-08
GRAMD4	0.986293	1.7734e-06
NCDN	0.775557	9.48236e-05
MAPK8IP3	1.05584	2.41913e-20
RGL1	1.36343	1.24093e-06
FBXL7	1.29398	5.34407e-16
PLEKHM2	0.617362	0.000135185
FLT1	5.08672	8.05673e-06
SULF1	3.68942	4.92343e-16
FLT3LG	2.234	0.000112991
PACS2	1.09061	4.56248e-06
KAZN	1.03472	0.00126477
MCF2L	0.846365	0.0413839
ADGRL3	2.31993	0.000135172
IQCE	0.803147	8.31374e-07
ICOSLG	1.24434	0.0106484
SIN3B	0.874886	5.47352e-07
FMOD	3.24207	0.0428741
MAN2B2	1.00091	2.04506e-12
AFF2	3.08902	0.0386384
FN1	0.838221	0.000487338
FAM189A1	1.76489	1.5527e-09
OBSL1	1.68928	7.41736e-13
TNS2	1.60519	1.15214e-09
CRTC1	2.12453	2.19697e-15
MAU2	0.682153	0.000258573
NCSTN	0.71248	3.14833e-07
PIP5K1C	1.21846	2.33915e-19
ATP13A2	0.920479	2.69642e-05
FBXO46	0.784017	0.0284244
KCNH3	4.16771	0.0149315
MLYCD	0.648895	0.0026243
TMED3	0.630606	5.68358e-07
SLC7A8	2.15768	9.66243e-05
CBX6	0.728649	0.000465644
NPTXR	1.98531	1.72783e-07
QPRT	1.57764	4.9353e-07
BRD4	1.00958	9.7288e-05
FOLR1	2.89843	0.0010204
DAAM2	1.41929	0.0207648
SCRIB	0.86841	0.0256351
FOS	2.21113	0.00215076
CDK20	0.912168	0.0108891
DDAH2	1.17178	6.71561e-06
FPR1	3.09814	0.00335967
SH3BP1	1.31258	4.9206e-16
FAM89B	1.96757	2.57571e-16
LDOC1	1.43228	4.56752e-21
PLD3	1.78991	1.91303e-15
GABARAPL1	0.681062	1.77094e-05
FLRT3	1.4139	0.000191668
FKBP8	1.17148	3.99611e-14
ARHGAP8	1.52442	0.0248633
CLDN15	1.62792	1.13094e-06
FJX1	0.708576	0.0144781
FTL	0.82021	2.74836e-13
FUT6	1.16149	0.020882
FYN	1.18338	5.46444e-09
FZD2	0.670167	0.000781804
CADM2	1.74702	0.0149213
KCTD13	0.943643	1.44329e-06
LRRC43	1.61948	0.0270995
CALHM5	1.50789	0.00235097
CNIH2	3.00367	8.66754e-08
LPCAT4	0.868383	0.00146162
GAA	2.27255	9.56482e-13
TMEM256	1.15229	5.5237e-08
TMEM86B	0.951288	0.00243752
CBARP	1.88503	1.01582e-06
TCP11L2	1.03995	0.0102919
RNF144B	1.18033	0.00407323
PCSK9	3.46754	2.15475e-06
NUDT14	0.76288	2.97984e-05
NATD1	1.07323	3.09877e-05
TMEM151A	3.8597	0.00351251
NPB	5.36686	0.00892407
SHC2	3.43122	0.000377689
PRPF40B	0.728967	7.61264e-05
TMEM59L	2.28433	0.000368692
CIZ1	0.976365	8.10196e-06
PGLS	1.73512	3.74629e-18
BAMBI	0.830484	0.0141756
TTLL1	1.01782	0.000494558
B4GALNT1	1.11714	0.0100848
YIPF3	1.03004	2.30716e-18
FAM149A	1.38471	0.000100094
WHRN	1.06918	2.20269e-06
ABHD14A	1.77657	7.95142e-08
MXRA5	2.44305	0.0443553
GALNS	0.720885	8.70387e-05
PAMR1	4.4933	0.000369116
OLFML2B	1.82462	1.77255e-08
TMEM158	1.53608	2.6006e-08
NDUFAF3	1.03141	2.6063e-26
GALT	0.649665	0.00077481
ZNF521	1.23518	0.00446739
SOSTDC1	3.13257	0.0350754
GAMT	1.24934	1.81084e-12
ZNF385A	2.47357	1.25153e-29
PNKD	1.09661	1.78746e-12
KANK2	0.732194	2.09501e-07
GAP43	3.33734	3.2295e-08
ADGRA2	5.00796	5.31309e-30
DNAH1	1.04142	0.00357522
TSKU	1.84371	2.53333e-11
CLIP3	2.22814	1.38891e-10
TBC1D10B	0.987985	6.34069e-05
RNF167	1.01787	8.90058e-10
TKFC	0.829288	9.45395e-09
NSMF	1.27743	4.49684e-08
PCDHGA12	1.89833	2.44457e-06
PLEKHG3	0.94456	7.93995e-08
SETBP1	1.08587	0.00854515
ZNF500	0.642542	0.0256744
RAB11FIP5	0.595012	0.00258029
RTL8A	1.40882	4.19038e-22
GPSM1	1.38944	3.56796e-08
GGA1	0.634424	0.000173867
TTLL3	1.02169	3.81918e-05
INTS1	0.676188	0.00298772
GAS1	2.45746	0.000271331
TIAM2	1.12346	0.000377333
FBXO2	2.45771	2.33319e-08
FBXL6	1.3158	0.000199889
FBXW8	0.71302	2.3314e-11
GATA6	2.32758	1.09111e-08
ANKRD2	1.59412	0.000748009
GBP1	0.666114	0.00645098
GBP2	2.11564	2.51307e-05
HSPB8	0.901295	9.36271e-05
BLOC1S1	0.988012	0.000700574
SEZ6L2	2.19768	3.75976e-15
PPP1R14B	1.11282	0.000591401
KAT2A	0.747888	0.00839826
NARF	0.599691	0.00397379
HEYL	2.67739	0.0246544
GDF1	4.67732	0.000662075
OR7E24	1.02576	0.0314201
BEST4	2.38988	0.00367558
HS6ST3	2.81921	0.000222672
MDGA1	1.76107	0.00040007
GFER	0.612345	0.000416498
GGT1	1.77971	2.04181e-30
AMH	3.44708	0.00125896
GGT7	0.765932	0.00119454
GGT5	2.73619	0.00125375
OPLAH	1.29419	2.04835e-07
GPR160	1.57488	0.00255986
BEX3	0.732338	1.424e-06
GJB2	1.45554	0.00757
NSG1	1.61269	0.00538427
GJB5	3.44734	0.0360297
AMPD2	0.985432	1.05316e-11
PDE7B	1.27248	0.00046519
DKK2	3.08813	0.000245782
INPP5J	0.970016	0.00054719
STK36	0.679213	0.000870385
ZNF777	1.0256	0.00191202
TUBG2	0.626041	0.0030803
SULT1C4	1.16128	0.0370644
ARHGEF16	0.970547	0.0241585
CSDC2	2.10067	1.05249e-05
SRPX2	2.3266	8.92265e-08
SMPDL3B	1.3686	1.03434e-08
PDLIM3	2.06196	3.14761e-06
POLL	0.99444	1.69224e-08
PCSK1N	4.59416	0.000415219
GLI1	3.70241	5.10359e-06
APOBEC3C	1.07294	1.39702e-05
SGSM3	0.871511	0.000102492
GLI4	2.72319	6.86235e-13
TOR2A	1.22544	0.000121715
GNAO1	3.14034	0.00443245
GNG5	1.09874	5.08961e-11
GNG7	2.73026	0.00035398
GP2	1.28712	0.0439022
GPC1	1.14939	7.75942e-05
PPP2R3B	0.79617	0.0262753
SLCO3A1	1.55402	0.000807421
CCR10	1.80571	0.0035532
KLHL35	1.42073	0.023545
CRACR2B	1.53627	1.3043e-05
TMEM80	0.878872	0.000314046
CCDC88B	1.15813	0.00927083
RCOR2	1.72665	5.77591e-05
SIAH3	3.16477	4.31091e-05
SLC46A3	0.741663	0.030223
CEP170B	0.93261	6.02578e-06
NPW	2.38831	0.00313771
BRICD5	1.99896	0.00865383
INO80E	1.04335	1.69939e-05
CLEC18C	2.71513	0.0030803
HID1	1.53525	0.00023617
HEXD	1.21858	0.000477461
FAM171A2	2.01065	1.4373e-05
TMEM102	0.903533	1.82913e-09
SLC26A11	0.799283	0.000781702
ENDOV	1.58913	2.47309e-05
METRNL	1.90527	6.87174e-08
KCTD1	1.15562	0.000164443
SIGLEC15	1.06553	0.0387688
PRR19	0.986253	0.0129382
ZNF575	2.13907	0.000113922
PPP1R37	1.32283	2.04291e-05
EMC10	1.1672	1.39933e-08
MCHR1	3.68647	0.0266364
SLC25A34	0.718266	0.0496244
ALKAL2	1.73127	0.0321849
GPER1	1.67129	0.000135835
IGSF10	1.85576	0.00493721
RPUSD3	0.639498	1.54878e-05
PRRT3	1.67279	2.22082e-06
RELL2	1.13824	2.9017e-07
ZNF775	1.58137	0.000185866
ANK1	1.27394	0.0148634
FAM83H	0.598284	0.00152307
CRB2	4.20473	1.84625e-12
LCN12	3.42634	0.00478193
PAXX	0.929118	0.0420186
TPRN	1.12936	8.15586e-05
TUSC1	1.77585	0.000186199
MKNK2	1.37823	3.12736e-08
GPS1	0.912164	1.58421e-14
GPS2	1.03474	1.9469e-06
GPX3	1.32445	3.06926e-09
GPX7	1.13227	0.0378281
GRB7	1.83791	1.26614e-05
GRIA3	1.37898	0.0169344
GIT1	0.975095	1.72105e-05
SLC6A16	0.99491	0.0359957
C19orf53	1.06613	3.00526e-11
GRIK2	1.99449	0.000432888
RGCC	1.76625	0.0180027
GRIN2D	2.2343	3.16962e-06
GRINA	2.03579	1.39748e-20
COMMD9	0.601966	4.88688e-05
PYCARD	1.65406	4.21765e-10
FHOD1	1.04437	1.05349e-07
TAGLN3	1.05355	0.0346615
CXCL1	2.05024	9.40726e-06
CXCL2	1.76278	0.00113127
CXCL3	2.04765	0.00119378
SLC25A6	0.743776	2.82156e-09
GSTM1	7.98546	0.00686277
GSTM2	1.2793	6.07176e-05
GSTP1	1.2286	7.70703e-06
PACSIN3	0.853751	0.002761
CARD10	1.17492	0.000213206
CYP2S1	1.7477	0.00349897
UQCR10	0.78242	0.00127202
ZDHHC1	2.19192	2.26397e-10
ZDHHC8	1.18996	1.28627e-08
GUCY1A1	3.07315	0.000269402
GUCY1B1	2.30374	7.6575e-14
GUK1	0.828168	3.05161e-06
NPC1L1	3.09373	2.30854e-06
STRN4	0.898738	2.01289e-05
SAC3D1	0.936221	0.0469735
CCDC106	1.9901	2.06655e-09
SNX15	0.766512	4.18986e-05
EPN1	1.43122	1.00085e-11
GMPPA	0.864767	2.98531e-12
DPP7	1.22507	1.44032e-08
PRICKLE4	1.35146	2.84559e-05
CDIP1	0.796583	0.00122214
GYS1	0.788817	3.29164e-12
RHOD	1.13478	9.80342e-07
SLC2A8	0.874821	0.049952
PILRA	3.9849	0.00352434
LMCD1	1.02089	0.00602474
H2AX	1.12534	0.00494627
H2BC5	2.58607	4.02933e-07
HAS1	3.1062	0.0139959
HAS2	2.56202	1.65599e-05
HBQ1	2.48733	0.0365807
SERPIND1	3.43221	0.042733
CFH	1.56077	0.000344614
ST6GALNAC6	0.963013	1.87862e-10
EHD3	1.17996	0.000127214
EHD2	0.701876	2.46037e-06
CDR2L	1.62594	4.54518e-06
HIC1	2.10086	2.85286e-10
HLA-A	0.755596	0.0317121
HLA-B	1.30785	0.000112958
HLA-C	1.54077	0.000229512
ANXA11	0.944925	4.28956e-16
MNX1	1.39972	0.0404738
HLA-DPB1	1.74974	0.00115722
HLX	2.21018	2.49744e-09
HMGA1	0.860058	0.000123254
FOXA1	2.01822	0.00372657
FOXA2	2.59567	0.0130504
SLC29A2	1.07521	0.00701498
HOXA1	0.826115	0.000117766
HOXA2	1.70416	4.52997e-06
HOXA4	1.86442	0.00414569
HOXA5	1.35376	0.00302899
HOXA6	1.07662	0.00572655
HOXA7	0.734289	7.76112e-06
HOXB2	1.33923	6.35213e-09
HOXB4	0.954984	0.000534527
HOXB5	1.78736	2.104e-10
HOXB8	1.39643	4.59298e-05
APBB1	0.864023	0.00314558
HOXC4	2.2908	1.288e-09
HOXC6	1.92472	1.1417e-11
HOXC8	1.96234	3.95255e-07
HOXC9	2.17738	4.01856e-09
HOXC11	2.001	0.00999122
HOXD3	1.04647	0.00463293
HOXD9	0.916872	0.00521372
HOXD11	1.58626	6.69884e-07
HPCAL1	0.753616	0.000306501
HPS1	0.922997	1.23947e-06
AGFG2	0.972448	3.67712e-06
HES1	2.56726	3.4298e-13
HSF1	1.3719	1.11157e-17
HSF4	2.89006	0.000384568
HSPA1A	0.925782	0.0128862
HSPB2	2.29203	0.000817306
APLP1	2.10611	5.51401e-10
HSPG2	1.50718	5.67731e-10
TNC	2.14766	8.4427e-06
UBAC2	0.606242	0.00479343
CHSY3	1.03497	0.000832875
ICAM1	1.45796	2.65149e-06
RAB7B	2.95125	3.01611e-06
ANO9	1.16657	0.0162361
CENATAC	0.775056	0.00306899
ANKRD13D	1.18722	0.000346162
B4GALNT4	2.30634	1.26614e-05
C1QL4	4.08056	0.0358001
JMJD8	1.15681	5.00167e-22
ADAMTSL5	2.14759	1.82903e-16
KLHL17	0.799155	0.0278778
TMEM240	1.56472	0.0124472
SLC35E4	0.912629	0.00229505
ID1	1.08361	0.00952152
ID2	0.704452	0.000181915
KY	4.11852	0.0132263
ID3	1.10014	0.0213982
NAT8L	1.32378	0.00839945
ARSI	1.22643	0.00522966
ANKRD34B	1.60022	0.00948196
NRBP2	0.710952	0.000321008
IDH3G	1.09209	1.46906e-27
IDUA	2.43135	4.98304e-08
CFI	2.54712	8.52494e-09
IFI27	4.12731	0.00334656
IFIT1	1.25191	0.0469733
ACTBL2	0.987172	0.018781
KLRG2	4.2112	0.000223979
APOD	6.01586	0.0113358
SOWAHD	3.76404	0.0407541
SERINC2	0.996573	1.15955e-07
APOE	2.4624	3.03724e-05
IGF2	3.9161	2.88176e-17
CLEC18A	2.06385	0.00138545
MCRIP1	1.13788	1.34529e-06
FAM131C	1.5052	0.000131358
IGFBP2	1.62213	1.15732e-05
IGFBP3	3.11568	7.89521e-13
IGFBP4	2.31896	5.85989e-25
IGFBP6	2.83266	1.96688e-09
IGFBP7	1.70557	3.53892e-08
NMNAT3	2.02798	0.000102821
RTN4RL2	3.10526	0.0095701
DNAAF3	3.45258	4.74236e-06
CASTOR3	1.39352	7.16766e-08
APRT	0.719778	5.08369e-08
RILPL1	1.27484	2.85418e-05
IL1B	7.24339	9.57403e-27
IL1R1	0.978823	0.00212852
SHROOM2	0.875129	0.035626
AQP1	2.81351	1.32029e-10
IL10RB	0.762254	0.000298295
IL11	1.5343	0.000760313
IL11RA	1.16491	1.4946e-05
IRF2BP2	0.838472	0.000863637
AQP3	1.57888	0.031222
TNFRSF9	1.674	7.24298e-09
INPP5D	2.67526	9.20265e-05
IRF5	1.26888	0.00745156
IRF7	2.06886	2.18861e-06
ISLR	8.16382	3.67614e-08
ITGA1	1.18717	0.000304581
ABCC6	1.62693	0.000134116
ARAF	0.794109	1.44425e-06
ITGB4	1.83595	0.00540604
ITGB6	2.05107	0.0362659
ITPKA	2.52847	0.000697976
GSTK1	0.990638	2.61846e-24
NDUFS7	0.728508	1.77935e-06
TMEM179B	1.45819	2.26197e-22
TEX9	0.747755	0.0347078
KIF7	0.830862	0.0177788
KCNC3	2.91922	0.000951947
TMEM205	1.00732	3.66797e-05
YJEFN3	1.27534	0.0122881
KCNC4	1.92093	4.6108e-14
SPATA21	3.75927	0.00397103
KCND1	2.1213	2.86314e-12
KCNG1	5.78651	1.19666e-48
SWI5	0.652828	0.0163659
PNPLA7	1.61434	0.00691254
KCNJ5	2.12455	0.00179557
KCNJ8	1.8765	0.0237712
KCNJ15	1.7137	0.000460818
KCNJ16	1.69626	1.97709e-14
KCNK2	2.84985	0.00454071
KCNN3	1.68744	0.002995
KCNN4	1.47892	0.00355209
KIF5A	0.932149	0.0415539
ARF5	0.902461	1.37167e-11
KRT8	1.07355	6.05415e-30
AMIGO3	2.03286	1.83772e-10
RASL11A	1.27002	0.0191338
GPR153	2.70983	1.50157e-12
PEDS1	0.754206	4.99208e-14
PEDS1-UBE2V1	1.83042	0.000245077
ILDR2	1.48791	0.00331245
FIBIN	4.87661	0.00725324
C11orf96	4.16964	0.0123225
CCDC184	3.16359	0.0127859
RHOB	1.49452	3.44028e-05
SBK1	2.84487	1.12474e-06
LOC388282	1.9427	0.00283893
CCDC103	0.965363	0.0287039
RPSAP58	5.00887	0.00151727
TMEM238	2.30646	0.0137513
C1QTNF12	1.73568	0.0291572
SMIM1	2.52022	2.18234e-05
RNF207	1.5615	5.67962e-08
TRNP1	1.23626	1.85249e-09
TRABD2B	1.45116	0.0173459
KRT81	1.16946	0.00252648
C2orf68	0.667338	0.000233545
FAM180A	2.69246	0.00436327
IER5L	2.50898	1.58375e-05
AJM1	2.77034	3.31572e-08
LAG3	3.10329	0.0336093
PTRHD1	1.33425	1.01093e-09
GDF6	2.06306	0.00010811
ELFN1	3.80786	1.17484e-05
LCAT	1.55773	0.00102291
LCN2	6.2069	0.0474601
ARHGAP6	1.43395	0.00700565
ARHGDIA	1.05494	7.6466e-07
LGALS9	2.4349	0.0128487
LHB	2.69637	0.0148603
LIMK1	1.20453	7.05511e-18
RHOH	2.18111	0.021012
SPRED3	1.18837	1.01582e-06
FADS3	0.973685	0.000124122
LLGL1	0.916377	5.31271e-10
FAM102A	0.748041	7.89581e-05
SMIM10L2A	1.55093	0.00532826
PCNX3	0.967381	2.64061e-07
FAM174B	1.30269	0.0164688
CHCHD10	3.28784	5.08133e-15
C4orf48	2.79823	4.11852e-12
GOLGA7B	1.23772	0.0220288
FIGNL2	1.51324	0.0262936
LDLRAD2	1.25357	0.017167
IFITM10	2.88605	1.65637e-06
LRCH4	1.40899	6.7566e-13
LRP1	1.64991	1.5818e-06
CTXN1	3.571	1.72707e-30
LSAMP	1.03318	0.000873557
LTB	2.24617	1.50066e-05
LTBP2	0.755356	0.00278268
LTBR	1.09869	6.07856e-14
BCAM	2.5808	5.2678e-14
LY6E	1.82692	2.25586e-25
LYL1	2.21531	1.53054e-06
ARRB1	0.96074	0.0422992
MARCKS	0.713144	0.000158496
ASIC1	0.939255	0.00147435
ARSA	1.09595	3.39187e-09
MAL	3.12913	0.000708674
MAN2B1	1.13583	3.5771e-13
ARSD	0.934691	2.49711e-09
MATN2	1.86672	1.10705e-10
DENND6B	1.65581	8.91835e-08
C8orf82	2.32321	1.6596e-17
ARSL	1.39421	5.80985e-05
MAZ	1.11558	0.0239534
MC1R	1.18859	0.000735513
MDFI	2.96895	1.42402e-05
MDH2	0.783611	6.9695e-11
MDK	1.73118	0.000676054
MEIS1	1.32975	0.000122085
MEIS2	0.968884	0.00242213
MEOX1	2.90684	0.000142473
MFAP2	2.12087	1.12394e-05
MFGE8	1.73187	9.08687e-11
MFNG	2.91892	0.0149217
MGAT3	3.33926	0.000745663
MIF	1.4943	2.47845e-12
MAP3K10	1.62218	2.11147e-06
ACHE	2.53279	0.00541565
FOXO4	0.838726	0.00330231
MMP2	2.87372	1.64459e-12
MMP7	3.72074	0.00655008
MMP11	1.49228	0.0057688
MMP13	2.814	0.00105971
MMP15	1.32557	5.51925e-20
MMP17	2.74817	5.18154e-07
MN1	2.0112	0.000192152
MOCS1	0.711673	0.000177306
CD200	1.71633	0.000613045
MPG	1.64455	1.07384e-11
MPP2	0.928501	0.0165125
MPST	1.02643	2.59907e-06
NPIPB4	1.24131	0.000906884
NPIPB12	0.969718	0.036549
RNASEK	1.27837	8.18229e-15
TRIM67	3.14169	0.0478937
ODF3B	3.6096	0.00772029
C6orf226	1.44092	0.00392717
LRRC24	2.88534	0.0131855
RTL8B	0.93796	3.67631e-06
PTCHD4	2.29531	1.64416e-11
ASS1	1.43357	0.000474673
MST1	1.95696	1.72268e-06
MSX1	3.62564	2.13097e-10
MSX2	1.34263	0.0171178
MT1E	0.699229	0.00711173
MT1F	1.67186	2.73354e-14
MT1H	2.54895	0.00290776
MT2A	1.18961	2.64588e-27
MTX1	0.606211	4.04767e-05
MUC3A	4.9788	0.012502
MX2	3.83506	6.34266e-07
GADD45B	0.703959	0.00736647
MYL3	4.56505	0.0497105
MYO5B	0.747933	0.00641175
MYO9B	0.65811	0.019411
NAGLU	1.14085	1.55791e-06
NBL1	3.11924	1.08722e-12
NCAM2	2.1723	0.00143829
NDUFA2	0.610119	0.0232563
NDUFA3	1.36158	2.06302e-07
NDUFA7	1.18103	0.000166382
NDUFB7	1.84701	2.66746e-06
NDUFB10	0.972571	2.39261e-17
F8A3	2.17566	2.29568e-09
NEO1	0.931421	0.000210081
NFATC1	1.99568	1.12996e-08
NFATC2	1.09492	0.0410291
NFIC	0.847766	1.09041e-07
NFIX	2.41699	3.80714e-19
NFKBIB	0.823912	0.00155087
NFKBIL1	1.26138	1.4759e-07
NGFR	3.92048	0.0289315
NINJ1	2.05483	3.48558e-12
NNAT	0.857418	0.00212914
NME3	0.996965	9.31234e-05
NME4	1.59091	9.14787e-12
NOS1	2.35343	0.00783798
NOS3	2.07136	0.000221239
NOTCH3	4.08365	1.81623e-17
NOVA1	1.26208	4.58818e-05
NPAS2	0.973101	0.0150132
ATP2A1	1.11446	0.0409442
NPPB	2.44701	0.00439874
NPPC	3.72506	0.000411698
NPTX2	3.67308	0.00267254
NPY1R	1.85455	9.3411e-05
ATP2A3	1.84489	0.00109738
NRGN	1.54648	0.000294696
NTRK3	2.08239	0.0106571
DDR2	3.61316	1.91172e-10
NTSR1	3.7394	0.00027117
NUCB1	1.11051	3.5761e-05
OAS1	1.62558	0.000190115
OAS2	2.98851	0.0016949
CLEC18B	2.93342	0.00160524
OPRL1	2.22163	0.0060784
P2RY6	2.10618	9.79775e-06
SPRN	2.30834	0.00285488
FURIN	0.644072	0.0130239
COL5A3	8.66433	2.15692e-10
SERPINE1	1.54916	2.29356e-06
IL21R	2.23845	0.00116932
CYHR1	0.99501	6.92761e-11
PALM	4.72057	1.08732e-11
SLC45A1	2.76353	3.11158e-05
PAPPA	2.0283	4.90627e-18
PRKN	1.23425	0.0121397
PAX2	2.32709	1.1934e-11
PCBD1	0.974482	6.29968e-09
PDE11A	0.603761	0.00918703
SHANK1	2.46094	9.89708e-08
PCDH1	2.69679	0.000792316
WASHC3	1.11825	8.39169e-07
BOLA1	0.927276	0.0284358
SERPINA5	4.729	0.0151892
ZNF593	0.662786	0.000824279
SSUH2	1.30575	0.0135898
MRPL4	1.21374	1.99865e-06
THAP4	0.611089	0.0087065
NDUFA13	1.15271	7.18047e-08
PLLP	2.45308	1.2218e-08
[truncated: 1,198 more rows]

## Sheet: downregulated DEGs
Gene Symbol	log2FC	Qvalue
HBG2	-6.11297	0.000177042
ABHD14A-ACY1	-6.11158	0.0166042
MMP12	-5.97063	7.46501e-06
KIF4B	-4.861	0.00301015
MAGEB17	-4.15907	0.00225393
MRC1	-4.04436	0.00367029
KIF1A	-3.90574	1.84625e-12
C1orf105	-3.54738	0.00708544
PTPN20	-3.45902	8.98452e-09
PMCH	-3.44154	0.0125405
ZNF732	-3.2384	3.91389e-08
ACRV1	-3.16747	0.0260059
RBM14-RBM4	-3.15138	0.0139792
RNF17	-3.12686	0.0012054
F13A1	-3.02414	0.0458235
NFE2	-3.02127	0.00904331
SERPINB2	-3.01739	0.00257565
CYBB	-2.91067	0.0142986
C1QL3	-2.8501	0.00275566
SLC6A15	-2.81691	0.000795398
NOMO3	-2.69303	0.010366
FMC1-LUC7L2	-2.69222	0.000917623
POMK	-2.58631	6.03726e-13
CDSN	-2.54582	0.0233316
ADGRV1	-2.53427	8.9658e-05
ZNF257	-2.52665	0.000512679
MSR1	-2.52414	0.0411912
F3	-2.49871	8.383e-08
LCP1	-2.47996	1.55457e-06
EVI2A	-2.47399	0.00115281
GPR15	-2.40287	0.0450324
NEB	-2.3795	0.00278708
TDRD9	-2.37786	0.0122881
KITLG	-2.34944	5.81766e-09
XK	-2.3419	0.000120251
PTGER3	-2.27655	0.0465354
LOC100652777	-2.27623	0.0120667
CENPE	-2.24532	8.29891e-32
CLSPN	-2.24391	1.29838e-16
C11orf42	-2.22702	0.0421089
TMPPE	-2.20966	1.57436e-12
NUF2	-2.20055	8.30523e-11
CENPF	-2.18548	3.701e-23
POLQ	-2.1746	7.96798e-26
ARHGAP11A	-2.1729	1.93316e-22
RGS7	-2.16918	0.00152329
PBK	-2.15416	6.04265e-15
MAD2L1	-2.14739	7.17752e-27
ZNF560	-2.12781	0.0457843
CNR1	-2.12358	0.00167061
CCNE2	-2.12286	1.17484e-06
KNL1	-2.12248	1.19686e-27
TEX15	-2.11844	2.64195e-06
AJAP1	-2.10476	0.000382981
HMMR	-2.08731	4.63708e-17
FANCB	-2.07841	1.56645e-10
FAM81A	-2.07553	0.015086
MME	-2.07012	1.88093e-06
DLGAP5	-2.04961	3.52704e-16
KRBOX1	-2.04416	0.0309108
ERCC6L	-2.04109	2.78397e-29
CDC25A	-2.03505	1.12325e-14
ATAD5	-2.01185	1.72956e-18
DEPDC1	-1.99482	1.62749e-16
GALNT13	-1.99422	0.00119824
ASPM	-1.98524	1.24102e-13
KDR	-1.9762	0.0183228
ZNF878	-1.96482	0.00380224
KIF14	-1.9632	1.75121e-15
MEIOC	-1.9565	1.77686e-09
BRCA2	-1.95492	1.49201e-37
NME1-NME2	-1.95099	0.000640228
PTPRB	-1.94152	2.00808e-15
COL25A1	-1.9369	4.48429e-06
ATAD2	-1.9332	1.25129e-17
TOP2A	-1.92994	2.98387e-16
ARHGAP11B	-1.92465	1.07163e-06
GINS1	-1.92073	4.45697e-16
CPT1A	-1.91472	9.32182e-13
CENPU	-1.91471	2.2667e-05
ZGRF1	-1.88771	4.56233e-19
MCM10	-1.88563	1.22154e-08
MTMR8	-1.87506	0.0081797
DDX43	-1.8741	0.0346093
PTPRC	-1.8693	0.00763405
CKAP2L	-1.86452	1.58261e-21
TMEM71	-1.85683	0.00648304
ADAMTS18	-1.85062	0.026106
NCAPG2	-1.84852	3.07639e-21
KIF11	-1.81896	1.43229e-22
NCAPG	-1.81892	4.64957e-15
CCNB1	-1.81185	1.91262e-19
NCR3LG1	-1.80823	6.68491e-14
NEIL3	-1.80815	1.82541e-08
SLC6A20	-1.79946	2.39466e-09
TTK	-1.78886	1.90439e-21
ESAM	-1.78638	0.0242762
FAM111B	-1.7785	1.71788e-05
NEK2	-1.77842	5.4747e-16
PRIM1	-1.77743	2.5193e-14
SHCBP1	-1.77558	2.29553e-13
NDC80	-1.7719	5.73611e-17
KIF4A	-1.77183	3.32691e-12
CDCA2	-1.76631	2.30201e-25
SGO2	-1.76511	9.60653e-20
LRRC37A	-1.76323	0.00322293
FANCI	-1.76257	2.45419e-10
ZNF460	-1.76013	0.00279943
OTULINL	-1.75399	5.75795e-06
ANLN	-1.75276	4.4345e-23
RBL1	-1.74434	3.83969e-37
BUB1	-1.74247	3.58461e-19
HSPD1	-1.73922	1.51133e-39
ZNF724	-1.73807	2.81067e-11
LONRF3	-1.73493	4.86731e-10
PSMC3IP	-1.73261	2.23716e-06
GCNT2	-1.73046	3.5105e-06
KIF2C	-1.72623	3.32416e-15
RFC3	-1.70786	3.64847e-10
BARD1	-1.70643	4.01955e-11
CEP55	-1.70609	4.61689e-14
NUP62CL	-1.69734	0.00434024
TRIM71	-1.69655	4.96395e-07
ZNF714	-1.69261	3.65856e-06
KIF15	-1.68321	2.58534e-11
KIF20B	-1.68262	1.59072e-09
CIP2A	-1.67986	2.09846e-17
BIRC5	-1.67763	8.1803e-10
CDCA7	-1.67739	1.26086e-09
ODC1	-1.66895	2.87159e-12
TXNRD1	-1.66245	5.5237e-08
ARHGAP19	-1.66031	7.76277e-26
CENPI	-1.6575	1.93798e-10
RRM2	-1.65642	7.78951e-09
LMNB1	-1.6557	2.33024e-09
ATP6V0A4	-1.65546	0.00516973
GOLGA8T	-1.65234	8.57158e-06
TNFRSF11A	-1.65148	7.75131e-06
DSCC1	-1.647	0.000453303
NEMP1	-1.64636	1.48516e-11
KIF20A	-1.64267	6.82309e-10
BRIP1	-1.64173	1.2428e-10
CDC6	-1.63418	6.7562e-05
CLDN18	-1.62525	0.0445146
MTBP	-1.62501	2.81797e-08
PAQR5	-1.62419	2.4744e-07
RFESD	-1.62417	0.0110022
KBTBD8	-1.62224	1.42493e-07
RTL3	-1.62142	0.00398407
KIF23	-1.62009	7.23089e-17
CENPA	-1.61606	2.81585e-09
CDK1	-1.61495	3.27729e-07
ZNF367	-1.61421	1.62854e-05
CEP128	-1.61285	9.62254e-09
MMS22L	-1.60671	4.38681e-10
PRC1	-1.60325	1.5169e-13
H2AZ1	-1.60292	4.95748e-15
PDPN	-1.59601	0.040691
SMC4	-1.59281	1.21509e-20
TFRC	-1.58896	1.08992e-05
DTL	-1.5867	4.87694e-08
PPAT	-1.58624	3.3634e-32
NEMP2	-1.58605	4.94774e-08
USP1	-1.58075	4.95752e-20
TMSB15A	-1.57861	0.000104438
SPATA5	-1.57265	9.68619e-30
CEP152	-1.57222	7.42335e-08
EXO1	-1.56897	3.87512e-06
THRB	-1.56779	8.17355e-06
MYO3A	-1.56724	0.00117466
SYCP2L	-1.56713	0.00997363
AURKA	-1.56414	2.60889e-22
CD274	-1.56262	3.28515e-12
STEAP1	-1.56223	5.51302e-06
GINS4	-1.56153	5.06396e-13
FANCD2	-1.55503	4.92755e-09
CLGN	-1.55327	0.00120544
UTP20	-1.55214	1.19963e-24
DCP2	-1.55032	2.84053e-18
SLC7A11	-1.54869	1.25684e-07
CCNA2	-1.54812	3.67335e-09
BRI3BP	-1.545	1.34185e-14
CDC25C	-1.54295	1.00983e-06
IL6R	-1.5421	7.61528e-06
ZNF530	-1.5405	7.07151e-10
RAD51AP1	-1.53984	5.5297e-05
FAM72B	-1.53914	9.43615e-09
SOAT1	-1.53777	2.3686e-21
THBS1	-1.53659	4.61716e-08
BLM	-1.53598	3.24944e-08
ANKRD36	-1.53235	5.97895e-08
MKI67	-1.53223	1.00536e-08
HMGB2	-1.52964	5.92794e-06
SLC7A2	-1.52669	9.33501e-08
ZNF788P	-1.52554	1.98909e-08
TPX2	-1.52446	3.63223e-24
ZNF681	-1.52397	1.38585e-13
KNSTRN	-1.51752	1.10331e-24
MZT1	-1.51722	4.2623e-10
ORC6	-1.51485	3.69742e-06
KIT	-1.51357	0.0281204
COQ3	-1.5128	4.77422e-11
BRCA1	-1.51265	1.61751e-09
TFAM	-1.51085	1.94586e-17
OXTR	-1.51044	0.0157903
ZNF492	-1.50971	0.00289166
TLCD4	-1.50866	6.56392e-10
ANP32E	-1.50762	1.04052e-19
DDIAS	-1.50551	2.25195e-07
ENAM	-1.505	0.00303737
ZWILCH	-1.5021	1.98063e-23
CPS1	-1.50014	0.00230495
TMEM40	-1.49851	0.0363971
SMC2	-1.49797	3.16674e-24
GPAT3	-1.49421	8.66471e-08
SKA1	-1.4926	4.59299e-09
DNA2	-1.49205	5.06854e-10
ZNF736	-1.49199	3.50536e-09
CENPK	-1.48866	3.08055e-06
CTPS1	-1.48758	5.48592e-21
PRR11	-1.48358	2.52351e-09
VRK1	-1.48002	6.56612e-10
WDHD1	-1.47953	6.75142e-11
PEG3	-1.47913	2.88311e-05
SLF1	-1.47796	2.01305e-13
SPDL1	-1.47742	6.46554e-11
OR2C3	-1.47657	0.00543729
CKS2	-1.47643	4.42985e-11
ZNF573	-1.47591	0.00142841
DEPDC1B	-1.47034	1.37432e-11
ESCO2	-1.46734	3.69772e-05
DNAH17	-1.46696	0.0302952
TRIM61	-1.46686	0.00693452
PLK4	-1.46585	1.34504e-12
ZNF695	-1.45983	1.56774e-08
DKC1	-1.45752	2.2155e-31
EPHA5	-1.45614	0.0266507
MPV17L	-1.44816	0.00458942
FGF5	-1.44743	0.00419456
FSD2	-1.44533	0.0116698
PCLAF	-1.44522	5.41018e-07
RACGAP1	-1.44513	1.23361e-15
RAD51	-1.43983	1.11679e-06
SDE2	-1.43944	4.28641e-18
ZNF718	-1.43751	1.09469e-07
ZYG11A	-1.43729	4.15151e-07
SCML2	-1.4371	3.92644e-05
CENPQ	-1.43643	6.44499e-08
GINS2	-1.43504	9.62811e-08
GAS2L3	-1.43276	2.50782e-14
ZNF678	-1.4326	1.68525e-18
RIF1	-1.43132	3.23788e-36
NUP107	-1.42904	3.59313e-22
HELLS	-1.42877	5.68163e-06
CNTRL	-1.42843	6.25733e-11
MIS18BP1	-1.42642	4.07446e-14
TAF1B	-1.42558	2.02834e-10
XRCC2	-1.42472	1.32684e-08
ATP8B1	-1.42332	0.000214855
GCLM	-1.42294	1.10275e-17
NBPF19	-1.42204	4.87945e-05
ZNF780A	-1.42082	1.48091e-09
NCAPH	-1.41968	4.07513e-07
ZNF852	-1.41862	0.000299167
MTFR2	-1.40979	1.48006e-06
ESPL1	-1.40971	4.80659e-07
CEP135	-1.40745	4.72862e-16
ANKRD36C	-1.40657	0.00491982
NASP	-1.40527	1.10123e-12
SUV39H2	-1.40246	4.13318e-22
LAMA1	-1.40072	8.60587e-05
PIGW	-1.3976	4.04546e-13
B3GALNT1	-1.3966	1.82756e-27
FAM72D	-1.39621	0.00127836
ZNF90	-1.39467	0.00304834
DMC1	-1.39431	1.28674e-05
FKBP5	-1.39287	2.15864e-12
CENPJ	-1.38725	2.75771e-13
ORC1	-1.38629	2.51286e-05
SFT2D2	-1.38578	3.93999e-25
FBXO43	-1.38567	0.0056274
EEF1AKMT2	-1.38428	5.84108e-16
PIMREG	-1.38277	4.56304e-10
B4GALNT2	-1.38066	0.0243963
TIPIN	-1.3795	1.52507e-13
SCLT1	-1.37864	1.06015e-16
TAF1A	-1.37486	3.22544e-14
ITGA6	-1.37083	3.62886e-06
RPS10-NUDT3	-1.36894	0.00849402
ABCG2	-1.36641	0.00528917
C2orf88	-1.3657	0.000632845
UHRF1	-1.3642	3.25194e-07
EPAS1	-1.36416	0.00055867
LOC107985524	-1.36275	0.0234155
RAD9B	-1.36208	0.0306808
BUB1B	-1.35924	3.09582e-07
CHAC2	-1.35911	6.63688e-09
FIGNL1	-1.35721	1.94965e-16
ZNF772	-1.3557	5.13661e-11
NDC1	-1.35532	2.79325e-23
FANCM	-1.35463	6.17335e-13
KNTC1	-1.35395	6.79014e-10
FBXO5	-1.35286	2.16863e-05
SPC25	-1.35234	2.86143e-06
FLRT1	-1.35189	0.0111941
AMD1	-1.35123	1.27961e-08
TEX30	-1.35021	7.57158e-11
PPARGC1B	-1.34991	6.79165e-06
KIF18A	-1.34935	1.84625e-12
CYCS	-1.34812	7.29648e-18
NCAPD3	-1.34769	4.1438e-27
ARL9	-1.34599	0.00261867
CCDC18	-1.34418	9.41631e-07
PRIMPOL	-1.34248	1.70719e-13
TRPC4	-1.34238	5.12936e-06
ALG10	-1.33941	6.19158e-13
OBI1	-1.33849	5.52636e-28
PET117	-1.33642	0.000396801
RMI1	-1.33503	6.89304e-10
ANGPTL4	-1.33408	5.80157e-08
WDR76	-1.33305	8.74058e-05
SPAG5	-1.33097	1.87973e-09
TRIP13	-1.33067	1.407e-10
EXOSC2	-1.33021	4.58049e-16
LRP1B	-1.32992	0.0381696
STIL	-1.3292	1.09226e-16
GRPEL2	-1.32765	7.35334e-20
SGO1	-1.32618	1.04447e-12
CDCA5	-1.32354	1.04474e-05
C3orf52	-1.32259	7.21557e-25
GOLT1A	-1.32175	0.00701099
CDCA8	-1.32076	9.15207e-08
DHFR	-1.31925	3.41894e-09
TICRR	-1.31659	7.87291e-05
DDX6	-1.31636	4.53293e-14
ZNF239	-1.31522	8.18552e-10
DCLRE1A	-1.31475	1.69992e-20
PDE3B	-1.31455	1.19052e-05
TIMM8A	-1.31395	6.54875e-11
SFMBT1	-1.31178	2.61513e-11
DDX18	-1.31074	8.14476e-21
PARPBP	-1.30926	4.98576e-08
HSP90AA1	-1.30918	5.74121e-25
C4orf19	-1.3078	0.00609789
MCM6	-1.30572	1.24891e-07
MSH6	-1.30538	4.79235e-54
ZNF808	-1.30303	4.23921e-06
CMSS1	-1.30137	1.95539e-08
EZH2	-1.29501	3.28505e-10
MSH2	-1.29488	5.57582e-19
DNAJC9	-1.29229	5.39318e-10
NMU	-1.29115	0.038387
REP15	-1.29005	0.00159381
CD109	-1.28912	2.87139e-09
SNAPC1	-1.28847	8.8533e-12
ADORA2B	-1.28712	4.24266e-07
ANKRD1	-1.28704	3.99919e-05
RRM1	-1.28637	1.96523e-11
HENMT1	-1.28499	2.27067e-06
CETN3	-1.28421	5.96259e-08
E2F2	-1.28295	0.0269759
OXCT1	-1.28168	3.5434e-14
PLIN2	-1.28041	1.3228e-10
CKAP2	-1.27773	3.95585e-16
SUSD5	-1.27752	0.00208795
TLR4	-1.27734	2.27324e-05
ADGRB3	-1.27577	6.81564e-05
SYNE2	-1.27429	6.32055e-11
CDC45	-1.27426	9.6675e-05
DDX21	-1.27368	3.44095e-29
GJC1	-1.27269	4.89104e-30
TRIM36	-1.27144	7.56773e-06
ZNF543	-1.26959	2.22513e-06
RAD54L	-1.26901	0.000255275
PRKDC	-1.26825	4.29391e-29
ARMCX4	-1.26741	5.4968e-11
STRIP2	-1.26741	0.000479947
GGCT	-1.26679	5.70085e-12
NBPF10	-1.26641	0.00163563
MELK	-1.2658	8.27664e-07
CASP8AP2	-1.26509	1.00007e-14
HMGB1	-1.26458	7.57154e-16
CENPW	-1.26269	1.16466e-05
CGAS	-1.26129	0.000350856
CCDC144A	-1.25968	0.000963045
MYEOV	-1.25881	0.00544963
AFAP1L1	-1.25676	1.1418e-09
LNPEP	-1.25651	2.72011e-08
GYPE	-1.2554	1.7488e-05
GPR63	-1.2546	2.39553e-07
LARP4	-1.25429	1.4137e-18
ZNF761	-1.25331	4.82222e-18
DDI2	-1.24986	6.47691e-22
CCNB2	-1.24974	6.9695e-11
RAPGEF5	-1.24811	0.0371478
SYT16	-1.24623	0.0033837
ESF1	-1.24531	4.18252e-19
ZNF484	-1.24493	1.7658e-06
TNFRSF10A	-1.24035	4.33837e-07
RAD18	-1.23996	2.03386e-14
EXOSC9	-1.23845	7.7968e-10
E2F7	-1.23813	2.52351e-09
MRE11	-1.23592	7.87404e-23
SH2D5	-1.23582	1.13587e-05
HAUS6	-1.23438	8.97841e-25
HNRNPH3	-1.23415	1.27057e-23
ZNF888	-1.23173	0.0034037
KIFC1	-1.23094	9.54947e-05
HAUS3	-1.23046	1.60951e-14
PTPRR	-1.2301	0.00128062
COMMD3-BMI1	-1.22985	1.12981e-09
ZNF525	-1.22959	8.05523e-09
LSM11	-1.22934	2.76844e-06
MASTL	-1.22857	5.91071e-06
DCK	-1.22806	1.76172e-11
PRTFDC1	-1.22757	2.3822e-05
SMC3	-1.22455	4.71402e-25
GGH	-1.22433	3.66691e-12
POP1	-1.22209	2.06302e-07
ATL3	-1.22167	9.10208e-14
DGKE	-1.22087	2.06432e-06
TRIM59	-1.22019	6.36461e-16
SELENOI	-1.22008	5.6239e-21
FBXO45	-1.21723	8.11312e-15
UTP15	-1.2162	7.28181e-21
NBPF20	-1.2137	0.000728807
IL7R	-1.21309	0.00125006
FAM83D	-1.21291	3.54869e-07
NHLRC2	-1.21234	1.27439e-21
IQGAP3	-1.21198	5.11255e-05
NQO1	-1.21102	1.91236e-09
POLA1	-1.21042	1.07759e-08
C1orf112	-1.20962	1.67309e-05
SYK	-1.206	0.0370659
NSD2	-1.20555	1.1281e-15
POLE2	-1.20458	0.000325309
C5orf34	-1.20445	0.000129687
ZNF468	-1.20149	1.60495e-06
NUSAP1	-1.2004	6.92575e-06
CIITA	-1.19871	0.0180027
TAF13	-1.19837	4.4696e-20
CEP78	-1.19774	1.82172e-27
NPIPB9	-1.19606	0.000495107
FOXN2	-1.19489	3.31477e-12
CENPL	-1.19309	4.72116e-11
XPO4	-1.19153	3.44936e-30
PCOLCE2	-1.19142	0.00229265
MTARC1	-1.1914	0.000519632
SKA3	-1.18917	8.14446e-06
FBXO30	-1.18721	8.71949e-10
MCM8	-1.1851	6.911e-10
ZNF519	-1.1839	0.000762329
SLC38A2	-1.18234	7.8197e-08
NCL	-1.18134	4.87735e-24
ZNF418	-1.17989	3.0325e-06
DSN1	-1.17976	8.50452e-07
NAA15	-1.17791	5.10688e-14
TMEM97	-1.1778	1.97791e-08
NUP155	-1.1775	2.78904e-33
GEN1	-1.1775	5.64472e-13
FAM98B	-1.17424	1.49629e-08
MTX3	-1.17392	1.6223e-10
ATP2B1	-1.17356	8.15617e-15
CEP44	-1.17256	2.30849e-07
QTRT2	-1.17247	2.69642e-22
CHML	-1.17168	1.60258e-05
GTSE1	-1.17151	2.551e-08
FEN1	-1.17032	3.80692e-06
C18orf54	-1.16971	1.57074e-16
DSEL	-1.16928	0.000512548
OIP5	-1.1691	0.00646744
HAT1	-1.1675	8.92757e-17
PNPT1	-1.16589	3.92317e-22
SLC16A7	-1.16405	3.77316e-07
HNRNPA3	-1.16328	1.74597e-18
RFC4	-1.16284	7.42566e-06
MGME1	-1.16274	1.36227e-13
CALM2	-1.16123	1.63955e-14
GXYLT1	-1.16112	5.57825e-08
LRR1	-1.16041	3.75849e-08
RRAGD	-1.15999	0.00282812
GPAM	-1.15976	9.07105e-19
POC1A	-1.15875	2.90775e-05
GNRH1	-1.15427	0.0134293
MYBL1	-1.15426	3.41795e-09
HSPA4L	-1.15412	4.4186e-05
GINS3	-1.15293	1.17716e-11
SRSF3	-1.1526	1.92577e-17
NECTIN3	-1.15106	1.1699e-07
ZNF415	-1.15018	0.00852707
CALML4	-1.15007	4.41756e-07
DBF4	-1.14951	4.5006e-12
MND1	-1.14888	0.010033
SASS6	-1.14885	2.62023e-07
G2E3	-1.1481	9.42893e-11
KLHL8	-1.14714	4.85838e-07
GFOD1	-1.14656	1.81156e-07
ZNF730	-1.14576	0.00572619
SLC38A1	-1.14456	3.68809e-13
NUP205	-1.14421	3.4194e-44
ZNF765	-1.14363	5.02464e-11
RPL22L1	-1.14307	7.05153e-17
TTC26	-1.14138	8.71478e-10
HERC4	-1.14134	9.20827e-09
NLGN1	-1.14019	0.0111548
ALG10B	-1.13939	1.41262e-07
NIP7	-1.13898	3.59821e-10
RANBP2	-1.13863	3.05411e-10
LPGAT1	-1.13847	3.23788e-36
PUS7	-1.13821	4.72409e-24
HSP90AB1	-1.13784	2.84879e-06
INSYN2B	-1.13672	0.00146227
RRP15	-1.136	6.6801e-15
TLCD4-RWDD3	-1.13582	0.0125804
ZNF443	-1.135	0.00157925
SMC1A	-1.13387	3.75638e-14
CCDC138	-1.13254	2.13861e-09
ETS1	-1.13231	1.08585e-16
NUCKS1	-1.13157	3.52004e-17
SPCS3	-1.12991	4.14225e-23
E2F8	-1.1281	0.0267086
ABRACL	-1.12674	8.90058e-10
PRIM2	-1.12473	1.533e-11
PPIF	-1.124	4.03726e-10
GMNN	-1.12389	0.00372222
CCDC15	-1.12375	0.00431714
ZWINT	-1.12248	5.13048e-05
LOC105373102	-1.12221	0.0015497
MDN1	-1.12046	2.13548e-16
NOTCH2NLB	-1.11966	0.0258967
UHMK1	-1.11925	3.65173e-07
RFWD3	-1.11877	1.15888e-15
ZNF860	-1.11874	0.000454782
LRPPRC	-1.11868	3.85089e-11
USP37	-1.11797	1.19875e-06
AUNIP	-1.11697	1.56658e-05
AHNAK	-1.11693	2.15054e-05
HNRNPA1	-1.1155	1.54482e-10
ASAH2B	-1.11469	6.59146e-06
U2SURP	-1.11459	4.14792e-27
DARS2	-1.11392	1.30573e-18
ENOPH1	-1.11344	2.75381e-14
SETDB2-PHF11	-1.11339	0.00104993
ZNF844	-1.11319	0.000628114
WDR3	-1.11272	4.37632e-14
UCHL5	-1.11265	2.29559e-12
TCP1	-1.11145	2.11024e-25
TRAIP	-1.11121	0.00422668
SGK1	-1.11059	1.43846e-05
GLMN	-1.10976	7.34807e-09
FAM210A	-1.10959	3.63685e-08
SRFBP1	-1.10956	8.34338e-10
URB2	-1.10917	1.17651e-12
IMMP1L	-1.1061	0.000715259
GMFB	-1.10607	4.69793e-07
BCCIP	-1.10574	4.22409e-14
DNAJA4	-1.1047	0.000296203
ZBED8	-1.10431	0.00229541
PSMD14	-1.10422	1.08528e-22
CBX5	-1.1022	7.66085e-06
SMIM13	-1.10168	2.60889e-22
MPZL3	-1.10112	2.53981e-05
ATP13A3	-1.10068	1.14082e-06
TMEM60	-1.09981	5.84248e-06
LBR	-1.09899	1.73116e-17
SACS	-1.09845	7.03105e-08
TCF19	-1.09734	0.00026485
POLG2	-1.09674	2.45134e-05
KATNAL1	-1.09644	9.70343e-08
ZNF700	-1.09629	1.142e-13
MAGOHB	-1.09615	1.50752e-10
TMPO	-1.09615	7.43941e-09
ZNF726	-1.096	0.00216866
EIF2S1	-1.09442	2.37372e-15
SUPT16H	-1.09265	9.59331e-21
NOP58	-1.0926	2.19283e-11
SDR42E1	-1.09186	4.0074e-10
ITPRIPL1	-1.09096	0.000283331
B3GNT5	-1.09075	6.08555e-07
POLR3G	-1.09056	0.000203835
ZNF845	-1.09044	1.96557e-07
SMCHD1	-1.09005	7.34028e-18
ZNF551	-1.08911	2.34725e-09
RBM12	-1.08892	4.8648e-33
IQCB1	-1.08799	6.49285e-06
SNAPC5	-1.08717	3.40827e-05
GCNT4	-1.08614	3.28898e-05
TMEM181	-1.0851	4.06982e-10
SPIN4	-1.08501	1.0948e-06
LRRCC1	-1.08299	8.5819e-05
HK2	-1.08277	5.65906e-06
HAUS2	-1.08274	3.78906e-12
TIMELESS	-1.08182	7.76358e-09
TGS1	-1.08143	6.51905e-05
PANK3	-1.08111	1.2649e-15
SLC35G2	-1.07878	4.45388e-08
G3BP1	-1.07866	4.89045e-17
NAA50	-1.07833	3.63475e-23
CCT5	-1.07832	3.71384e-22
DIS3L	-1.078	3.42548e-11
OTUD6B	-1.07745	1.47789e-09
LTV1	-1.0766	2.89639e-16
CDC7	-1.07656	1.77274e-11
KYNU	-1.07369	0.000509131
LSMEM1	-1.07333	0.0106463
NPM1	-1.07311	6.14598e-06
PSMC1	-1.07278	9.21921e-13
AURKB	-1.07274	0.00164319
C2orf69	-1.07266	8.33258e-17
PSMC6	-1.07222	1.78307e-11
ZNF100	-1.07122	2.6031e-07
GNB4	-1.07101	2.25634e-09
RPF2	-1.07073	5.88223e-16
POLR1B	-1.07069	4.95012e-09
MCM3	-1.06935	0.000116071
GK5	-1.06813	2.26805e-09
DNTTIP2	-1.06796	7.8757e-16
MCM4	-1.06755	1.53492e-05
TFB2M	-1.06679	3.63235e-07
KTN1	-1.06595	8.13465e-14
CEBPZ	-1.0651	3.98175e-19
ZNF619	-1.06436	7.0088e-06
FAR1	-1.06334	9.02372e-11
PCGF6	-1.06329	3.40175e-07
ENPP4	-1.06299	0.00106086
CENPO	-1.06163	9.17303e-18
EME1	-1.06106	0.00990948
ABCF2-H2BE1	-1.0608	9.76083e-14
HEATR1	-1.05921	1.22113e-08
AGO2	-1.05881	7.8143e-08
GRHL1	-1.05868	0.00309541
CCNT1	-1.05832	1.34713e-17
NOL8	-1.05782	4.68148e-16
RAD21	-1.05779	2.56273e-14
USP13	-1.05484	3.95539e-11
MPHOSPH9	-1.05294	1.06802e-13
NUP37	-1.05237	6.34953e-10
IPO5	-1.05197	2.18742e-17
ZNF501	-1.05184	0.00265845
MCM7	-1.05162	3.90295e-07
TOPBP1	-1.05032	4.02765e-09
EAF2	-1.04908	0.031222
CENPC	-1.04908	4.66473e-10
CTSV	-1.04498	0.00231132
API5	-1.04486	6.42978e-20
NOPCHAP1	-1.0444	0.000502937
LIN9	-1.04342	4.578e-07
DDX3X	-1.04326	1.2051e-08
CHCHD4	-1.04313	3.00529e-10
ARHGAP29	-1.04273	0.00117604
GPD2	-1.04205	3.29927e-10
RAN	-1.03977	8.12186e-13
FANCL	-1.03945	2.17217e-07
AKR1E2	-1.03937	0.0401635
ZNF587B	-1.03864	1.28896e-10
CENPP	-1.03809	0.00137818
EED	-1.03763	6.85063e-06
SRSF1	-1.03745	1.91262e-19
INO80D	-1.03688	2.52795e-10
ACTR6	-1.0363	2.61448e-11
CIT	-1.03627	1.72145e-07
CD47	-1.03581	4.63093e-13
MRM2	-1.03465	1.38191e-15
HSPA9	-1.03429	4.93026e-11
TAF4B	-1.03183	1.62775e-06
TMX3	-1.03168	1.65629e-07
TTC27	-1.03131	6.06679e-17
CBL	-1.03124	2.12259e-14
ERBIN	-1.03118	6.24813e-16
SHISA9	-1.03093	0.00417051
ZNF677	-1.03013	0.0170608
ZNF285	-1.02978	0.000207183
PAG1	-1.02947	0.00200383
ZNF507	-1.02756	4.10111e-11
SMG1	-1.02726	9.99244e-12
DDX46	-1.02726	6.34541e-37
INTS2	-1.0272	2.177e-08
BORA	-1.02717	1.6311e-05
PHLPP2	-1.02655	1.02158e-11
VBP1	-1.02569	7.94993e-16
PRTG	-1.02534	0.00251467
UMPS	-1.0231	3.67749e-09
GEMIN5	-1.02275	7.96964e-17
RFC5	-1.02227	3.15536e-05
CORO1C	-1.02211	1.41219e-05
ZNF28	-1.02205	7.48843e-08
GTF2A1	-1.02179	2.44531e-08
CSE1L	-1.02169	2.26654e-12
MREG	-1.02123	1.42904e-06
ZNF816	-1.02108	0.000441183
GSTCD	-1.02107	1.36943e-17
TSR1	-1.02066	1.85849e-23
CENPN	-1.01928	2.4516e-11
GTPBP4	-1.01923	4.57891e-13
ZNF850	-1.01921	0.000415147
CEP83	-1.01908	5.10761e-09
RMI2	-1.01825	0.00856889
THOC1	-1.01778	3.14634e-13
MT1M	-1.01776	0.00411197
MPHOSPH6	-1.01741	2.12323e-08
C9orf72	-1.01606	0.00233343
HPDL	-1.01604	0.0259562
ADTRP	-1.01536	0.00597196
ACTL6A	-1.01443	1.53705e-24
ACYP1	-1.01423	0.00661233
GNPDA1	-1.01297	1.33066e-05
SNRPD1	-1.0124	1.26739e-08
NUDT15	-1.01233	2.87159e-12
GREM1	-1.0111	0.00347837
TMEM126B	-1.01053	5.90396e-13
HJURP	-1.01046	0.0105795
CCDC68	-1.00936	0.00128423
PAK1IP1	-1.00927	2.62481e-15
MTREX	-1.00926	2.88624e-11
ZNF699	-1.0085	1.63821e-05
PRMT9	-1.00813	0.00278528
PCGF5	-1.0081	1.60055e-07
IPO11	-1.00775	7.63672e-19
ZNF486	-1.00727	0.000313251
ZNF280B	-1.00595	0.000499909
RABGGTB	-1.0059	1.74075e-10
CACYBP	-1.00501	7.35056e-10
RPS27A	-1.00485	4.99096e-16
XPO1	-1.00481	1.00465e-12
PI4K2B	-1.00405	3.7071e-20
CDKN3	-1.00373	0.00071709
IPO7	-1.00131	1.41268e-06
DBR1	-1.00127	7.31504e-12
KLHL11	-1.00087	3.75287e-05
NUP35	-1.00067	2.77994e-07
MTIF2	-0.999498	7.15632e-11
KBTBD6	-0.998505	3.63298e-10
AHCTF1	-0.998197	3.07821e-15
UBE2T	-0.997999	0.000997963
PSMD12	-0.997242	5.2678e-14
PARP1	-0.997232	3.28008e-27
ZNF267	-0.995425	3.13657e-06
CCDC47	-0.995275	3.57986e-09
ZNF101	-0.995273	6.48546e-10
ECT2	-0.99511	5.83128e-15
ZNF891	-0.994217	0.0465134
RLIM	-0.993992	5.0782e-13
GEMIN2	-0.993923	0.00335414
HASPIN	-0.993871	0.0367053
HSPA14	-0.993188	1.04833e-08
COA7	-0.993031	9.60082e-15
ZNF141	-0.991596	5.89345e-06
DYNLL2	-0.991279	4.93827e-15
HECTD1	-0.991122	8.04751e-08
CCNC	-0.991016	0.000114451
TTF2	-0.990759	1.24426e-14
ETFA	-0.990163	9.98743e-13
PLCXD2	-0.989847	0.0258766
ARPP19	-0.989674	9.39838e-19
OSBPL8	-0.988612	4.40036e-09
EPB41L4B	-0.987938	0.00557896
ZNF200	-0.987462	2.38682e-05
ZFP30	-0.987378	1.31569e-06
MTHFD2	-0.987169	3.85865e-15
SYT14	-0.986638	0.000524795
ZNF136	-0.985557	0.00105339
MRPL35	-0.984301	9.63689e-15
RASSF8	-0.983707	9.1445e-08
PM20D2	-0.983335	1.30641e-05
RTTN	-0.982457	1.57795e-06
RPA3	-0.982055	0.00472247
CCDC77	-0.981983	0.000433136
DIAPH3	-0.981857	2.53138e-08
GTF2H3	-0.981345	3.44057e-10
HMGCS1	-0.980951	4.30755e-09
KIF21A	-0.980489	5.61785e-09
FASTKD2	-0.979686	1.04606e-16
NUFIP2	-0.979677	1.0831e-19
ARL6IP1	-0.979502	2.39444e-09
FOXL2NB	-0.979424	0.0317665
POLR1E	-0.979306	2.06769e-05
UTP18	-0.978194	1.55359e-05
RBM12B	-0.977969	1.1525e-14
GPN3	-0.977954	2.12403e-06
PTGES3L	-0.977878	0.0130655
MCM2	-0.976903	0.000331439
PPP2R3C	-0.976433	3.06387e-05
ACTR2	-0.975459	0.000112351
OGFRL1	-0.9745	2.95301e-07
CHORDC1	-0.973146	1.18712e-14
RIOK1	-0.97269	4.46434e-08
GNAL	-0.972621	0.0145201
C6orf141	-0.972066	0.0230481
TEX10	-0.971953	1.40279e-13
DHX36	-0.969945	8.47434e-15
IMPA1	-0.969537	2.34577e-10
CHD1	-0.969369	3.0372e-34
SLC20A2	-0.969127	6.59082e-09
ULK4	-0.968546	0.0162197
NUP50	-0.968042	4.05099e-21
CHUK	-0.967859	4.56912e-16
EIF2B3	-0.966392	3.42132e-12
ERI1	-0.96615	3.57291e-05
ZNF611	-0.965286	1.07413e-05
HAUS8	-0.963675	0.000153755
ZBTB10	-0.963507	4.90186e-07
ABCB10	-0.963196	4.46316e-09
NCAPD2	-0.962979	6.59034e-14
CEP295	-0.961594	1.37809e-07
ABHD5	-0.961403	8.7901e-14
PHF6	-0.961036	3.08674e-13
KPNA2	-0.960601	6.44431e-13
KCTD9	-0.959185	8.60549e-07
AGPAT5	-0.958886	4.39194e-06
SPAG9	-0.95861	5.19032e-22
OTUD3	-0.958574	9.79304e-13
ZBTB41	-0.957879	1.60145e-06
ALG11	-0.957561	0.000330246
ZC3H12C	-0.957361	4.24981e-08
NLN	-0.95734	1.22098e-08
ZNF625	-0.957263	0.0054782
RANBP6	-0.956568	1.75028e-10
FRK	-0.956089	0.000393778
ZNF483	-0.955936	0.000907159
CKS1B	-0.955749	0.00020183
DEK	-0.955399	2.70892e-06
CRKL	-0.955027	3.51631e-10
ZNF799	-0.954162	0.000781702
WDR35	-0.954034	3.939e-15
SWAP70	-0.953832	1.29639e-07
HS6ST2	-0.953773	0.0248823
UTP6	-0.953546	3.80576e-11
ARNTL2	-0.953436	9.82763e-07
RCC1	-0.953026	2.38046e-12
ALMS1	-0.952379	3.80576e-11
FAM83B	-0.952119	0.00269935
CBWD6	-0.951988	2.01828e-08
FANCE	-0.951525	0.00075482
HNRNPD	-0.951382	1.23055e-08
RSL24D1	-0.951214	1.78063e-07
NRIP3	-0.950924	2.09652e-05
TNPO1	-0.949398	1.7984e-08
MGA	-0.949206	5.28846e-09
IRAK3	-0.948638	0.0206015
ZNF417	-0.948429	3.28898e-05
ATL2	-0.94828	5.96176e-18
ZNF439	-0.948218	0.0412428
PFKFB2	-0.947479	0.000160842
POLD3	-0.947349	0.00022521
HMGN2	-0.946989	0.000266474
NUDCD1	-0.946353	2.78293e-17
NEDD4	-0.946139	0.010935
ACAT1	-0.945995	1.90743e-06
ERI2	-0.945275	2.26306e-06
NRROS	-0.944826	0.014386
SSR3	-0.944625	0.000557321
HNRNPM	-0.944421	1.01725e-09
PPP1R15B	-0.943938	3.34565e-13
SLC25A15	-0.943724	3.22298e-10
PASK	-0.943644	0.00873257
ARHGAP18	-0.943618	0.000360587
LSM6	-0.943366	1.7398e-06
ZNF670	-0.942633	1.00299e-05
ZNF594	-0.942356	0.00198397
OGA	-0.942325	7.45464e-08
LIN52	-0.941639	1.36213e-05
LPP	-0.94115	1.42984e-05
EIF1AX	-0.940318	1.6463e-20
GEMIN6	-0.939911	0.000416498
FAM126A	-0.939395	1.16453e-06
LRP8	-0.9381	2.28679e-06
C4orf46	-0.937864	4.63282e-06
UNG	-0.936965	5.61783e-07
TRIM23	-0.9361	1.63786e-06
SLF2	-0.935728	4.50973e-17
FERMT1	-0.935373	0.000387501
NUP210	-0.935244	2.0019e-06
NUP160	-0.934828	2.60317e-10
UAP1	-0.934326	0.000741503
CKAP5	-0.934233	6.62446e-23
AZIN1	-0.933434	1.20131e-12
ZNF552	-0.932958	0.000339677
RCBTB1	-0.93171	5.97897e-11
SFXN4	-0.931145	0.000401259
ZNF548	-0.931058	2.06432e-06
EIF3A	-0.930873	1.70892e-20
EPRS1	-0.930818	0.000219312
POU2F1	-0.930552	9.09079e-06
GFRA1	-0.9302	3.68862e-05
RNF169	-0.929451	1.51086e-06
FAM20B	-0.929428	2.38453e-07
RNF182	-0.928784	0.000325614
GABPB1	-0.928615	1.79214e-09
NEK1	-0.92804	1.85281e-11
ZNF121	-0.926009	0.000809907
TEFM	-0.925769	9.12764e-06
ZNF420	-0.92494	0.000186756
HELZ	-0.924523	4.95968e-10
CHST3	-0.923558	3.28562e-05
PNO1	-0.922557	8.34424e-05
SMAD5	-0.921985	6.34299e-12
CTNNAL1	-0.921094	1.24859e-05
FCF1	-0.920588	2.85558e-06
YOD1	-0.920271	0.000414393
SEH1L	-0.919839	3.45812e-12
HACD2	-0.918834	7.90612e-16
HMGCR	-0.918315	1.83067e-11
CWF19L1	-0.917086	2.19692e-07
PURB	-0.917048	1.5316e-10
SLK	-0.916984	1.07384e-11
TMOD3	-0.9162	7.73349e-06
MAGOH	-0.915408	2.36526e-07
RBM3	-0.915396	0.000916125
MRPL1	-0.915313	4.74682e-05
SCML1	-0.9152	6.81535e-07
PTTG1	-0.914194	1.5527e-09
KIF24	-0.914078	0.00716238
TAF9B	-0.913821	0.00671874
ZSCAN12	-0.913548	8.24e-13
NAA20	-0.913406	6.49756e-09
LYRM2	-0.912508	4.275e-05
CRLF3	-0.912432	5.1303e-07
CDK5RAP2	-0.911847	3.5207e-16
EIF4E	-0.911642	6.19362e-07
MRPL15	-0.910924	5.31762e-11
ZBTB43	-0.910487	3.86671e-10
FUCA2	-0.908409	2.24345e-23
IPO8	-0.90836	8.05553e-11
ZNF709	-0.906975	0.0185067
CENPH	-0.906772	0.00891758
CLP1	-0.906203	3.60564e-07
HELB	-0.90555	0.0333045
LSM5	-0.905527	2.36716e-06
GPSM2	-0.905396	6.1815e-15
ZNF44	-0.905228	0.000272287
RNF138	-0.905144	1.39173e-12
PLS3	-0.905033	0.00875626
ATR	-0.904845	6.98418e-09
MIGA1	-0.904546	0.000177205
TMEM168	-0.903734	5.24298e-13
C8orf44-SGK3	-0.903709	0.0351096
PLGRKT	-0.903535	9.28001e-09
CCT2	-0.902642	2.31543e-19
AS3MT	-0.90223	0.00409194
PPP2R1B	-0.901747	5.41435e-08
CHRNA5	-0.901578	0.00234541
TPP2	-0.900954	1.91885e-10
RAPGEF6	-0.900754	5.17497e-07
ABCE1	-0.899623	8.57988e-12
FAM217B	-0.899053	7.63928e-06
GOLT1B	-0.89894	9.91558e-12
WAPL	-0.898912	1.27107e-13
NEDD1	-0.898641	5.78519e-12
RPA1	-0.89822	1.10419e-11
CCSAP	-0.898056	0.000337915
LRRC58	-0.897558	3.38617e-06
EEF1A1	-0.897218	0.024361
CHD1L	-0.897006	7.21693e-08
ZNF816-ZNF321P	-0.896777	0.0106486
PRPF39	-0.896336	2.09058e-06
LINS1	-0.896308	0.00153265
FA2H	-0.896233	0.0124489
UBA6	-0.895308	1.48485e-05
AARS1	-0.89519	1.76336e-05
ZDHHC17	-0.894987	3.84337e-09
NARS2	-0.894935	3.9791e-06
BAZ1B	-0.894776	2.24345e-23
PRR14L	-0.893703	1.18182e-11
HNRNPA2B1	-0.893609	1.33301e-06
BDP1	-0.893348	1.39589e-07
HPSE	-0.892731	0.00235046
RPL7	-0.891586	2.44177e-08
ZNF215	-0.891575	0.000543966
MRPL33	-0.890986	1.7398e-06
LARS1	-0.890848	5.03129e-14
RGS17	-0.890467	0.0108221
BZW1	-0.890252	5.17566e-06
ANKHD1	-0.890039	9.24607e-05
BCAP29	-0.889261	0.00034939
ELK4	-0.888837	9.14696e-18
SLC39A10	-0.888769	6.74321e-05
FMR1	-0.888496	5.73287e-16
TMEM170A	-0.888012	1.76231e-07
ZNF780B	-0.887942	1.02291e-08
TSN	-0.887597	8.49918e-12
HAS3	-0.887534	0.00568967
TTC32	-0.887029	0.0225948
TRMT10B	-0.886904	9.10173e-06
CEP192	-0.886791	5.91245e-06
NABP1	-0.886696	0.0147883
TPD52	-0.886017	5.08961e-11
NEU3	-0.88584	5.69507e-09
AK6	-0.885684	8.48594e-07
TIPARP	-0.885578	1.91704e-07
WDR12	-0.885527	8.81382e-07
ANKRD36B	-0.885275	0.0150943
TIMM21	-0.88504	1.01442e-06
WDR75	-0.883785	1.21473e-12
PDIK1L	-0.883212	7.11876e-05
NRAS	-0.883103	6.03146e-08
PIGF	-0.882591	0.00529054
CBFB	-0.882514	2.72121e-20
PPTC7	-0.882261	2.71191e-15
CEP97	-0.88199	9.08687e-11
GOLGA4	-0.881554	1.80106e-06
PPWD1	-0.88151	2.47295e-10
RDX	-0.880592	3.74119e-13
MIOS	-0.880566	3.01736e-06
MTHFD1	-0.879718	3.31097e-09
XYLB	-0.87949	0.000293235
MCUB	-0.87892	1.35346e-05
NDUFAF4	-0.87891	6.26837e-09
LYPD6	-0.878873	0.00142288
ZNF620	-0.87857	1.1962e-05
AP1AR	-0.878293	2.31147e-05
TRPM7	-0.878017	1.39271e-09
NEK4	-0.877879	1.98176e-10
POLR2B	-0.877874	7.01483e-08
KIF18B	-0.877867	0.0215624
OPA1	-0.877647	2.2531e-05
STK4	-0.876956	5.34482e-06
ZZZ3	-0.876318	4.00799e-09
HNRNPH1	-0.875437	1.38201e-09
RPIA	-0.874896	0.000485073
EXOSC8	-0.874336	0.000674854
ZNF30	-0.874299	0.00328965
RTN4IP1	-0.874106	1.38956e-05
HEATR3	-0.872597	1.06945e-07
TBC1D31	-0.872135	0.000176485
CEP290	-0.871228	5.22721e-06
SYNCRIP	-0.871044	1.55018e-10
MAK16	-0.870959	2.03041e-14
TMA16	-0.870831	1.39269e-08
FSD1L	-0.87063	0.00102722
SLC25A51	-0.869995	0.000782667
FASTKD3	-0.869679	3.30022e-05
VPS26A	-0.869376	2.74858e-05
YEATS4	-0.868691	4.78236e-06
ZNF721	-0.868247	7.13524e-09
STAG1	-0.86778	1.76969e-17
POLR2D	-0.867703	1.62661e-05
RGPD6	-0.867611	7.55958e-07
POLR1F	-0.867561	9.23175e-06
CDCA3	-0.867351	0.000452211
PRPF4	-0.867269	6.27102e-07
CBX3	-0.866526	5.14981e-10
LRRC37A3	-0.86575	0.000168112
GLDC	-0.865722	7.11868e-05
CCP110	-0.865369	1.46312e-06
AFG3L2	-0.865328	1.46721e-19
LLPH	-0.864296	8.3885e-10
ADH5	-0.864089	3.6287e-07
RAD54B	-0.863993	1.29545e-07
CRIM1	-0.862398	0.000145558
PKD1L1	-0.862378	0.00268952
NMD3	-0.861987	7.40675e-06
TANGO6	-0.861869	2.60801e-06
KRR1	-0.861644	3.01936e-05
ANP32B	-0.86127	2.1575e-06
WDR4	-0.861178	1.04474e-05
UBA2	-0.861014	3.89376e-14
SYDE2	-0.860775	3.15536e-05
TMEM64	-0.860192	2.1443e-11
CHD7	-0.860069	1.0508e-11
PUS7L	-0.859606	1.43296e-08
CYP2U1	-0.858817	0.0005276
DDX1	-0.858678	4.63822e-11
WDR36	-0.858578	1.91438e-09
ZNF800	-0.858469	9.35148e-08
CHEK2	-0.85845	7.43491e-05
THAP12	-0.858441	1.62505e-10
POLE	-0.858255	0.000280534
LIN54	-0.857652	5.42716e-06
ZC3H15	-0.856945	1.64212e-15
PCM1	-0.855776	2.92292e-10
COIL	-0.855407	1.63555e-08
RIOK2	-0.855278	1.86106e-08
MRTO4	-0.854777	4.13971e-06
SIRT1	-0.854683	3.39763e-13
CDKAL1	-0.854599	2.0487e-10
RWDD3	-0.853932	0.000311102
IARS2	-0.85382	2.16474e-13
DGKD	-0.85371	0.0157453
TACC1	-0.853583	1.50582e-16
ZNF180	-0.85348	4.3681e-06
GAR1	-0.853345	1.69257e-05
PSRC1	-0.85325	0.00104626
GPATCH11	-0.853197	4.49696e-05
KLHL15	-0.852948	9.90605e-07
TOP2B	-0.852683	2.93826e-09
DICER1	-0.852553	2.75781e-13
ZNF114	-0.852319	0.0207648
ZNF600	-0.852226	2.00913e-05
RBBP8	-0.852011	8.7242e-11
CTSL	-0.851752	2.14562e-14
PSMA2	-0.85139	2.30831e-10
PIGK	-0.85113	0.00350186
SSB	-0.850691	9.117e-08
USP24	-0.850342	3.08261e-05
KIAA0586	-0.849434	9.92993e-07
LRRC37A2	-0.848781	2.00631e-05
TBC1D15	-0.84871	4.22341e-07
ORC2	-0.848687	8.10378e-17
EBNA1BP2	-0.848436	2.90303e-10
AASDHPPT	-0.848257	1.22706e-07
CDK2	-0.847878	5.58686e-06
HERC5	-0.847686	0.00662882
ZNF280C	-0.8474	5.30296e-05
SOWAHC	-0.847213	1.0827e-07
GNL2	-0.846349	3.65578e-08
ZNF445	-0.845097	4.12008e-14
ZNF813	-0.845074	0.000123835
ANKRD18A	-0.844882	0.00501042
ERCC8	-0.844358	6.3147e-08
MFSD14B	-0.84435	1.77924e-13
CCNF	-0.844153	0.000590632
SKP2	-0.844117	1.52519e-06
VPS50	-0.843621	3.32016e-06
HNRNPF	-0.84186	4.40641e-25
NT5C3A	-0.841829	3.59556e-07
ANKRD28	-0.841778	2.77737e-07
SLC35D1	-0.841508	1.99292e-07
LCLAT1	-0.841456	2.99979e-05
HPS5	-0.84134	0.000143002
NBPF14	-0.841259	0.0290234
RFC1	-0.841023	7.27106e-19
DLD	-0.84094	0.0041328
TMEM126A	-0.840599	0.00029251
ZNF440	-0.840288	1.39933e-08
LIAS	-0.840259	0.000240286
AGPS	-0.839227	7.99424e-20
ZNF22	-0.838929	2.42592e-05
INPP4B	-0.838418	0.0397919
ERLIN1	-0.838385	9.14732e-10
C18orf25	-0.838324	1.44543e-07
MAP3K20	-0.838107	0.00406128
ZNF823	-0.838017	0.000466295
PMAIP1	-0.837933	9.11645e-15
CFAP92	-0.837911	0.00817966
SEM1	-0.83738	7.46575e-09
KHK	-0.837368	0.0215919
AKAP12	-0.837148	6.4979e-09
BLMH	-0.837145	4.41476e-07
STC2	-0.836525	0.00852223
LIN7C	-0.836473	7.41436e-06
MDM1	-0.836468	3.82203e-05
SERPINE2	-0.836326	0.0383046
PUM3	-0.83611	1.09424e-09
MTR	-0.835959	1.81142e-11
CDYL2	-0.835545	5.86211e-05
ATG4C	-0.835458	0.00065317
ZNF649	-0.835235	2.92189e-05
ZNF17	-0.835076	0.00272151
PLEKHB2	-0.834118	3.30717e-05
DOCK2	-0.834076	0.00018348
H2AZ2	-0.834016	1.13987e-08
CHEK1	-0.833849	8.4576e-17
WDCP	-0.833812	2.39463e-05
CDKL2	-0.83363	0.0130603
PCNA	-0.833505	0.00886151
FASTKD1	-0.833269	9.5412e-10
DDX11	-0.832838	0.0448913
REST	-0.832731	1.52507e-13
FIGN	-0.832678	0.00187515
CDCA7L	-0.832307	0.00961157
GTF2A2	-0.832092	1.90509e-14
ING3	-0.83193	5.69241e-07
PSMA5	-0.831848	1.27811e-13
QKI	-0.831846	4.4398e-07
TBL1XR1	-0.831787	1.96418e-13
SRSF7	-0.831244	2.0772e-06
ABCD3	-0.831162	1.84493e-06
GAN	-0.830868	0.000847115
FAM135A	-0.830555	8.40282e-09
CDADC1	-0.829931	0.00143212
NOLC1	-0.829555	4.39194e-06
VIRMA	-0.829456	1.54764e-08
ZNF197	-0.828584	0.00164721
ARFGEF2	-0.828487	3.34095e-09
PHF5A	-0.827888	6.44234e-14
CRYBG3	-0.827424	4.19124e-08
MMGT1	-0.827318	3.28515e-12
PAICS	-0.827072	1.28708e-10
SOCS4	-0.827035	1.72853e-14
OTULIN	-0.826959	2.17727e-11
NETO2	-0.826779	1.68105e-13
KPNA4	-0.82666	1.37085e-08
USP7	-0.826167	1.90439e-21
LRRC20	-0.826159	0.0461354
BCLAF1	-0.826125	0.000192537
SLC35G1	-0.825779	0.00498815
CALM1	-0.82468	2.95836e-13
ARMC1	-0.82446	1.76557e-06
GALNT4	-0.824459	0.0407223
SYPL1	-0.824186	1.99806e-13
MRPS25	-0.823429	3.25301e-17
DHX15	-0.823247	6.50303e-17
SLC7A6	-0.823142	0.000100782
YTHDC2	-0.821973	3.53232e-08
CAND1	-0.821821	1.03969e-12
ETF1	-0.821692	5.83467e-08
POLR3F	-0.820881	8.75061e-09
RENBP	-0.820784	0.0179612
TAF1D	-0.820259	0.00031478
NUP54	-0.819961	7.52308e-13
RECQL	-0.818938	1.62505e-10
CLMP	-0.817276	0.00537915
SACM1L	-0.817211	7.91355e-06
KATNBL1	-0.81703	4.31091e-05
SLC16A1	-0.816948	5.54938e-09
NAT10	-0.81659	1.21873e-08
PGM2	-0.816532	7.40039e-18
IGF2R	-0.816433	1.45294e-05
PFAS	-0.816411	1.33301e-06
SAAL1	-0.816205	1.77309e-05
NSUN2	-0.815506	2.4933e-11
ALG6	-0.815081	2.98183e-05
DHX33	-0.814779	1.77818e-10
TTC5	-0.814705	1.03999e-05
TRMT10A	-0.81467	6.1035e-06
PRDX1	-0.814466	1.33201e-09
ZMYM1	-0.814314	5.32205e-06
TMEM178B	-0.814286	0.0214536
EDRF1	-0.813698	2.16266e-06
CEP57L1	-0.813637	1.43675e-05
ITGB1BP1	-0.813384	8.81346e-19
DHX9	-0.812838	3.1043e-12
G3BP2	-0.812547	3.70484e-08
TCEA1	-0.812095	6.26255e-11
TRIM52	-0.811719	0.0363723
RASA2	-0.811463	2.90766e-05
ANAPC4	-0.810752	1.61829e-07
WDR17	-0.810704	0.0201018
NUDT21	-0.810616	1.44924e-17
KLHL23	-0.810501	1.01719e-06
ZDHHC6	-0.810203	8.60944e-09
GNPNAT1	-0.808905	8.79879e-11
MYO5C	-0.808879	0.0209608
CFL2	-0.808838	0.0153487
ZBTB34	-0.807954	0.00039211
ANAPC1	-0.807646	1.25958e-07
FAM184A	-0.807348	0.0265722
LRRC2	-0.8073	0.0275037
HNRNPU	-0.807078	3.91853e-11
NOC3L	-0.806791	2.64221e-09
PDCD11	-0.806362	9.94272e-07
ECHDC1	-0.805758	1.35687e-07
STK26	-0.805717	0.00146847
NOL11	-0.805616	1.56216e-07
NOL10	-0.805411	3.62911e-07
GPRASP1	-0.805294	0.00745368
MSANTD3-TMEFF1	-0.80496	4.98499e-06
ZNF331	-0.804876	0.00895053
CDKN2AIP	-0.803931	5.85161e-06
CCNJ	-0.803269	5.66312e-12
RTCA	-0.802842	1.64397e-08
RNGTT	-0.801675	2.14541e-06
LRRC40	-0.801517	5.68697e-06
ANKRD18B	-0.801506	0.00564666
CLDN12	-0.8014	1.24891e-07
MEGF9	-0.801057	0.0360196
MATN3	-0.801036	0.000221239
MTMR2	-0.801018	3.52704e-16
ZBTB39	-0.800992	4.23335e-08
NFXL1	-0.800972	1.65983e-07
DCLRE1B	-0.800283	9.93933e-05
CHAF1A	-0.799837	0.0236214
RBM27	-0.799811	1.32348e-07
UHRF2	-0.798948	9.95314e-11
DRG1	-0.79893	1.00465e-12
ACTR3	-0.798875	3.32712e-06
PPP2CB	-0.798824	1.0566e-21
ZIK1	-0.798502	0.000386352
COMMD8	-0.798475	0.000360587
PHOSPHO2	-0.79826	0.0341894
AGTPBP1	-0.79757	0.000267086
ACSL1	-0.797338	7.41294e-06
PLD6	-0.797257	0.0258967
XRCC6	-0.797152	1.61453e-13
BRIX1	-0.796997	4.39194e-06
ATP6V1C1	-0.796867	0.00189274
MLH1	-0.796056	6.09918e-11
ZNF778	-0.795939	3.38541e-05
VMA21	-0.795718	1.29974e-05
NUP58	-0.795396	1.78746e-12
MCMBP	-0.794668	2.06513e-05
RPL7L1	-0.794668	2.71652e-08
ZNF662	-0.794557	0.019384
KPNB1	-0.793919	2.15795e-09
IDH3A	-0.793786	3.97549e-08
RBM28	-0.793516	7.80431e-07
RAD1	-0.793379	1.21456e-06
NOP56	-0.792656	0.000180015
SEPTIN10	-0.791948	3.9791e-06
SLFN12	-0.791905	0.0358001
IRGQ	-0.791847	0.000527622
ARHGEF35	-0.791479	0.0160959
TRIB3	-0.791398	8.67383e-05
PRPF4B	-0.791028	1.55969e-06
ZNF770	-0.790786	1.19053e-07
REXO5	-0.790376	0.0125534
PTGES3	-0.790261	3.19199e-06
MTPAP	-0.789706	5.19752e-09
NIN	-0.789324	8.12072e-05
C9orf64	-0.788991	0.00526455
ZUP1	-0.788838	8.13205e-05
CCT6A	-0.788449	1.39163e-09
ZW10	-0.788386	1.54919e-10
CCDC150	-0.788376	0.0156579
CASP3	-0.788031	3.93657e-06
PPP1R3B	-0.787716	0.0112915
PKN2	-0.787447	5.65906e-06
CEP76	-0.78734	8.05744e-06
TWNK	-0.787317	1.53749e-07
ZCCHC4	-0.787299	5.41018e-07
UBASH3B	-0.787041	0.00188111
C1orf109	-0.786783	3.90582e-07
CPSF2	-0.786461	1.75962e-06
R3HCC1L	-0.786192	1.18315e-07
PMS1	-0.786094	4.34107e-11
ASB1	-0.785768	1.65995e-09
SF3A3	-0.785115	1.33923e-12
XDH	-0.784967	0.0281294
CFAP97	-0.784327	5.22343e-08
ZFP69	-0.784274	0.00812624
TARDBP	-0.784229	1.91489e-10
MRM3	-0.784144	4.46638e-06
AP1S3	-0.784118	0.00743415
USP14	-0.783331	1.39626e-08
CDC20	-0.782276	0.00803622
LYAR	-0.781943	0.013392
LRRC34	-0.781924	0.0144722
ZNF107	-0.781707	4.58567e-06
GNAI1	-0.781323	8.08136e-07
PTPN11	-0.781152	4.77422e-11
FANCA	-0.780948	0.0220688
RRN3	-0.780651	1.97359e-05
ARL5B	-0.780635	2.75469e-11
PAQR3	-0.780589	4.89008e-07
FOXO3B	-0.780401	0.000276299
TOMM20	-0.779467	0.000312004
CEP85	-0.779352	8.65985e-06
WDR89	-0.779158	6.64405e-05
RCAN3	-0.779111	6.18343e-06
ZNF407	-0.778975	0.00320014
SYBU	-0.778457	0.0286214
CCDC59	-0.778364	8.70387e-05
ZNF829	-0.77825	0.0016154
RPS6KA5	-0.778038	1.02609e-05
SLC25A32	-0.777736	5.83232e-07
LDHB	-0.776719	0.00123543
FNIP1	-0.77669	1.90032e-05
RAD51D	-0.776619	4.35935e-07
SNRPG	-0.776594	4.11137e-05
SMU1	-0.776411	6.77781e-09
ZNF544	-0.776292	4.28131e-13
HSPBAP1	-0.776146	0.00260796
TET3	-0.776125	0.000161741
HMGB3	-0.775915	1.0948e-06
KLHL2	-0.775701	5.73853e-10
LAS1L	-0.774688	2.90234e-05
ZNF354C	-0.774589	3.90638e-05
ELP1	-0.774336	4.98813e-13
NUP133	-0.774083	6.62075e-13
LRRC8B	-0.773914	3.98808e-05
FNIP2	-0.773772	0.000364844
SCO1	-0.773444	6.08415e-06
CD59	-0.7732	0.000206122
ZNF268	-0.773091	2.92958e-09
ALKBH8	-0.773005	1.0948e-06
MAPRE1	-0.772175	6.8852e-10
QSER1	-0.771962	1.58387e-12
STMN1	-0.77187	4.00027e-08
ECI2	-0.771805	0.0147554
TTC21B	-0.77146	0.000226777
FAM221A	-0.771112	0.00679976
LCORL	-0.770919	2.75463e-05
SH2D4A	-0.770918	0.000155838
PDRG1	-0.770892	0.000278267
TIMM17A	-0.770754	1.38903e-07
CEP72	-0.770573	0.0422827
CDK15	-0.769935	0.0330536
EMG1	-0.769887	1.2253e-06
HSPA4	-0.769635	1.08271e-05
NAA25	-0.76937	3.11046e-08
AATF	-0.769155	2.3109e-09
ANGEL2	-0.768309	5.2294e-08
WRN	-0.768055	1.80559e-07
KCTD20	-0.767913	0.000292984
VPS4B	-0.767758	3.3322e-05
RC3H2	-0.767591	1.42543e-11
ADAT2	-0.767355	5.91071e-06
SNRNP25	-0.76734	3.97437e-05
CYP51A1	-0.766174	3.73678e-10
UTP14A	-0.766105	1.36939e-06
C2CD5	-0.765906	1.38499e-08
MYO9A	-0.765817	0.00974307
VPS13A	-0.76571	1.01479e-08
EXOSC3	-0.765576	3.00216e-07
SNTB2	-0.76551	1.97385e-15
SERTAD2	-0.765447	0.00074558
PSMA3	-0.76481	9.21468e-08
IMPACT	-0.764658	0.000774648
TASOR2	-0.764036	2.01857e-07
MARCHF4	-0.763955	0.0341435
MAP7D2	-0.763931	0.0428935
CCDC88A	-0.763613	1.13143e-07
GTF3C6	-0.763373	4.09515e-10
TMEM199	-0.763128	2.94588e-08
ITGB3BP	-0.762976	6.13651e-05
FN3KRP	-0.762934	7.41433e-08
WDR43	-0.762784	6.1688e-07
VCPIP1	-0.762747	6.55056e-05
EXPH5	-0.762656	0.0148627
MBNL3	-0.762487	2.38272e-05
ZNF805	-0.762198	0.00645605
AIFM2	-0.761996	0.00243446
ZNF518B	-0.761831	2.73914e-08
PITPNB	-0.761309	5.31623e-10
NUDT12	-0.761296	0.00490268
PDSS1	-0.761131	4.78764e-05
TMX1	-0.760909	2.59751e-08
RNF168	-0.760141	0.00228086
DPH6	-0.760141	0.00339671
RBBP5	-0.759985	1.01681e-07
COA6	-0.759268	0.006146
ZSCAN29	-0.759091	1.05316e-11
LRRC57	-0.75885	7.46575e-09
LOC102724843	-0.758027	0.021656
INTU	-0.757895	0.00220319
TMTC3	-0.757786	0.000255834
RBMXL1	-0.757692	0.000216982
FXR1	-0.757578	0.000613765
MIS12	-0.757574	0.000515767
CBX1	-0.757564	2.19957e-11
STEEP1	-0.757218	5.21709e-07
SSX2IP	-0.75672	1.7524e-05
B4GALT6	-0.756356	0.00193188
MIER3	-0.75629	5.65305e-10
HSPH1	-0.755817	8.44259e-07
HUS1	-0.755328	2.91598e-06
GTF2F2	-0.755137	3.01074e-06
RFC2	-0.754814	0.00209905
PRMT3	-0.754721	2.04887e-07
TPR	-0.754678	2.91885e-13
ARL13B	-0.754412	5.97483e-07
RBM15	-0.75429	0.00267065
NRDC	-0.753515	1.9234e-07
SPATA13	-0.752007	0.00119456
KDM5A	-0.75188	0.00227101
ZNF14	-0.751838	0.0216661
MAPK6	-0.751575	7.02975e-05
ARHGEF39	-0.751153	0.00942575
HYLS1	-0.750734	0.000248317
ZFP82	-0.750714	0.00113271
IVNS1ABP	-0.749554	8.24127e-05
FH	-0.74953	4.79153e-14
RRP7A	-0.749459	0.00257754
FAM126B	-0.749024	1.74401e-07
ETV3	-0.748953	6.95673e-05
ROCK2	-0.748822	5.98711e-10
STAMBPL1	-0.748816	0.00328285
RNASEH1	-0.74836	2.59623e-06
STAG2	-0.748302	2.45882e-05
STK33	-0.748116	0.000639111
DNAJC6	-0.748022	0.00309546
RPP14	-0.747766	0.00175625
DCAF17	-0.747182	2.46118e-07
NIPA1	-0.746316	9.82654e-08
GREB1L	-0.74609	0.0172866
GIN1	-0.746035	0.00331748
ZNF426	-0.74598	3.25792e-07
RBBP7	-0.745924	5.42135e-08
EXO5	-0.74581	0.00547638
ZC3HAV1L	-0.745777	0.00209487
RBSN	-0.745712	1.05129e-10
RNF125	-0.745396	0.0085283
TM9SF3	-0.745154	6.36579e-06
THNSL1	-0.744852	0.00652511
SMC6	-0.744479	5.88601e-12
CEP20	-0.744071	1.73644e-07
PABIR2	-0.743796	0.00437512
TK1	-0.743756	0.000269078
RAB21	-0.743667	1.74684e-05
OXSR1	-0.743449	5.70888e-08
BIRC6	-0.743184	0.00099592
UBXN7	-0.74292	7.79725e-17
SUV39H1	-0.742824	9.18417e-06
RP2	-0.742769	0.00139497
TACC3	-0.742327	0.0159934
LYST	-0.742116	0.0309078
RGPD8	-0.741619	0.00534589
MTERF3	-0.741559	1.52802e-05
KANSL2	-0.741437	1.88339e-05
CSTF2	-0.741419	0.000106692
MRPL19	-0.741353	7.68079e-05
RCHY1	-0.741204	0.00153427
PHF10	-0.741198	0.000719788
AKAP1	-0.740861	2.98389e-06
EXOC8	-0.740085	9.71112e-06
GPBP1	-0.740039	2.17805e-08
BUB3	-0.739209	5.75568e-08
RFXAP	-0.739072	0.0134208
THUMPD3	-0.738651	1.49023e-06
SRSF10	-0.738361	9.47245e-11
ASNSD1	-0.737962	2.09417e-10
RNASEH2B	-0.737857	0.000153438
RAD54L2	-0.737773	4.31397e-07
HNRNPR	-0.737337	2.45471e-14
AIMP1	-0.737198	3.55031e-09
AFG1L	-0.737194	0.0349548
PPT1	-0.737172	2.02049e-10
FANCC	-0.736908	0.00128256
PLK1	-0.736704	0.000344614
NPC1	-0.736347	0.000864437
TMEM33	-0.736342	7.55023e-08
USP47	-0.736255	0.000229206
RSRC1	-0.736225	0.000163945
SCOC	-0.735908	0.000159859
TMED8	-0.73585	8.25542e-07
EIF5A2	-0.734737	0.00583589
ZNF841	-0.73471	0.000252162
UBE2C	-0.734518	0.033746
DDHD2	-0.734427	1.26653e-11
C11orf58	-0.734292	4.06665e-13
SANBR	-0.73411	0.000334905
ZNF354B	-0.733926	0.0155942
CEP162	-0.733895	0.00399132
PPP4R2	-0.733339	1.38956e-05
TUBD1	-0.73282	0.000111661
WDR61	-0.732505	4.88361e-08
ACAA2	-0.732499	5.03057e-09
CNBP	-0.731534	1.36536e-10
ACBD5	-0.731461	4.84617e-06
KCTD3	-0.731439	1.19898e-06
ZNF461	-0.731284	0.00283104
ELOVL7	-0.731222	0.0358001
MANEA	-0.731025	0.000208012
CMAS	-0.730753	5.95076e-09
STX2	-0.730402	4.94158e-06
SPCS2	-0.729715	2.90017e-08
DCUN1D4	-0.729643	2.79064e-08
ZNF347	-0.729629	7.87922e-06
PSMD2	-0.729542	0.00025753
TMEM154	-0.729529	0.000333827
TRNT1	-0.729471	2.70519e-06
WEE1	-0.729434	1.10801e-06
HNRNPK	-0.729319	1.53937e-09
ACAT2	-0.72905	3.99866e-06
CTDSPL2	-0.728817	3.1999e-06
TOMM70	-0.728756	7.46628e-10
EXOC5	-0.728531	1.32002e-06
CDK6	-0.72852	0.000153438
CANX	-0.72827	1.77002e-09
PRPS2	-0.727931	6.13651e-05
BNIP2	-0.727826	2.59907e-06
NR2C2	-0.727549	7.81497e-05
FAM161A	-0.727215	0.00968693
MRPS18C	-0.726859	0.00116709
TRMT10C	-0.726742	0.000286617
CCDC134	-0.726651	3.98662e-06
BST1	-0.726599	0.0131616
PPIP5K2	-0.726583	2.38221e-05
FAM204A	-0.726564	2.78768e-10
PNN	-0.726453	0.000212605
ZBED6	-0.726344	0.0441224
SLC43A3	-0.726334	0.00322128
CSGALNACT2	-0.725877	0.00265203
SGTB	-0.725342	0.000429797
APPL1	-0.724794	1.26226e-06
ZNF669	-0.724668	0.00540097
PEX7	-0.724432	0.00129999
TMEM251	-0.724426	0.000812836
ABL2	-0.724213	0.00518214
ARG2	-0.724186	0.000623873
SNRNP48	-0.724135	1.73829e-06
SLC35B4	-0.723924	0.000267007
GUF1	-0.723652	0.00378304
GM2A	-0.723342	0.0108404
NTAQ1	-0.723036	0.000775519
FOXM1	-0.72298	0.00139857
AP4B1	-0.722974	0.000112351
NSMCE2	-0.722446	0.000824498
KANK1	-0.722245	8.91894e-05
FRYL	-0.722167	0.000826544
ALDH3A2	-0.722014	0.000328538
C12orf4	-0.721531	3.53384e-08
ZNF106	-0.721485	0.000681676
FUBP1	-0.721177	5.52987e-06
BMS1	-0.721054	5.08961e-11
TYW3	-0.720518	0.00206471
STARD7	-0.720451	1.86457e-08
SNRPA1	-0.720295	0.00354531
DST	-0.72027	0.00294165
ZNF660	-0.719634	0.0326626
PTAR1	-0.719421	0.00102799
USP9X	-0.719314	2.56252e-07
APTX	-0.718608	8.63599e-07
GJA1	-0.718585	0.00741807
ILKAP	-0.718565	0.00212443
ZNF66	-0.718547	8.0982e-05
CMTR2	-0.718419	1.20802e-06
KIF5B	-0.718351	3.95255e-07
WDR53	-0.718082	0.000230231
USPL1	-0.717917	5.80704e-06
NAE1	-0.717801	0.000337372
NSMAF	-0.716894	6.16348e-11
ZNF202	-0.716712	7.4912e-05
CPVL	-0.716704	0.0412428
CCT4	-0.716468	2.04173e-10
DNM1L	-0.716393	0.000116913
DHODH	-0.715405	3.94395e-05
ARFGEF3	-0.715308	0.0110316
ANO5	-0.715264	0.00763973
ATP2C1	-0.71482	1.9526e-07
MLKL	-0.714753	0.0151842
TATDN1	-0.714601	1.33732e-06
ZDHHC21	-0.714364	0.00255441
IDI1	-0.714246	1.74834e-08
GABPB2	-0.714079	0.000396733
MPHOSPH10	-0.714056	1.59262e-07
YES1	-0.713719	0.000167811
ZNF567	-0.713662	0.000525243
CNOT6	-0.713627	4.00569e-10
PSIP1	-0.713613	0.00121519
ZDHHC20	-0.713418	0.000552512
PPFIBP1	-0.712744	1.71029e-05
CAMK4	-0.712655	0.0255693
CBWD2	-0.711897	5.54292e-05
ZFAND1	-0.711793	0.000150247
SPPL2A	-0.711784	4.76943e-06
FAR2	-0.711719	0.00128423
DENR	-0.711516	0.000147169
DOCK4	-0.711506	0.00490713
MAT2A	-0.71133	7.38483e-14
DDX55	-0.710993	8.62491e-07
TAF5	-0.710917	0.0119148
SPOPL	-0.710852	0.000174233
ADIPOR2	-0.710415	4.90186e-07
MFAP3	-0.710392	2.85294e-08
C5orf51	-0.710312	1.54079e-06
CRACR2A	-0.710117	0.0266883
ZNF189	-0.709852	4.0709e-05
GSTO1	-0.709764	1.1699e-07
CLASP2	-0.709758	3.56324e-14
CENPM	-0.709728	0.00471559
SMIM15	-0.709576	9.21468e-08
TMEM192	-0.708959	0.00162364
GTF3C4	-0.708925	2.91885e-13
NSD3	-0.708881	7.0348e-10
CELF2	-0.708379	0.00168469
MSH5	-0.708247	0.0217346
KIF22	-0.708108	0.0183169
SSBP1	-0.708012	7.59859e-05
U2AF1	-0.70753	0.0237699
ZNF506	-0.707517	0.000261931
LEO1	-0.707414	8.46676e-12
TUBGCP3	-0.70731	1.01867e-05
EIF3J	-0.707216	6.76943e-08
PPP1CC	-0.707206	2.77286e-09
RBMS2	-0.707012	1.04722e-06
DYNC2H1	-0.707001	0.0092139
APOOL	-0.706997	0.000608885
GNPTAB	-0.706828	0.00889566
CBWD1	-0.706795	0.00212636
ZNF330	-0.706752	5.6575e-05
TMEM161B	-0.706661	0.000214544
NOM1	-0.70646	0.000682575
SPIN3	-0.705875	0.009028
DTWD1	-0.70549	8.36995e-05
UHRF1BP1L	-0.705337	4.28705e-05
UBE2V2	-0.705198	0.00176782
NUP43	-0.70492	1.23158e-06
USP31	-0.704698	0.000323722
C12orf29	-0.704563	1.26136e-05
C17orf75	-0.703731	0.000114751
TIFA	-0.703584	0.000303154
EIF2S3	-0.703544	5.50704e-05
EDEM1	-0.703306	4.0971e-05
VDAC3	-0.703154	1.13412e-06
HOOK3	-0.703116	2.15351e-12
IREB2	-0.702432	1.39702e-05
C3orf14	-0.702146	0.00392687
GLO1	-0.702113	0.000328538
METAP2	-0.702108	7.53098e-10
INTS13	-0.701728	8.3798e-07
DNMT1	-0.701565	0.00252977
TMEM14A	-0.701506	4.72187e-05
PSMD1	-0.701344	3.94525e-06
TRIP12	-0.701071	0.000168948
OSGEPL1	-0.700792	0.0121451
MFN1	-0.700311	5.89877e-06
C8orf76	-0.700234	1.47813e-06
GPATCH4	-0.699607	0.0102953
PDCL	-0.69905	1.01651e-05
PSMC3	-0.697817	2.13141e-11
GPR89A	-0.69732	1.3541e-07
IPP	-0.696263	0.000932739
QSOX2	-0.696108	8.34256e-05
ZNF273	-0.695499	0.00111744
MFSD4B	-0.695373	0.00502596
CDCA4	-0.69525	0.00668382
PDP1	-0.695249	0.0240592
KCTD6	-0.695177	0.00408056
RPS6KB1	-0.695027	1.46416e-06
EIF5	-0.694127	0.000172448
VRK2	-0.693951	5.29009e-09
POLR3B	-0.693872	0.00701185
AP4E1	-0.693635	6.62665e-06
CELF1	-0.693301	2.96483e-17
SLC35F5	-0.693199	0.00949082
NDE1	-0.693045	7.64465e-06
SKA2	-0.693014	0.00133918
NEDD4L	-0.691979	0.000295102
ZNF595	-0.690706	0.0072984
SAR1B	-0.689985	8.19333e-05
PDE10A	-0.689672	0.0309401
SELENOK	-0.689163	0.00377177
GHITM	-0.689083	2.10163e-06
SNRPE	-0.688828	0.000113001
PIGN	-0.688405	5.41761e-06
DDX3Y	-0.687735	4.11474e-06
CMTM6	-0.687304	3.39204e-07
CGRRF1	-0.687228	0.000969817
REV3L	-0.686919	1.98916e-05
CDK17	-0.686885	0.00916996
ZFYVE16	-0.686729	1.93484e-07
PUM2	-0.686573	2.88019e-09
FAM76B	-0.68648	0.000592369
RBMX	-0.686436	4.54312e-08
ALDH9A1	-0.686423	0.00862696
ZNF20	-0.686242	0.0110033
GTPBP10	-0.686206	0.0120098
USP53	-0.686027	0.00158372
USP15	-0.685483	0.00101029
MED13	-0.685443	8.27664e-07
SNX5	-0.685126	3.33026e-05
SOCS6	-0.685091	2.51144e-06
DDX39A	-0.684149	0.00022684
ADSS2	-0.683602	3.11099e-08
ATP6V1A	-0.68359	0.000518228
FDXACB1	-0.683338	0.00426275
KBTBD2	-0.683329	6.9695e-11
ZNF549	-0.683218	0.000160147
ZBTB11	-0.682547	3.22421e-07
NANP	-0.68233	0.000148287
HLTF	-0.682077	8.5481e-07
RAP1GDS1	-0.681732	2.86385e-06
PSEN2	-0.681653	0.0198124
ZNF782	-0.681491	0.0279601
SUCLG2	-0.681307	0.0136134
MAN2A1	-0.680469	0.00190473
UBR5	-0.680169	1.14445e-05
CNOT7	-0.679917	0.00234167
FARSB	-0.679623	1.32197e-06
KIF1B	-0.67951	1.93967e-12
CLIC4	-0.679505	0.000316719
MTAP	-0.679486	2.86386e-06
MRPS36	-0.679435	0.00174312
ZDHHC13	-0.679351	6.07341e-06
BCAS2	-0.67932	1.77935e-06
PFKM	-0.679182	0.000177108
SERBP1	-0.678969	9.85477e-11
UCK2	-0.678705	1.25297e-06
MCL1	-0.678651	4.57891e-13
IFI30	-0.678621	0.00308764
UBN2	-0.678324	1.7398e-06
DNAJB14	-0.678198	0.000177748
TMEM106C	-0.677864	6.32855e-06
ERO1A	-0.677719	0.000358993
MYCBP2	-0.677134	0.004221
UBXN2A	-0.677063	1.37006e-09
RAMAC	-0.677017	1.91248e-07
EIF1AY	-0.676837	5.90818e-05
MCM5	-0.676576	0.020455
ICE1	-0.676394	1.14524e-06
POLR3K	-0.676315	0.000623139
ITSN2	-0.675962	0.000806632
NAP1L1	-0.675496	0.00127465
PTP4A1	-0.675445	5.21709e-07
FHIP1A	-0.675387	0.00153427
DCUN1D2	-0.675214	2.27928e-05
CDV3	-0.675182	2.983e-07
SLC7A1	-0.674956	7.78598e-05
CENPS	-0.674838	0.0373193
GALNT7	-0.674073	0.00834465
ARF6	-0.673925	2.91121e-06
NCBP1	-0.673827	1.49233e-11
SEC11A	-0.673782	0.0108102
PHF3	-0.67301	2.07549e-05
ARPIN	-0.67295	5.79877e-05
HIPK2	-0.67269	8.96191e-06
CEP43	-0.672596	0.0052888
MSANTD4	-0.672449	0.000539419
CCL28	-0.671721	0.0287939
NKRF	-0.671701	0.000806169
PSAT1	-0.671525	0.000181789
EPB41L2	-0.671425	4.84686e-05
CWC27	-0.67106	1.9742e-05
GTPBP8	-0.671014	2.02443e-06
TFDP1	-0.670948	2.86915e-07
EMC1	-0.67091	0.00441103
ZNF322	-0.670812	9.90807e-05
CUL5	-0.670576	0.000265755
ZNF85	-0.670511	0.0374909
MTHFD1L	-0.670248	2.22336e-10
ZNF264	-0.670081	0.00125122
TSEN2	-0.669605	0.0016108
SLC9A6	-0.669395	1.1728e-05
ST3GAL1	-0.669203	0.000189622
PURA	-0.669163	0.000130237
NADK2	-0.668871	0.000453717
ALS2	-0.668614	2.97822e-07
FAM102B	-0.668612	1.49626e-05
ZNF789	-0.668553	0.00525601
NDUFS1	-0.668329	1.98119e-06
NIPA2	-0.668121	4.48207e-06
ZNF33B	-0.667828	6.1848e-06
MICOS10	-0.667489	2.24826e-06
SLC30A1	-0.66702	1.86912e-05
DLAT	-0.666723	8.84818e-08
DNAJA1	-0.666677	2.87253e-05
STK3	-0.666526	0.000120163
MRPS28	-0.66651	3.60832e-05
PAK2	-0.666146	0.000637014
SLC19A2	-0.666072	0.000270686
FER	-0.665935	0.0028174
ACTR3C	-0.665911	0.0014446
HAUS1	-0.665619	4.09799e-05
RBM26	-0.665288	8.77647e-06
ASPH	-0.664918	0.0294783
CLCC1	-0.664723	7.33654e-06
UTP4	-0.664635	1.93312e-06
HERC1	-0.664359	0.00552523
NXT2	-0.663948	0.00395043
ACADM	-0.663908	1.45673e-06
SHLD2	-0.663887	2.24656e-05
STRBP	-0.663868	6.55356e-05
HSPE1	-0.663867	0.014928
SLC37A3	-0.663544	3.75287e-05
HADH	-0.662982	0.00129914
PIK3R4	-0.662928	1.89965e-07
ANKRD50	-0.662921	0.0431
YME1L1	-0.662227	4.88096e-12
PRDX3	-0.662015	0.000278944
HS2ST1	-0.661952	6.46491e-07
ICMT	-0.661863	6.88812e-05
SLC37A2	-0.661827	0.018781
SLC25A40	-0.661783	4.93243e-06
LRP5L	-0.661735	0.00851952
PRPF18	-0.661599	3.10002e-06
TTI1	-0.661415	2.43308e-06
ZNF281	-0.661398	4.28663e-06
NAA16	-0.661314	0.000739308
ROCK1	-0.66129	0.000259326
SRP54	-0.660904	4.44632e-08
TTF1	-0.660748	2.21878e-05
PNPLA8	-0.660233	1.1962e-05
GRK3	-0.660218	0.00818329
CEBPG	-0.660051	2.87096e-06
MARS2	-0.659525	0.00855907
TPRKB	-0.658994	0.00627544
KPNA3	-0.658707	0.000997797
ZNF776	-0.658449	2.97984e-05
USP12	-0.658107	1.73776e-06
CCDC82	-0.658057	5.2605e-08
PARP2	-0.656405	0.0170451
PGBD4	-0.655548	0.0188818
TXNDC16	-0.655488	0.0185508
PCID2	-0.654969	4.66118e-07
ZNF749	-0.654803	0.000361141
YTHDC1	-0.654771	1.99187e-07
FUS	-0.654719	2.11652e-05
HPRT1	-0.65461	0.00932598
TRIM25	-0.654591	0.000418092
GRPEL1	-0.654532	5.36745e-05
ERAP1	-0.654506	0.00194709
GFM1	-0.654221	1.23149e-06
TAF15	-0.653729	9.33103e-07
SLC25A16	-0.653699	0.000554123
SLC25A30	-0.653533	0.01166
ADRA1B	-0.653235	0.00840711
ZKSCAN3	-0.653037	0.00041947
PNRC2	-0.652936	0.00172578
DDX50	-0.652755	4.16644e-08
MTMR6	-0.652586	4.04077e-05
MTMR12	-0.652412	1.86839e-05
PALS1	-0.65191	0.000888771
STT3B	-0.651745	5.83551e-09
WASHC2C	-0.651669	0.000231513
ZNF562	-0.651665	1.31789e-10
ZNF343	-0.651466	3.03568e-06
NUP153	-0.651385	8.28305e-11
LZIC	-0.651011	1.70658e-05
ZBTB2	-0.650553	1.06333e-09
SRPK1	-0.650335	2.66259e-08
ZNF284	-0.65033	0.0162247
SEPSECS	-0.649833	0.00163247
CDC27	-0.649685	0.00410736
ANP32A	-0.64962	1.16257e-06
LIG4	-0.649263	5.738e-05
VAMP7	-0.649227	0.000926142
CLN6	-0.648799	0.000935964
NXPE3	-0.648522	0.00121304
ZNF430	-0.64829	2.85753e-05
NPIPB2	-0.648066	0.0296799
VPS33A	-0.647983	2.40404e-05
FLNB	-0.647771	0.000177205
ZNF146	-0.647667	3.81898e-09
NNT	-0.647401	3.3552e-06
ZNF518A	-0.647328	6.0084e-08
PDP2	-0.647232	0.00062886
HPF1	-0.646782	7.67696e-05
NDUFB6	-0.645896	7.93272e-05
IFT172	-0.645771	1.26614e-05
PPARG	-0.645348	0.00159833
SETD6	-0.64491	0.010292
GCFC2	-0.644443	0.0220335
KLHL28	-0.644416	1.8848e-05
CLDN1	-0.6442	0.00457318
CLK1	-0.644145	0.00721105
XIAP	-0.643876	0.00243446
METTL4	-0.643802	0.00063291
AGA	-0.643794	0.0258858
ZBTB26	-0.643725	5.19906e-05
DNAAF10	-0.643666	0.00106451
UTP3	-0.643394	2.35308e-12
DOCK7	-0.643348	0.000941443
PALS2	-0.642741	0.000807421
NUP88	-0.642364	3.73067e-06
NAMPT	-0.642133	2.61469e-08
AIDA	-0.641799	0.00247356
SNX16	-0.64155	0.0460023
MBOAT1	-0.641165	0.0416246
CCDC125	-0.640914	0.000920016
ANKRD40	-0.640811	1.33333e-10
ZNF569	-0.640715	0.00167495
CWC22	-0.64062	2.09707e-08
TXLNG	-0.640537	3.57467e-06
SLC4A7	-0.64042	0.000870803
CLPX	-0.64007	1.26226e-06
ELOC	-0.639736	0.00303436
NUBPL	-0.63959	0.0302354
HBS1L	-0.639533	0.000630416
SORT1	-0.63931	0.00450689
NUP93	-0.638967	6.75618e-13
CEP350	-0.638796	0.00276674
CUL2	-0.638787	0.00293803
TMEM167A	-0.638701	8.54144e-10
CLTC	-0.638559	0.000574945
SGMS2	-0.638297	1.6299e-05
UHRF1BP1	-0.637816	6.64405e-05
YWHAG	-0.637532	0.000720293
CYB5B	-0.637452	1.51856e-05
CSDE1	-0.637298	0.000637159
INSIG2	-0.637188	0.000452945
POLR1A	-0.637173	1.74684e-05
MRPS23	-0.636936	4.34403e-07
POLE3	-0.636931	0.00645098
ZNF185	-0.636763	0.0365218
HOMER1	-0.636671	0.000253679
XRN2	-0.636394	4.0709e-05
CPD	-0.636077	0.00138532
DDX10	-0.636067	2.66746e-06
MTPN	-0.636063	0.00148375
LUZP6	-0.636063	0.00148375
SETMAR	-0.635835	0.000135185
ZNF69	-0.635834	0.00234613
ATP6V1B2	-0.635772	0.000553057
NR1D2	-0.635691	0.000649279
ACVR2B	-0.635454	0.00313571
TMEM19	-0.635242	9.30564e-07
TMSB4X	-0.634938	4.24266e-07
KRAS	-0.634891	9.15207e-08
SCAF11	-0.634259	7.99665e-09
PTDSS1	-0.634257	1.01065e-05
HIGD1A	-0.634246	0.00124008
ISOC1	-0.634186	0.001867
TTC37	-0.634141	0.00122503
RMDN3	-0.634015	3.70523e-05
ORC5	-0.633631	0.000732046
VPS13C	-0.633541	0.00436977
UTP23	-0.633422	2.58473e-05
HP1BP3	-0.633283	8.75625e-12
DHX29	-0.633111	0.00127018
KIN	-0.632886	0.000367641
ZNF680	-0.632776	0.0114093
ZNF697	-0.632306	6.87043e-07
UGP2	-0.632273	1.17462e-07
CEP63	-0.632267	0.000156085
RPS12	-0.632095	8.08395e-06
SUZ12	-0.632023	6.78843e-08
YWHAZ	-0.63187	0.000569199
VKORC1L1	-0.631204	2.01153e-05
RPE	-0.631184	2.37565e-06
DNAL1	-0.630922	1.72268e-06
ZNF253	-0.630773	0.0498792
GPATCH3	-0.630545	0.00373126
TGDS	-0.630231	0.00200746
CEP120	-0.630158	7.72795e-07
TIGD2	-0.629858	0.0339332
ZNHIT3	-0.629751	0.00119708
PDCD10	-0.629136	2.66628e-05
MRPL47	-0.629116	5.66496e-07
[truncated: 205 more rows]

## Sheet: 801 genes
Gene Symbol
A1BG
CDH6
TOM1
SH2D3A
ZNF865
SCAMP3
CDH11
NUBP2
ACTR1B
FRY
CDH16
MMP24OS
NUTF2
TRIB1
GPA33
CDK2AP2
FSTL3
CDKN1C
PAK4
CDKN2B
KATNB1
TNIP1
HMG20B
PEMT
PIAS3
CDC42EP2
BAIAP2
CARM1
SEMA6C
SEMA4B
DEAF1
ZNRD2
AGPAT1
MXD4
CFL1
RAI1
GIPC1
SEPTIN9
STARD10
PPP1R13L
TSPAN9
PPARGC1A
MALT1
YIF1A
PNPLA6
MAGED2
EHD1
UQCR11
IFT27
RBPMS
STON1
ADRM1
TMEM115
TRIOBP
CACFD1
ADAMTS5
PRSS23
CDC42EP1
ERG28
ABCB8
RPL35
PRRT2
ATXN2L
STX1B
COPE
IZUMO4
KIF12
SYNPO
PIK3IP1
MBD6
C1QTNF6
FLYWCH2
CKB
FBXO17
EVI5L
ZNF653
ZNF837
COMTD1
LRIG3
BTBD11
ANKRD9
ADSS1
OVCA2
HEXIM2
ANKRD13B
SPNS2
MRPL10
MICOS13
OSCAR
SWSAP1
CCDC159
ZNF787
ZNF428
MFSD12
MISP
HSPB6
PUSL1
COL1A1
COL5A1
ANKRD54
COL8A1
ZFAND2B
FAM43A
TPRA1
COX6A1
CLDN3
SSC4D
HGSNAT
CRAT
CRIP2
SELENOM
NOL4L
CRY2
ZNF688
TEPSIN
KCTD11
CSTB
VSIG10L
SIX5
FAM98C
CDC42EP5
SAMD11
CTF1
MOB3C
SHISA4
CCDC24
YDJC
CMTM8
CFAP206
BMT2
ZNF425
GRK2
AP2A1
DAD1
AP2A2
DAPK3
ZFPM1
DBP
DEDD2
DDB2
LRRN4
PRICKLE2
CCDC71L
GLIS3
SSBP4
PSORS1C1
DLG4
DNAH5
DNM2
DXO
ABAT
RCAN1
DUSP6
DUSP8
E4F1
EDN2
EFNA3
MEGF6
EGR1
EGR2
EIF4EBP1
GGN
THAP8
U2AF1L4
FAAP20
NUDT17
KRTCAP2
CRTC2
RNF215
SLC16A13
ZBTB7C
ENDOG
ENO3
TMEM184A
INTS6L
EPB41L1
EPHA7
EPHB4
EPOR
ABCA3
ALAD
PTK2B
FASN
ZCCHC24
UNC5B
SMIM29
ZBTB12
C6orf136
BRAT1
ALDOA
FHL3
DLGAP4
PPP6R1
SIRT2
SHANK2
SORCS3
KDM4B
TNIK
FOXS1
ZNF423
ATG2A
KDM6B
CIC
PHLDB1
KATNIP
POFUT2
MGRN1
KIAA0930
TRIM2
CTDNEP1
ETHE1
CABIN1
CLCF1
FOSB
SEC14L2
WBP2
WBP1
CLDN14
PHLDA3
RUSC1
SSBP2
SSBP3
PLXNB2
SDF2L1
NAA80
PELI3
ABL1
IFI6
G6PD
ZDHHC24
GABBR1
INAFM1
LMNTD2
BRI3
DNAJB5
PRDX5
TMEM184B
ABTB2
PRKD2
ABI3BP
PLEKHG4
HSPA12A
PTPN23
SEC31B
GAPDH
SH2B1
GORASP2
LRP10
AUTS2
IRF2BP1
LRRC32
B3GAT3
LRRC29
FAM162A
GCHFR
BSCL2
B4GALT1
AKAP8L
B9D1
ST6GALNAC4
ARRDC2
BBC3
CPAMD8
AMPD3
GLB1
AHDC1
CNTN6
RND1
KCNMB4
GLI2
BIN1
POLM
GNAI2
GNAS
GNB2
BCL9L
KCTD21
PGP
UBALD2
GDPD1
SSC5D
MAMSTR
SLC25A42
ANKRD34A
DLL1
DOK7
ZFP41
GPX1
GPX4
ANK3
DEXI
LAMTOR2
GRN
MAGEH1
PHPT1
MYLIP
GSK3A
GSN
GSTZ1
HOOK2
SERTAD3
BICRA
EFEMP2
HABP2
TAX1BP3
HOXA3
HOXB9
HOXC5
HOXC10
PRMT2
HSPB1
DNAJC4
RAB43
MYPOP
ESPNL
ID4
SMTNL2
C19orf81
NANOS3
KCNT2
IFNGR2
ACADS
APP
SLCO4C1
ANKRD37
INPPL1
IRF1
IRF3
ISG20
ITPK1
JUNB
JUND
JUP
CD82
HSD11B1L
ZSWIM9
KCP
AGRN
CYSRT1
SLC27A1
KRT19
C17orf100
C1orf53
LRRC75B
C2orf81
LAD1
RHOG
LAMA5
LAMB2
ARHGAP1
LFNG
LGALS1
LGALS3
LGALS3BP
MEX3D
C17orf97
MED11
PRICKLE3
LOXL1
LOXL2
ARL2
LRP3
CUEDC1
LTBP3
SMAD3
ARRB2
SMAD6
MAF
MAP1A
MEF2D
MEN1
MELTF
MGMT
MAP3K11
MLLT1
MMP14
MNT
GET3
MXRA7
MSRA
MUC1
MX1
MXI1
MYL5
MYO1D
ATF4
NDUFS8
RERE
NDUFV3
NEDD9
ATOX1
NFATC4
NFKB2
NFKBIA
NFKBIE
CNOT3
FXYD2
NPAS1
SLC22A18
MINK1
ARHGEF3
PBX1
PBX2
PCDHGC3
ZBTB7B
CERCAM
ACP6
ZNF219
PIGP
SHISA5
CDK18
SLC25A37
TNFRSF12A
ZNF771
ZBTB7A
CXXC5
HDAC7
MED15
PIAS4
PDGFRB
LSR
KLF13
PDK2
SUFU
ATP5MC2
PER1
PFKFB4
PHF1
PHKG2
PIM1
PIK3R2
PLCD1
PLTP
PLXNA1
MBD3
PTOV1
PML
FGFRL1
YBEY
GPR173
POLR2E
POLRMT
RHOF
POU2F2
ANKRD16
DDIT4
FBLIM1
PCSK4
PPP1R12C
QPCTL
BCAS3
WBP1L
FBXL12
PPL
SARS2
UCKL1
HCFC1R1
C1orf159
AURKAIP1
LAMTOR1
VPS37C
RNF31
SAMD4B
TMEM39B
AKIRIN2
MRPS18A
PPP2R1A
NADSYN1
EVA1B
ZNF444
TMCO6
PRCC
TNFRSF19
MACROH2A2
MAML3
ZNF821
ASAP3
STAP2
SLC48A1
RNF126
PACS1
ARHGEF40
FAM222B
MINDY1
SPATA7
GPRC5C
PRKCZ
SULF2
MAPK10
MAP2K7
SLC2A4RG
PSKH1
GPR137
SPHK2
UBQLN4
SH3GLB2
MAP3K7CL
GPR108
PMEPA1
C5orf15
PSMB10
CTNNBIP1
ADAMTS9
ATP13A1
PSMD8
ZMIZ1
PBXIP1
RHBDD2
NDRG2
PLEKHG5
PTH1R
PLEKHG1
CASKIN2
KCTD16
MRTFA
PTMS
ARHGAP23
CALCOCO1
ZBTB4
FBRSL1
SPTBN4
RAB40C
POLD4
NECTIN2
CTDSP1
PLEKHB1
SCAF1
RAB3A
RAB5B
RARG
RARRES1
HIVEP3
EVA1C
RELB
RFX1
RFX2
BCL3
FAM3A
BCL6
RNH1
FKBP10
RPL18A
RPS11
RRAD
RRAS
RTKN
S100A10
S100A11
ACSM3
SALL2
SCD
CLEC11A
SCNN1A
MRPL17
ZNF335
PCIF1
GPSM3
C19orf33
TMEM91
P3H1
STRA6
MLST8
FBRS
NXN
INF2
BLVRB
ITSN1
SH3GL1
MOSPD3
SHB
SHC1
WDR13
ZNF574
EPS8L2
KLC2
NIBAN2
PLEKHG2
BMP1
SIPA1
MRPS6
MRPL38
MRPL34
NDRG4
MARCKSL1
SPATS2
ZSWIM4
CASTOR1
KIAA0895L
SLC9A5
SUMO3
SNAPC2
FSCN1
SNTA1
SOX12
SPAG4
SRC
SREBF1
SRF
ZFP36L1
STK11
TAPBP
TCEA2
TCF3
TCF7
TESK1
TFE3
TIMP1
TLL2
TMPRSS2
TNFAIP1
TNFAIP2
GXYLT2
LOC728392
DNLZ
BORCS8
UBC
VASP
TRPV1
WFS1
CFAP410
ZP3
MAP3K12
DDR1
CACNB3
TUBA1A
SEMA3B
PCYOX1L
PRR14
VKORC1
DDA1
NABP2
TSEN34
ASPSCR1
SLC25A23
ALG12
TRAPPC6A
PHF23
DHRS11
PRRC2A
ABHD16A
TFEB
RIPOR1
TCTN1
GALNT14
OCEL1
RHBDF2
PRKRIP1
ZNF768
TBC1D17
ISOC2
ARMC5
RABEP2
PRR5L
NAA60
COQ8B
DNAJC22
PLEKHH3
STN1
BAIAP2L2
ZNF703
BRD3
FUZ
ACSF2
ORAI2
FAM214B
TRABD
LRRC27
PABPC1L
CD276
UBXN6
AKNA
TTYH3
COL18A1
MLF2
HM13
FAM117A
YJU2B
KAZALD1
TSC22D4
ELL
SHARPIN
RAB1B
ABHD17A
NRIP1
USP11
CAPNS1
CAPS
H2BC4
ARHGAP24
AIF1L
SELENOO
CCDC3
DYNLRB1
SESN2
TRAPPC9
TRPT1
ANGPTL6
KLF16
TBC1D10A
PLA2G6
IFI27L2
FAM234A
TAGLN2
SPATC1L
ALKBH7
CHCHD6
MON1A
CYSTM1
LZTS2
SYVN1
KRBA1
NTNG2
TNRC18
AFAP1L2
GLIS2
HDGFL2
KMT5C
NFKBID
ORAI1
PLXDC2
TMEM141
SMIM3
CNTNAP1
GAS7
MICALL1
PPFIA3
LMO4
BHLHE40
CDK10
PDXK
PLPP1
RNASET2
SSNA1
STX10
CBLB
DGAT1
SERPINH1
CBR1
TNFRSF6B
NAPA
FGF18
LDB1
AP1G2
AP3D1
NAV1
NOL3
MIDN
HIP1R
CTU1
KIFC2
CREB3L1
SLC16A5
SLC16A4
SLC39A13
FIBP
RPS19BP1
MYADM
TPGS1
LARGE1
DHRS3
BICDL1
G6PC3
PDLIM7
CYTH2
BCL7C
ZBTB22
ADGRG1
MARCHF9
NEURL3
TMEM44
ORAI3
IGSF8
TRIP10
SLC9A3R2
ATP5IF1
LPXN
FAM189A2
FADS2
MED26
THEMIS2
ACY1
MAGED1
SPAG7
BCAR1
NR1D1
RIN1
NCOR2
SH3PXD2A
VGLL4
CD70
CD74
CD81
LZTS3
CD151
TMEM94
CUL7
ARHGEF17
C2CD2L
MRC2
HS3ST1
DGCR2
