# Supplementary material for: Integration of ATAC-seq and RNA-seq identifies MX1-mediated AP-1 transcriptional regulation as a therapeutic target for Down syndrome
Source: Biol Res. 2023 Dec 9;56:67. doi: 10.1186/s40659-023-00474-x (PMC10709892; doi:10.1186/s40659-023-00474-x)
Supplement: Supplementary file 7 — Additional file 7: Table S6. GO-BP enrichment of the defined 801 genes from integration analysis of ATAC-seq and RNA-seq. [file 40659_2023_474_MOESM7_ESM.xlsx]

## Sheet: enriched GO-BP
ID	Description	GeneRatio	BgRatio	pvalue	qvalue	geneID	Count
GO:0007156	homophilic cell adhesion via plasma membrane adhesion molecules	22/747	168/18866	8.47299e-07	0.00206704	PCDHA7/CDH8/PCDHGA1/PCDHA10/PCDHB16/PCDHB14/PCDHB13/IGSF11/PCDH1/PCDHGB3/PCDHB9/CDH10/PCDHA9/NECTIN4/PCDHGA7/CEACAM1/PCDHGA4/PCDHGA2/PCDH10/PCDH17/DSC3/IGFN1	22
GO:0050819	negative regulation of coagulation	12/747	55/18866	1.24509e-06	0.00206704	SERPINF2/SERPINB2/GP1BA/CEACAM1/EDN1/THBD/APOE/ALOX12/SERPINE1/ABAT/HS3ST5/PRKG1	12
GO:0032496	response to lipopolysaccharide	33/747	334/18866	1.41306e-06	0.00206704	TAC1/NOD2/LTA/IL1A/TNIP3/CEBPB/IL10RA/IL12RB2/CXCL2/CASP1/CXCL8/SPON2/ADAMTS13/SCIMP/EDN1/THBD/P2RX7/PLCG2/SERPINE1/PTGER4/TNFSF4/PTGS2/ASS1/ADM/IL1B/IL6/DUSP10/ANKRD1/SNCA/CXCL5/PDE4B/HAVCR2/DCN	33
GO:1900118	negative regulation of execution phase of apoptosis	8/747	24/18866	2.43457e-06	0.00267098	MTRNR2L10/MTRNR2L2/MTRNR2L6/MTRNR2L8/MTRNR2L1/MTRNR2L4/MTRNR2L9/MTRNR2L3	8
GO:0030195	negative regulation of blood coagulation	11/747	50/18866	3.17015e-06	0.00278239	SERPINF2/SERPINB2/GP1BA/CEACAM1/EDN1/THBD/APOE/ALOX12/SERPINE1/ABAT/PRKG1	11
GO:1900047	negative regulation of hemostasis	11/747	51/18866	3.89865e-06	0.00285149	SERPINF2/SERPINB2/GP1BA/CEACAM1/EDN1/THBD/APOE/ALOX12/SERPINE1/ABAT/PRKG1	11
GO:0010469	regulation of signaling receptor activity	21/747	174/18866	5.59896e-06	0.00309378	TAL1/LYNX1/GRIA3/NEFL/MAPK8IP2/NLGN3/KLHL24/GRIN2A/MTRNR2L10/DLGAP1/MTRNR2L2/MTRNR2L6/MTRNR2L8/MTRNR2L1/MTRNR2L4/MTRNR2L9/SLC6A9/SERPINE1/MTRNR2L3/SHANK1/NPTX1	21
GO:0002237	response to molecule of bacterial origin	33/747	356/18866	5.6399e-06	0.00309378	TAC1/NOD2/LTA/IL1A/TNIP3/CEBPB/IL10RA/IL12RB2/CXCL2/CASP1/CXCL8/SPON2/ADAMTS13/SCIMP/EDN1/THBD/P2RX7/PLCG2/SERPINE1/PTGER4/TNFSF4/PTGS2/ASS1/ADM/IL1B/IL6/DUSP10/ANKRD1/SNCA/CXCL5/PDE4B/HAVCR2/DCN	33
GO:0061045	negative regulation of wound healing	13/747	78/18866	1.08396e-05	0.00490277	SERPINF2/SERPINB2/GP1BA/CEACAM1/EDN1/THBD/APOE/ALOX12/EPPK1/SERPINE1/ABAT/PRKG1/DUSP10	13
GO:0050804	modulation of chemical synaptic transmission	38/747	454/18866	1.23173e-05	0.00490277	TAC1/GRM8/PHF24/HAP1/NSG1/ACHE/LRRC4C/IGSF11/MAPK8IP2/CD38/NTF3/NLGN3/CRHR2/GRIN2A/CPEB3/EDN1/DLGAP1/APOE/PRKN/VAMP1/BRSK1/APBA1/PCDH17/STX1B/MAP1A/ABAT/SYNGAP1/ADRA1A/PTGS2/SHANK1/DGKI/VAMP2/IL1B/NGF/SNCA/PLCB1/SLC1A3/NPTX1	38
GO:0099177	regulation of trans-synaptic signaling	38/747	455/18866	1.29445e-05	0.00490277	TAC1/GRM8/PHF24/HAP1/NSG1/ACHE/LRRC4C/IGSF11/MAPK8IP2/CD38/NTF3/NLGN3/CRHR2/GRIN2A/CPEB3/EDN1/DLGAP1/APOE/PRKN/VAMP1/BRSK1/APBA1/PCDH17/STX1B/MAP1A/ABAT/SYNGAP1/ADRA1A/PTGS2/SHANK1/DGKI/VAMP2/IL1B/NGF/SNCA/PLCB1/SLC1A3/NPTX1	38
GO:0007416	synapse assembly	21/747	184/18866	1.34065e-05	0.00490277	PCDHB16/NRCAM/NTN1/ACHE/PCDHB14/PCDHB13/PCDHB9/NLGN3/LRFN5/SPOCK2/LRRN1/SLITRK4/FLRT2/MAGI2/CNTN5/PCDH17/LINGO2/SHANK1/IGFN1/BSN/SNCA	21
GO:0050808	synapse organization	36/747	433/18866	2.39766e-05	0.0080097	CDH8/ELFN1/PCDHB16/NRCAM/NTN1/ACHE/PCDHB14/PCDHB13/LRRC4C/NEFL/PCDHB9/NLGN3/ZDHHC15/IL10RA/PPFIBP2/LRFN5/SPOCK2/FRMPD4/LRRN1/SLITRK4/FLRT2/APOE/MAGI2/LZTS3/CNTN5/PCDH17/SYNGAP1/LINGO2/SHANK1/IGFN1/TUBA1A/BSN/CDK5R1/SNCA/CACNB4/ZNF804A	36
GO:1900117	regulation of execution phase of apoptosis	9/747	41/18866	2.55527e-05	0.0080097	MTRNR2L10/MTRNR2L2/MTRNR2L6/MTRNR2L8/MTRNR2L1/MTRNR2L4/MTRNR2L9/MTRNR2L3/IL6	9
GO:0098742	cell-cell adhesion via plasma-membrane adhesion molecules	26/747	277/18866	4.40253e-05	0.0128801	PCDHA7/TENM1/CDH8/PCDHGA1/PCDHA10/PCDHB16/PCDHB14/PCDHB13/LRRC4C/IGSF11/PCDH1/PCDHGB3/PCDHB9/CDH10/PCDHA9/NECTIN4/PCDHGA7/LRFN5/CEACAM1/PCDHGA4/PCDHGA2/PCDH10/PCDH17/CRB2/DSC3/IGFN1	26
GO:0035296	regulation of tube diameter	17/747	143/18866	5.19534e-05	0.0134114	SERPINF2/VIP/UTS2/ACE2/CD38/NPPB/EDN1/APOE/ALOX12/CASR/CHRM3/ADRA1A/PTGS2/ACTA2/ADM/PRKG1/HMOX1	17
GO:0097746	regulation of blood vessel diameter	17/747	143/18866	5.19534e-05	0.0134114	SERPINF2/VIP/UTS2/ACE2/CD38/NPPB/EDN1/APOE/ALOX12/CASR/CHRM3/ADRA1A/PTGS2/ACTA2/ADM/PRKG1/HMOX1	17
GO:0035150	regulation of tube size	17/747	144/18866	5.67809e-05	0.0138433	SERPINF2/VIP/UTS2/ACE2/CD38/NPPB/EDN1/APOE/ALOX12/CASR/CHRM3/ADRA1A/PTGS2/ACTA2/ADM/PRKG1/HMOX1	17
GO:0010544	negative regulation of platelet activation	6/747	19/18866	6.58181e-05	0.015202	CEACAM1/THBD/APOE/ALOX12/ABAT/PRKG1	6
GO:1903035	negative regulation of response to wounding	13/747	93/18866	7.39824e-05	0.0162333	SERPINF2/SERPINB2/GP1BA/CEACAM1/EDN1/THBD/APOE/ALOX12/EPPK1/SERPINE1/ABAT/PRKG1/DUSP10	13
GO:2000272	negative regulation of signaling receptor activity	10/747	58/18866	8.31053e-05	0.0173667	LYNX1/MTRNR2L10/MTRNR2L2/MTRNR2L6/MTRNR2L8/MTRNR2L1/MTRNR2L4/MTRNR2L9/SLC6A9/MTRNR2L3	10
GO:0097194	execution phase of apoptosis	13/747	95/18866	9.25082e-05	0.0184529	COLEC11/ERN2/CASP1/MTRNR2L10/MTRNR2L2/MTRNR2L6/MTRNR2L8/MTRNR2L1/MTRNR2L4/MTRNR2L9/MTRNR2L3/IL6/XKR4	13
GO:0022898	regulation of transmembrane transporter activity	25/747	276/18866	0.000108782	0.0207558	CFTR/HAP1/GRIA3/SCN3B/ACE2/NEFL/MAPK8IP2/NLGN3/GPR35/RRAD/KLHL24/GRIN2A/JPH1/CLTRN/CTSS/PLCG2/SLC6A9/CHRM3/SHANK1/WNK3/VAMP2/JPH2/SNCA/PDE4B/CACNB4	25
GO:0072574	hepatocyte proliferation	6/747	21/18866	0.000123002	0.0215913	PROX1/SULF2/LIMS2/CEBPB/CEACAM1/IL6	6
GO:0072575	epithelial cell proliferation involved in liver morphogenesis	6/747	21/18866	0.000123002	0.0215913	PROX1/SULF2/LIMS2/CEBPB/CEACAM1/IL6	6
GO:0007271	synaptic transmission, cholinergic	7/747	30/18866	0.00013602	0.0229582	TAC1/CHRNE/ACHE/LYNX1/RIC3/APOE/CHRM3	7
GO:0072576	liver morphogenesis	6/747	22/18866	0.000163492	0.0265731	PROX1/SULF2/LIMS2/CEBPB/CEACAM1/IL6	6
GO:0050818	regulation of coagulation	12/747	88/18866	0.000176564	0.0276728	SERPINF2/SERPINB2/GP1BA/CEACAM1/EDN1/THBD/APOE/ALOX12/SERPINE1/ABAT/HS3ST5/PRKG1	12
GO:0003018	vascular process in circulatory system	19/747	190/18866	0.000202258	0.0306066	TJP3/SERPINF2/VIP/UTS2/ACE2/CD38/NPPB/CEACAM1/EDN1/APOE/ALOX12/CASR/CHRM3/ADRA1A/PTGS2/ACTA2/ADM/PRKG1/HMOX1	19
GO:0050866	negative regulation of cell activation	20/747	207/18866	0.000220973	0.0318154	SAMSN1/LST1/CEBPB/LRFN5/IL20RB/CEACAM1/LRRC32/RIPOR2/ADGRF5/THBD/APOE/ALOX12/BCL6/SOX11/TNFSF4/ABAT/INPP5D/PRKG1/HMOX1/HAVCR2	20
GO:0001819	positive regulation of cytokine production	34/747	447/18866	0.000224745	0.0318154	NOD2/SERPINF2/TSLP/DDIT3/LTA/IL1A/SULF2/RASGRP1/NLRP10/IL1RL1/CEBPB/IL12RB2/IL20RB/CLEC4E/CASP1/SPON2/RORA/SCIMP/EGR1/NLRC4/CD226/LUM/P2RX7/PLCG2/SERPINE1/PTGER4/TNFSF4/PTGS2/IL1B/IL6/PLCB1/IL1RL2/PDE4B/HAVCR2	34
GO:0032409	regulation of transporter activity	25/747	291/18866	0.000248157	0.0340318	CFTR/HAP1/GRIA3/SCN3B/ACE2/NEFL/MAPK8IP2/NLGN3/GPR35/RRAD/KLHL24/GRIN2A/JPH1/CLTRN/CTSS/PLCG2/SLC6A9/CHRM3/SHANK1/WNK3/VAMP2/JPH2/SNCA/PDE4B/CACNB4	25
GO:0099601	regulation of neurotransmitter receptor activity	11/747	79/18866	0.000270421	0.0359613	LYNX1/GRIA3/NEFL/MAPK8IP2/NLGN3/KLHL24/GRIN2A/DLGAP1/SLC6A9/SHANK1/NPTX1	11
GO:0034765	regulation of ion transmembrane transport	36/747	489/18866	0.000279233	0.036041	KCNC3/KCNH8/CFTR/HCN4/HAP1/GRIA3/SCN3B/ACE2/NEFL/MAPK8IP2/NLGN3/KCNQ4/GPR35/RRAD/CAPN3/KLHL24/GRIN2A/JPH1/KCND1/CLTRN/KCNJ8/HCN3/CTSS/P2RX7/PLCG2/SLC6A9/SCN11A/CHRM3/SHANK1/WNK3/VAMP2/JPH2/SCN8A/SNCA/PDE4B/CACNB4	36
GO:0060850	regulation of transcription involved in cell fate commitment	5/747	16/18866	0.00029135	0.0365305	PROX1/PAX6/CHD5/CEBPB/RORA	5
GO:0030193	regulation of blood coagulation	11/747	82/18866	0.000376378	0.0458807	SERPINF2/SERPINB2/GP1BA/CEACAM1/EDN1/THBD/APOE/ALOX12/SERPINE1/ABAT/PRKG1	11
GO:2001257	regulation of cation channel activity	18/747	185/18866	0.000411453	0.0467404	HAP1/GRIA3/NEFL/MAPK8IP2/NLGN3/GPR35/RRAD/KLHL24/GRIN2A/JPH1/CTSS/PLCG2/SLC6A9/SHANK1/VAMP2/JPH2/PDE4B/CACNB4	18
GO:1900046	regulation of hemostasis	11/747	83/18866	0.000418646	0.0467404	SERPINF2/SERPINB2/GP1BA/CEACAM1/EDN1/THBD/APOE/ALOX12/SERPINE1/ABAT/PRKG1	11
GO:0032836	glomerular basement membrane development	4/747	10/18866	0.000422932	0.0467404	NPHS1/SULF2/COL4A3/COL4A4	4
GO:1903793	positive regulation of anion transport	9/747	58/18866	0.000426034	0.0467404	CFTR/ACE2/CEBPB/CLTRN/EDN1/APOE/P2RX7/ABAT/IL1B	9
GO:0006953	acute-phase response	8/747	47/18866	0.00046514	0.0497861	SERPINF2/IL1A/CEBPB/SAA2/PTGS2/ASS1/IL1B/IL6	8
