# Supplementary material for: Integration of ATAC-seq and RNA-seq identifies MX1-mediated AP-1 transcriptional regulation as a therapeutic target for Down syndrome
Source: Biol Res. 2023 Dec 9;56:67. doi: 10.1186/s40659-023-00474-x (PMC10709892; doi:10.1186/s40659-023-00474-x)
Supplement: Supplementary file 8 — Additional file 8: Table S7.Candidate transcription factors targeting the expression of DEGs. [file 40659_2023_474_MOESM8_ESM.xlsx]

## Sheet: ENCODE_ChIP-seq
Query Name	Rank	Scaled Rank	Set_name	TF	Intersect	Set length	FET p-value	FDR	Odds Ratio	Library	Overlapping_Genes
gene_set_query	1	0.008475	SP1_K562_HG19	SP1	116	1148	7.751e-19	4.28e-16	2.792	ENCODE--ChIP-seq	ITSN1,TMEM94,ALKBH7,ATP5IF1,RFX2,MRTFA,RFX1,ATF4,ABCB8,ZBTB7B,HEXIM2,JUP,DDA1,SIRT2,FAM117A,ZSWIM4,SESN2,TOM1,PIM1,SLC25A42,KMT5C,UBALD2,SHC1,SDF2L1,NFKB2,AKAP8L,PPP6R1,HMG20B,BCAS3,KATNB1,MLLT1,PBXIP1,NUBP2,MFSD12,THAP8,RRAS,AP2A1,PCSK4,MNT,PAK4,YIF1A,G6PD,TPRA1,CCDC159,SHARPIN,ISOC2,PCIF1,BHLHE40,TCF3,RERE,SWSAP1,CABIN1,AGPAT1,CYTH2,RAB40C,PDLIM7,LAMB2,INAFM1,FAM98C,ZMIZ1,MAML3,PRR14,JUND,NFATC…
gene_set_query	2	0.01695	PBX3_A549_HG19	PBX3	160	1958	2.85e-16	7.87e-14	2.21	ENCODE--ChIP-seq	ITSN1,TMEM94,ALKBH7,TMEM91,PSMD8,RFX2,MRTFA,RFX1,SCAMP3,ORAI3,ATF4,ABCB8,JUP,MRPL38,MRPL34,DDA1,SPHK2,SLC39A13,SIRT2,OVCA2,FAM117A,ZSWIM4,MBD6,TMCO6,SLC27A1,FADS2,STK11,SLC25A42,PSKH1,DGAT1,KMT5C,FBXO17,UBALD2,POLRMT,ATXN2L,MAF,FSCN1,PFKFB4,EIF4EBP1,ZNF425,E4F1,NFKB2,UCKL1,G6PC3,ZNF653,AKAP8L,BCAS3,PPP1R12C,MLLT1,SH2B1,BAIAP2,GSTZ1,SLC25A37,PABPC1L,EPHA7,THAP8,DXO,TAGLN2,TRIB1,RIN1,ZBTB4,PEMT,FKB…
gene_set_query	3	0.02542	FOS_HELAS3_HG19	FOS	84	780	6.749e-16	1.24e-13	2.998	ENCODE--ChIP-seq	TMEM94,ALKBH7,ATP5IF1,RFX1,ABCB8,JUP,ABTB2,FASN,DDA1,SIRT2,DDB2,ZSWIM4,TOM1,SLC25A42,KMT5C,UBALD2,SHC1,SDF2L1,AKAP8L,BCAS3,KATNB1,BCAR1,NUBP2,LGALS3,MFSD12,TRIB1,RRAS,HIVEP3,AP2A1,TNFRSF12A,YIF1A,SH3GL1,TPRA1,CCDC159,SHARPIN,LPXN,BCL9L,ISOC2,ISG20,BHLHE40,IFT27,MELTF,SWSAP1,RND1,NDUFS8,AGPAT1,POLD4,CYTH2,RAB40C,PRR14,S100A10,SCAF1,ZNF574,RAB3A,PGP,PHPT1,RAB5B,ANKRD16,ABL1,GPR108,CNOT3,MAP3K11,EVI…
gene_set_query	4	0.0339	CEBPZ_HEPG2_HG19	CEBPZ	84	801	2.987e-15	3.68e-13	2.91	ENCODE--ChIP-seq	ITSN1,ALKBH7,ATP5IF1,MRTFA,RFX1,ABCB8,JUP,DUSP6,FAM117A,ZSWIM4,STK11,TOM1,PIM1,SLC25A42,KMT5C,SHC1,ZNF425,SDF2L1,AKAP8L,BCAS3,KATNB1,MLLT1,PBXIP1,NUBP2,RIN1,SEC14L2,AP2A1,SUFU,YIF1A,GXYLT2,BORCS8,CCDC159,SHARPIN,TBC1D17,ISOC2,BHLHE40,IFT27,TCF3,MXD4,SWSAP1,NDUFS8,CRY2,AGPAT1,CYTH2,RAB40C,PTK2B,DAPK3,NAA60,NR1D1,ANKRD54,SYVN1,PCYOX1L,ZNF574,RAB3A,RAB5B,ANKRD16,GPR108,CNOT3,MAP3K11,EVI5L,SARS2,WBP1…
gene_set_query	5	0.04237	MAZ_MELCELLLINE_MM9	MAZ	145	1766	3.334e-15	3.68e-13	2.222	ENCODE--ChIP-seq	COMTD1,MRTFA,DDIT4,MRPL17,RNF215,ZBTB7B,ZBTB7A,ABCA3,PIGP,TMEM44,SLC39A13,MED26,DDB2,CTF1,PELI3,MEF2D,MBD3,AGRN,EFEMP2,PIM1,PSKH1,PIAS4,PIAS3,GLIS2,ZBTB12,NFKB2,AKAP8L,GAPDH,PPP1R12C,AHDC1,MLLT1,MALT1,KCTD21,UBQLN4,MARCKSL1,HIP1R,BCAR1,LGALS1,DXO,RRAD,ZBTB4,EGR1,PCSK4,PTMS,SREBF1,TAX1BP3,NAPA,CRIP2,RELB,MNT,GABBR1,CRTC2,INPPL1,WBP1L,PPFIA3,PDGFRB,NDRG2,RAI1,GRK2,GGN,GNB2,BHLHE40,ABHD16A,BCL7C,IRF…
gene_set_query	6	0.05085	SRF_MYOCYTE_MM9	SRF	121	1467	2.743e-13	2.16e-11	2.233	ENCODE--ChIP-seq	ITSN1,TESK1,RFX2,MRTFA,RFX1,SCAMP3,DDIT4,ORAI1,ATF4,TTYH3,PLA2G6,ZBTB7B,ZBTB7A,HEXIM2,ARHGAP1,MRPL34,HOXC10,DDA1,SPHK2,SLC39A13,MED26,DUSP6,FOXS1,ZSWIM4,MBD3,SAMD4B,STK11,TOM1,SLC25A42,DGAT1,CTNNBIP1,UBALD2,POLRMT,SHC1,E4F1,CNTNAP1,HMG20B,GAPDH,SRF,PHKG2,DXO,TAGLN2,RRAS,EGR1,EGR2,PTMS,SUFU,SSNA1,MNT,PER1,MIDN,CD82,SH3GL1,CCDC159,ATP5MC2,ADGRG1,NDUFV3,PCIF1,HOOK2,TCF3,MLST8,NDUFS8,IRF3,GORASP2,BLV…
gene_set_query	7	0.05932	IRF3_HELAS3_HG19	IRF3	133	1688	5.826e-13	4.01e-11	2.125	ENCODE--ChIP-seq	ITSN1,TMEM94,ALKBH7,ATP5IF1,RFX2,MRTFA,RFX1,ATF4,ABCB8,PLA2G6,PUSL1,ZBTB7B,HEXIM2,JUP,PBX1,ABTB2,DDA1,DUSP6,SIRT2,ZSWIM4,SAMD4B,TOM1,ZNF688,SLC25A42,PSKH1,PIAS3,KMT5C,UBALD2,POLRMT,SHC1,ARL2,SDF2L1,AKAP8L,HMG20B,BCAS3,SRF,KATNB1,PBXIP1,NUBP2,THAP8,FLYWCH2,AP2A1,PTMS,ACTR1B,SUFU,GNAI2,PAK4,YIF1A,COX6A1,SH3GL1,TPRA1,CCDC159,SHARPIN,ISOC2,PCIF1,COL5A1,BHLHE40,NABP2,IFT27,TCF3,MXD4,RERE,SWSAP1,CABIN1…
gene_set_query	8	0.0678	CTCF_G1E_MM9	CTCF	142	1846	6.538e-13	4.01e-11	2.07	ENCODE--ChIP-seq	TESK1,ALKBH7,COMTD1,KRTCAP2,ORAI1,MRPL17,ABCB8,RNF215,ABCA3,COL1A1,ABTB2,MRPL38,MRPL34,HOXC10,BBC3,MED11,TMEM44,SLC39A13,CDC42EP2,OVCA2,FOXS1,SAMD4B,CASTOR1,FADS2,STK11,PIM1,NUDT17,DGAT1,ATXN2L,ARL2,CD276,SDF2L1,NFKB2,UCKL1,CNTNAP1,AKAP8L,ARRB2,PPP1R13L,SUMO3,HMG20B,AHDC1,HM13,MLLT1,SLC25A23,UBQLN4,MARCKSL1,SLC25A37,PLEKHB1,KCTD11,RIN1,SEC31B,EGR1,EGR2,MSRA,PTMS,ACTR1B,SUFU,VKORC1,SERTAD3,KAZALD1…
gene_set_query	9	0.07627	SP2_H1HESC_HG19	SP2	97	1095	7.903e-13	4.36e-11	2.414	ENCODE--ChIP-seq	ITSN1,TMEM94,ALKBH7,ATP5IF1,RFX2,MRTFA,RFX1,ORAI3,ABCB8,ZBTB7B,ZBTB7A,HEXIM2,JUP,MRPL34,DDA1,SPHK2,FAM117A,ZSWIM4,MEF2D,SLC27A1,STK11,TOM1,SLC25A42,KMT5C,POLRMT,SHC1,AKAP8L,BCAS3,KATNB1,MLLT1,SH2B1,BAIAP2,NUBP2,EPHA7,AP2A1,SUFU,YIF1A,SH3GL1,CCDC159,ATP5MC2,SHARPIN,ISOC2,BHLHE40,IFT27,TCF3,MXD4,SWSAP1,NDUFS8,AGPAT1,CYTH2,RAB40C,PTK2B,DAPK3,C1QTNF6,KIFC2,GRN,ANKRD54,SYVN1,PCYOX1L,COQ8B,ZNF574,RAB3A…
gene_set_query	10	0.08475	TFAP2A_HELAS3_HG19	TFAP2A	139	1810	1.196e-12	5.5e-11	2.066	ENCODE--ChIP-seq	ITSN1,TESK1,ETHE1,DDIT4,ORAI3,ORAI1,KCNMB4,PUSL1,ZBTB7B,ZBTB7C,PRRT2,JUP,COL1A1,ABTB2,PIGP,PTH1R,SHB,MRPL34,MED11,SLC39A13,DDB2,GPRC5C,CTF1,ZSWIM4,SLC25A42,SLC16A5,PIAS4,SH3GLB2,KMT5C,FSCN1,SHC1,NFKB2,G6PC3,AKAP8L,FHL3,PPP1R13L,GAPDH,PPP1R12C,HM13,BCAR1,LGALS3,MFSD12,KCTD11,TAGLN2,TRIB1,RIN1,RRAD,PIK3R2,RRAS,MSRA,ACY1,AP2A1,ACTR1B,SUFU,VKORC1,SSNA1,PRICKLE3,CRIP2,SERTAD3,MIDN,LOXL2,G6PD,TPRA1,DOK…
gene_set_query	11	0.09322	TCF3_MYOCYTE_MM9	TCF3	129	1708	1.774e-11	6.12e-10	2.029	ENCODE--ChIP-seq	ITSN1,UNC5B,DDIT4,ORAI1,ATF4,PBX2,AIF1L,PIGP,SHB,MRPL34,CDC42EP1,GPRC5C,CTF1,MBD3,CRAT,STK11,PIM1,MYLIP,DGAT1,GLIS3,EIF4EBP1,CD276,ZBTB12,SUMO3,PMEPA1,BCAS3,AHDC1,SRF,PBXIP1,CXXC5,UBQLN4,MYO1D,BCAR1,PLEKHB1,LGALS1,EPHA7,KCTD11,TAGLN2,MXRA7,TRIB1,SEC14L2,EGR1,EGR2,HSPA12A,CYSTM1,DDR1,FKBP10,PTMS,TNFRSF12A,NAPA,CRIP2,PER1,MIDN,RTKN,CD82,DOK7,TCF7,ADGRG1,SHARPIN,DEAF1,PCIF1,MXD4,ABHD16A,BCL7C,GORASP…
gene_set_query	12	0.1017	TCF12_MYOCYTE_MM9	TCF12	87	1004	2.889e-11	9.38e-10	2.357	ENCODE--ChIP-seq	DDIT4,ORAI1,ATF4,ABCB8,JUP,AIF1L,FASN,MRPL34,DUSP6,CTF1,MBD6,STK11,FBXO17,FBLIM1,EIF4EBP1,CD276,ZBTB12,ALAD,PMEPA1,GAPDH,ST6GALNAC4,AHDC1,HM13,PBXIP1,BCAR1,PLEKHB1,LGALS1,KCTD11,TRIB1,RIN1,SEC14L2,EGR1,EGR2,CRIP2,PER1,RTKN,CD82,INPPL1,DOK7,ATP5MC2,ADGRG1,ISG20,HOOK2,BHLHE40,MXD4,GSK3A,LAMA5,PDLIM7,ENO3,RPL35,BIN1,S100A10,NR1D1,PRSS23,GSN,DHRS3,PCYOX1L,COQ8B,CFL1,LZTS2,MEN1,MAMSTR,MOB3C,RAB5B,MIND…
gene_set_query	13	0.1102	FOSL1_K562_HG19	FOSL1	72	773	4.973e-11	1.52e-09	2.551	ENCODE--ChIP-seq	CAPNS1,DDIT4,TTYH3,ZBTB7B,AIF1L,FXYD2,LRRC32,MED15,HOXC10,SLC39A13,MICALL1,MBD6,LRRC27,ZNF219,SLC25A42,PPP1R13L,KATNB1,SLC25A23,LGALS1,MFSD12,TAGLN2,MXRA7,TRIB1,RIN1,FKBP10,AP2A2,ACTR1B,TNFRSF12A,SSNA1,MNT,MIDN,LOXL1,CCDC159,NDRG2,LPXN,BCL9L,PCIF1,ISG20,BHLHE40,MELTF,BLVRB,POLD4,MXI1,EPS8L2,PDLIM7,GLB1,SERPINH1,NR1D1,GPR137,TIMP1,DHRS3,COQ8B,PHLDB1,MOB3C,BCL3,PLEKHG4,GPX4,TRABD,HDAC7,VASP,SLC22A1…
gene_set_query	14	0.1186	ETS1_MELCELLLINE_MM9	ETS1	118	1614	6.493e-10	1.58e-08	1.959	ENCODE--ChIP-seq	DDIT4,PLA2G6,ZBTB7A,HEXIM2,ABCA3,MRPL38,SHB,DUSP8,CDC42EP2,FAM117A,MEF2D,MBD6,SESN2,PIM1,PSKH1,MYLIP,DGAT1,UBALD2,EIF4EBP1,E4F1,CD276,ZBTB12,AKAP8L,HMG20B,MLLT1,KCTD21,LGALS1,KCTD11,DXO,TAGLN2,SEC14L2,EGR1,EGR2,MON1A,AP2A1,NAPA,RELB,CD74,PER1,CD82,COX6A1,FAM3A,ARHGEF40,SH3GL1,RAI1,GRK2,ISG20,BHLHE40,LGALS3BP,TNFAIP2,TNFAIP1,ABHD16A,BCL7C,NAV1,TAPBP,BLVRB,CUEDC1,RAB40C,MXI1,PTK2B,PDLIM7,EPOR,INAFM…
gene_set_query	15	0.1271	JUND_SKNSH_HG19	JUND	106	1403	7.167e-10	1.65e-08	2.03	ENCODE--ChIP-seq	MRTFA,RFX1,TTYH3,PUSL1,ZBTB7B,FXYD2,MED15,HOXC10,BBC3,DUSP8,FSTL3,MICALL1,MEF2D,MBD6,ZNF219,SLC25A42,KMT5C,GLIS3,ZNF428,FUZ,PPP1R13L,PPP6R1,ST6GALNAC4,MGRN1,KATNB1,MALT1,SLC25A23,SLC25A37,BCAR1,TNFRSF6B,LGALS1,DXO,TAGLN2,TRIB1,RIN1,ZBTB4,RRAS,HIVEP3,AP2A2,ACTR1B,TNFRSF12A,MNT,GXYLT2,LOXL1,PPFIA3,CCDC159,RAI1,TBC1D17,BCL9L,ISG20,GNB2,MELTF,TNFAIP1,MLST8,POLD4,GPR173,RPL35,JUNB,DAPK3,S100A10,JUND,G…
gene_set_query	16	0.1356	FOSL2_SKNSH_HG19	FOSL2	45	412	1.207e-09	2.67e-08	3.046	ENCODE--ChIP-seq	ZBTB7B,FXYD2,MED15,MICALL1,MBD6,ZNF219,SLC25A42,BCAR1,LGALS1,STX1B,TAGLN2,TRIB1,RIN1,RRAS,TNFRSF12A,MNT,LOXL1,CCDC159,BCL9L,ISG20,MELTF,ENO3,DAPK3,S100A10,NR1D1,C1QTNF6,SCAF1,DHRS3,CLCF1,COQ8B,CD151,BCL3,PLEKHG4,GPX4,WBP2,HDAC7,EDN2,KRT19,HCFC1R1,LTBP3,UBC,HSPB6,KDM6B,HGSNAT,SSBP3
gene_set_query	17	0.1441	SREBF1_GM12878_HG19	SREBF1	89	1133	2.107e-09	4.47e-08	2.118	ENCODE--ChIP-seq	ABCB8,ZBTB7A,HEXIM2,FASN,MED15,DDA1,SIRT2,CTF1,ZNF219,STK11,SESN2,ZNF444,DGAT1,POLRMT,UCKL1,AKAP8L,PPP1R13L,ACP6,PPP1R12C,MGRN1,PRCC,KCTD21,GSTZ1,ZBTB4,RRAS,EGR1,PEMT,PCSK4,CTU1,SSNA1,PNPLA6,CRTC2,PPFIA3,SHARPIN,TBC1D17,ISG20,GNB2,BHLHE40,NABP2,GSK3A,TNFAIP1,MLST8,RAB40C,TPGS1,RPL35,JUNB,JUND,IRF2BP1,ELL,PHF23,NUTF2,SYVN1,SCAF1,PCYOX1L,ZNF335,ANKRD13B,RAB3A,CFL1,MEN1,MAMSTR,ANKRD16,ABL1,GPR108,BC…
gene_set_query	18	0.1525	SIX5_H1HESC_HG19	SIX5	88	1145	6.846e-09	1.4e-07	2.068	ENCODE--ChIP-seq	ITSN1,TMEM94,RFX1,SCAMP3,ABCB8,ZBTB7A,HEXIM2,MED15,DDA1,MED11,SIRT2,CTF1,ZNF219,SESN2,ZNF688,ZNF444,DGAT1,FUZ,UCKL1,PPP1R13L,ACP6,PPP1R12C,MGRN1,PRCC,KATNB1,KCTD21,UBQLN4,PLEKHB1,RRAS,PEMT,MON1A,AP2A1,SUFU,VKORC1,CTU1,SERTAD3,PNPLA6,CRTC2,OSCAR,SHARPIN,LPXN,TBC1D17,GNB2,BHLHE40,GSK3A,TNFAIP1,IRF3,TPGS1,ARMC5,PRR14,STARD10,PHF23,GPR137,NUTF2,SCAF1,LAMTOR2,CFL1,MEN1,MAMSTR,BSCL2,ABL1,AKIRIN2,GPR108…
gene_set_query	19	0.161	TEAD4_A549_HG19	TEAD4	42	397	1.02e-08	1.94e-07	2.939	ENCODE--ChIP-seq	CAPNS1,FSTL3,FSCN1,SHC1,PPP1R13L,GAPDH,KCTD11,TAGLN2,TRIB1,RRAS,AP2A1,TNFRSF12A,STX10,MNT,PER1,SCNN1A,BCL9L,LDB1,ARHGEF17,EPS8L2,LAMB2,S100A10,STARD10,SCAF1,DHRS3,CLCF1,COQ8B,CD151,PLEKHG2,GPX4,SARS2,HDAC7,DNAJB5,SPAG7,EDN2,HCFC1R1,MYADM,RPS19BP1,UBC,NFKBIA,SIX5,SSBP2
gene_set_query	20	0.1695	EGR1_ECC1_HG19	EGR1	142	2158	1.315e-08	2.35e-07	1.75	ENCODE--ChIP-seq	PSMD8,RFX2,RFX1,MYL5,CLDN3,DDIT4,ORAI2,ORAI1,MRPL10,KCNMB4,PUSL1,LAD1,PIGP,MRPL38,GPRC5C,ZSWIM4,MEF2D,LRRC27,CCDC3,POFUT2,TOM1,ZNF688,SLC25A42,FBXO17,ATXN2L,FUZ,ZNF653,FHL3,ARRB2,PPP6R1,SUMO3,HMG20B,RNASET2,VPS37C,GAPDH,MALT1,BAIAP2,SLC25A37,PABPC1L,KCTD11,MXRA7,TRIB1,RIN1,ID4,PCSK4,PTMS,TNFRSF12A,NAPA,TMPRSS2,CRIP2,RELB,STX10,MNT,PAK4,PNPLA6,RTKN,PPFIA3,SHARPIN,NDUFV3,TBC1D17,PCIF1,BHLHE40,FGF18…
gene_set_query	21	0.178	ESR1_ECC1_HG19	ESR1	52	554	1.317e-08	2.35e-07	2.573	ENCODE--ChIP-seq	ZBTB7A,TUBA1A,DUSP6,FSTL3,CASTOR1,MYLIP,POLRMT,E4F1,PMEPA1,GAPDH,NUBP2,MFSD12,KCTD11,TAGLN2,FKBP10,TNFRSF12A,NEDD9,CRIP2,MNT,RTKN,CCDC159,DOK7,SCNN1A,ADGRG1,BHLHE40,FGF18,LDB1,CUEDC1,LAMA5,RAB40C,EPS8L2,RNH1,S100A10,CDK18,JUND,EHD1,C1QTNF6,CKB,DHRS3,MAP2K7,YDJC,SEMA3B,HDAC7,PPL,EDN2,RHOF,GDPD1,AKNA,LTBP3,UBC,ARHGAP23,KLF13
gene_set_query	22	0.1864	MYOD1_C2C12_MM9	MYOD1	70	860	2.113e-08	3.53e-07	2.201	ENCODE--ChIP-seq	MRTFA,ATF4,ABCB8,JUP,PBX2,AIF1L,FASN,MRPL34,DUSP6,FBLIM1,CD276,ZBTB12,AHDC1,SRC,PBXIP1,SH2B1,BCAR1,PLEKHB1,LGALS3,LGALS1,RIN1,SEC14L2,EGR1,HSPA12A,CYSTM1,AP2A2,TNFRSF12A,CRIP2,PER1,MIDN,RTKN,CD82,INPPL1,ARHGEF40,DOK7,TAPBP,LAMA5,ENO3,EHD1,STON1,PRSS23,DHRS3,PCYOX1L,COQ8B,RAB3A,CFL1,LZTS2,MAMSTR,MOB3C,PLXNA1,SLC48A1,CALCOCO1,PTPN23,DNAJB5,NECTIN2,HABP2,VASP,COL18A1,ALDOA,NOL3,SHISA4,MYADM,AKNA,SSC…
gene_set_query	23	0.1949	ZBTB7A_HEPG2_HG19	ZBTB7A	117	1735	5.21e-08	8.22e-07	1.796	ENCODE--ChIP-seq	TMEM94,KRTCAP2,CAPNS1,RNF215,KCNMB4,ZBTB7A,HEXIM2,PBX2,FASN,ARHGAP1,MRPL38,MED11,TMEM44,SLC39A13,CDC42EP2,GPRC5C,CTF1,OVCA2,FAM117A,CRAT,SLC27A1,FADS2,SLC16A5,PIAS4,PIAS3,MYLIP,EIF4EBP1,ZNF425,MYPOP,RBPMS,UCKL1,G6PC3,VPS37C,SRF,HM13,KATNB1,PHKG2,SH2B1,SLC25A37,PABPC1L,EPHB4,MFSD12,FLYWCH2,KCTD11,RIN1,FKBP10,ACY1,TNFRSF12A,MRPS6,SSNA1,KAZALD1,GRK2,SHARPIN,BCL9L,HOOK2,NABP2,MELTF,TNFAIP1,SNTA1,NDUF…
gene_set_query	24	0.2034	PRDM1_HELAS3_HG19	PRDM1	103	1487	7.904e-08	1.21e-06	1.849	ENCODE--ChIP-seq	RFX1,ORAI3,PBX1,MRPL34,MED15,BBC3,DDA1,MED11,DDB2,MEF2D,MBD6,LRRC27,TOM1,PIM1,SLC25A42,PSKH1,SLC16A5,KMT5C,SHC1,RBPMS,BCAS3,MGRN1,PRCC,UBQLN4,LGALS3,EPHB4,MFSD12,TRIB1,KCTD16,FKBP10,KIF12,TNFRSF12A,ARHGEF3,GNAI2,MIDN,CD82,INPPL1,TPRA1,TBC1D17,BCL9L,BHLHE40,LGALS3BP,ARHGEF17,NDUFS8,BLVRB,CUEDC1,PSMB10,CYTH2,PDLIM7,MX1,NAA80,CREB3L1,BIN1,PRR14,HOXC5,NR1D1,GIPC1,ATG2A,ELL,TIMP1,BRD3,CDKN2B,SYVN1,LAM…
gene_set_query	25	0.2119	NFYA_GM12878_HG19	NFYA	120	1873	4.562e-07	5.48e-06	1.7	ENCODE--ChIP-seq	TMEM94,ALKBH7,TMEM91,ATP5IF1,COMTD1,RFX2,MRTFA,RFX1,SCAMP3,DDIT4,ABCB8,PLA2G6,JUP,ABTB2,DDA1,SIRT2,FAM117A,ZSWIM4,MEF2D,SAMD4B,SLC27A1,STK11,ZNF688,KMT5C,UBALD2,POLRMT,SHC1,ARL2,SDF2L1,AKAP8L,HMG20B,BCAS3,GAPDH,SRF,KATNB1,MLLT1,PBXIP1,PHKG2,SLC25A37,NUBP2,LGALS1,MFSD12,THAP8,DXO,RRAS,ACTR1B,SUFU,TAX1BP3,NAPA,GNAI2,PAK4,CD74,YIF1A,PER1,COX6A1,BORCS8,PPFIA3,TPRA1,CCDC159,SHARPIN,NDUFV3,ISOC2,BHLHE4…
gene_set_query	26	0.2203	NR3C1_A549_HG19	NR3C1	109	1661	4.567e-07	5.48e-06	1.745	ENCODE--ChIP-seq	PSMD8,CAPNS1,DDIT4,PLA2G6,ZBTB7B,HEXIM2,MRPL38,MRPL34,BBC3,SPHK2,SLC39A13,DUSP6,DDB2,GPRC5C,FSTL3,MEF2D,CASTOR1,ZNF219,SLC16A5,FSCN1,SHC1,GLIS3,PPP6R1,PMEPA1,GAPDH,SLC25A23,BCAR1,TAGLN2,TRIB1,RRAS,FKBP10,SREBF1,TNFRSF12A,TAX1BP3,NAPA,SSNA1,RELB,SERTAD3,PER1,CD82,TPRA1,CCDC159,SCNN1A,SHARPIN,BCL9L,ISG20,BHLHE40,MELTF,RND1,GORASP2,CRY2,CUEDC1,LAMA5,POLD4,LAMB2,RNH1,JUNB,SOX12,ARMC5,MAML3,S100A10,JU…
gene_set_query	27	0.2288	USF1_MYOCYTE_MM9	USF1	112	1721	4.869e-07	5.6e-06	1.729	ENCODE--ChIP-seq	ALKBH7,COMTD1,KRTCAP2,SCAMP3,ORAI3,ORAI2,ATF4,PLA2G6,PPARGC1A,PIGP,ARHGAP1,HOXC10,MED11,SPHK2,SIRT2,FAM117A,ZSWIM4,MBD6,CRAT,TOM1,PIAS4,DGAT1,ARL2,G6PC3,ALAD,SUMO3,BCAS3,VPS37C,GAPDH,PBXIP1,UBQLN4,TAGLN2,EGR2,HSPA12A,ACY1,MINK1,NAPA,GNAI2,RELB,MNT,PER1,WBP1L,PDGFRB,SHARPIN,TBC1D17,HOOK2,GNB2,BHLHE40,MXD4,LGALS3BP,SWSAP1,BCL7C,NDUFS8,LAMA5,PSMB10,GLB1,RNH1,HOXA3,RPL35,HOXC5,S100A10,NR1D1,MEX3D,SLC…
gene_set_query	28	0.2373	RELA_GM12891_HG19	RELA	118	1852	7.135e-07	8.04e-06	1.69	ENCODE--ChIP-seq	TMEM91,PSMD8,ATP5IF1,CAPNS1,SCAMP3,ORAI2,ORAI1,HEXIM2,PBX2,FASN,PIGP,ARHGAP1,SPHK2,SLC39A13,MED26,SIRT2,DDB2,MEF2D,MBD3,FADS2,STK11,PIAS4,UBALD2,POLRMT,ATXN2L,FSCN1,ARL2,ZNF425,NFKB2,CNTNAP1,PPP6R1,SUMO3,SH2D3A,VPS37C,MGRN1,SRF,MALT1,SLC25A23,SH2B1,MFSD12,KCTD11,DXO,TRIB1,RRAD,ZBTB4,RRAS,AP2A2,NAPA,NEDD9,RELB,CD70,CD82,BORCS8,SH3GL1,CCDC159,LPXN,NDUFV3,TBC1D17,PCIF1,RND1,NDUFS8,IRF1,CRY2,POLD4,RP…
gene_set_query	29	0.2458	ESRRA_GM12878_HG19	ESRRA	69	934	8.606e-07	9.5e-06	1.981	ENCODE--ChIP-seq	PSMD8,COMTD1,ENDOG,RFX2,ATF4,ABCA3,FASN,MRPL34,MED26,OVCA2,SLC27A1,STK11,DGAT1,FSCN1,UCKL1,AKAP8L,GAPDH,KCTD21,SLC25A23,SH2B1,NUBP2,MFSD12,DXO,PEMT,PCSK4,CTU1,SSNA1,GNAI2,RELB,MIDN,SHARPIN,NDUFV3,ISOC2,TCF3,GSK3A,TNFAIP1,ENO3,JUNB,SOX12,IRF2BP1,PHF1,VSIG10L,CUL7,ZNF787,CNOT3,ZNF768,PLEKHG1,YDJC,ADRM1,ZNF837,AURKAIP1,MAGED1,ANKRD9,UBXN6,RHOG,TFEB,ZDHHC24,SIPA1,RPS19BP1,CASKIN2,ASPSCR1,TMEM115,NFKB…
gene_set_query	30	0.2542	NFIC_SKNSH_HG19	NFIC	49	587	1.019e-06	1.06e-05	2.262	ENCODE--ChIP-seq	TTYH3,ZBTB7B,ABCA3,COL1A1,MRPL34,DDB2,CDC42EP2,ZSWIM4,FSCN1,PPP6R1,GAPDH,MALT1,LGALS1,TAGLN2,SLC2A4RG,TNFRSF12A,PER1,LOXL1,CCDC159,BHLHE40,FGF18,MELTF,TPGS1,ENO3,CREB3L1,S100A10,IFNGR2,GCHFR,CLCF1,COQ8B,CFL1,LZTS2,STRA6,PLXNB2,PLEKHG4,GPX4,APP,SYNPO,TNRC18,ZCCHC24,TSC22D4,EDN2,KRT19,HCFC1R1,LTBP3,ZFP36L1,NFKBIA,HSPB1,PCDHGC3
gene_set_query	31	0.2627	CTCFL_K562_HG19	CTCFL	131	2154	2.073e-06	2.01e-05	1.609	ENCODE--ChIP-seq	ENDOG,ORAI1,MRPL17,ABCB8,DEDD2,RNF215,ZBTB7B,JUP,ABCA3,FASN,MRPL38,SHB,MRPL34,MED11,TMEM44,OVCA2,MICALL1,SAMD4B,POFUT2,NUDT17,SLC25A42,MYLIP,DGAT1,SLC9A5,FSCN1,ARL2,EIF4EBP1,ZNF425,NFKB2,AKAP8L,ALAD,AHDC1,MGRN1,SRF,HM13,MLLT1,UBQLN4,SH2B1,GSTZ1,MYO1D,EPHB4,THAP8,KCTD11,RRAD,PIK3R2,HSPA12A,MON1A,AP2A2,PTMS,ACTR1B,CTU1,NAPA,PRICKLE3,STX10,YIF1A,PNPLA6,MIDN,GXYLT2,SH3GL1,ATP5MC2,SHARPIN,PCIF1,BMP1,H…
gene_set_query	32	0.2712	TFAP2C_HELAS3_HG19	TFAP2C	114	1822	2.315e-06	2.2e-05	1.658	ENCODE--ChIP-seq	TESK1,CAPNS1,ETHE1,DDIT4,ORAI1,KCNMB4,PRRT2,JUP,ABTB2,MRPL38,SHB,MRPL34,MED11,SLC39A13,DDB2,GPRC5C,SLC16A5,PIAS4,MYLIP,SH3GLB2,DGAT1,KMT5C,SHC1,NFKB2,G6PC3,ZNF653,AKAP8L,ALAD,SUMO3,SH2D3A,GAPDH,ST6GALNAC4,PPP1R12C,SRF,HM13,MALT1,BCAR1,NUBP2,MFSD12,KCTD11,TRIB1,RIN1,PIK3R2,RRAS,MSRA,MON1A,ACY1,ACTR1B,SUFU,VKORC1,ARHGEF3,SSNA1,PRICKLE3,SERTAD3,MIDN,CD82,COX6A1,LOXL2,G6PD,TPRA1,NDUFV3,TBC1D17,BCL9L,…
gene_set_query	33	0.2797	GATA1_G1EER4_MM9	GATA1	187	3299	2.411e-06	2.26e-05	1.493	ENCODE--ChIP-seq	ITSN1,PSMD8,ATP5IF1,COMTD1,CAPNS1,ORAI3,MRPL17,ABCB8,DEDD2,PUSL1,ZBTB7A,ABCA3,PIGP,MRPL34,BBC3,MED26,SIRT2,DDB2,MMP14,CDC42EP5,CDC42EP2,MEF2D,MBD6,SAMD4B,CRAT,STK11,PIM1,NUDT17,SLC25A42,PSKH1,PIAS3,SH3GLB2,DGAT1,KMT5C,PFKFB4,SHC1,ARL2,EIF4EBP1,E4F1,SDF2L1,MYPOP,ZBTB12,UCKL1,G6PC3,AKAP8L,ARRB2,PPP6R1,HMG20B,PPP1R12C,MGRN1,PRCC,CXXC5,KCTD21,SLC25A23,UBQLN4,SH2B1,KCTD11,TAGLN2,TRIB1,RRAD,PIK3R2,SEC1…
gene_set_query	34	0.2881	HNF4A_HEPG2_HG19	HNF4A	142	2396	3.226e-06	2.87e-05	1.565	ENCODE--ChIP-seq	TMEM94,ALKBH7,ATP5IF1,UNC5B,DDIT4,ORAI1,TTYH3,PUSL1,ZBTB7B,HEXIM2,JUP,LAD1,ARHGAP1,MRPL38,BBC3,SPHK2,DUSP8,DUSP6,TMCO6,ZNF219,AGRN,CRAT,FADS2,STK11,PIM1,FBRSL1,SLC25A42,ZNF444,SLC16A5,DGAT1,FBXO17,POLRMT,MAF,PFKFB4,SHC1,ZNF425,UCKL1,CNTNAP1,VPS37C,GAPDH,SRF,KATNB1,SH2B1,BAIAP2L2,DXO,TRIB1,PIK3R2,ZBTB4,SLC2A4RG,MON1A,FKBP10,ACY1,AP2A2,PTMS,PAK4,KAZALD1,YIF1A,MIDN,RTKN,DOK7,NDRG2,GRK2,SHARPIN,BCL9L…
gene_set_query	35	0.2966	RXRA_SKNSH_HG19	RXRA	17	121	5.173e-06	4.33e-05	4.06	ENCODE--ChIP-seq	ZBTB7B,ZSWIM4,MYLIP,SH2B1,KCTD11,TAGLN2,RRAD,SREBF1,TNFRSF12A,CCDC159,BHLHE40,DHRS3,CLCF1,BCL3,GPX4,HCFC1R1,LTBP3
gene_set_query	36	0.3051	RFX5_SKNSH_HG19	RFX5	66	938	6.746e-06	5.32e-05	1.88	ENCODE--ChIP-seq	RFX2,DDIT4,DEDD2,FASN,HOXC10,TUBA1A,DDB2,FAM117A,KMT5C,SPATA7,SDF2L1,NFKB2,HMG20B,SRF,PCSK4,PTMS,ACTR1B,KCNT2,MINK1,CTU1,CRIP2,PAK4,CD74,PER1,MIDN,NDUFV3,MXD4,CABIN1,RND1,AGPAT1,POLD4,MXI1,ABAT,JUNB,SOX12,PRKCZ,PHF1,GRN,ANKRD54,SYVN1,FOSB,ZNF574,PGP,MINDY1,CNOT3,EVI5L,GPX4,PLEKHH3,WBP1,SPAG7,ANKRD9,ALDOA,KRT19,LMO4,ALG12,MYADM,UBC,RHBDD2,KDM6B,DNM2,TRAPPC6A,TSEN34,MOSPD3,PIK3IP1,SCD,NEURL3
gene_set_query	37	0.3136	USF2_MELCELLLINE_MM9	USF2	111	1814	7.641e-06	5.94e-05	1.619	ENCODE--ChIP-seq	ALKBH7,ATP5IF1,COMTD1,KRTCAP2,SCAMP3,ORAI3,ORAI2,ATF4,PLA2G6,ABCA3,FASN,PIGP,ARHGAP1,MRPL34,TRIOBP,HOXC10,BBC3,MED11,SIRT2,FAM117A,ZSWIM4,MBD6,CRAT,ZBTB22,TOM1,PIAS4,ARL2,ZBTB12,G6PC3,AKAP8L,ARRB2,SUMO3,BCAS3,VPS37C,GAPDH,MLLT1,PBXIP1,BCAR1,PLEKHB1,EGR2,ACY1,NAPA,GNAI2,RELB,PER1,TCEA2,TBC1D17,HOOK2,GNB2,BHLHE40,MXD4,SWSAP1,LDB1,BCL7C,TAPBP,LAMA5,PSMB10,POLD4,RAB40C,MXI1,GLB1,RNH1,FGFRL1,NAA80,RPL…
gene_set_query	38	0.322	JUN_K562_HG19	JUN	207	3802	9.277e-06	7.11e-05	1.43	ENCODE--ChIP-seq	ALKBH7,PSMD8,KRTCAP2,CAPNS1,ENDOG,MRTFA,RFX1,DDIT4,ORAI2,ATF4,MRPL17,PLA2G6,MRPL10,DEDD2,PUSL1,ZBTB7B,JUP,ABCA3,FXYD2,ARHGAP1,MRPL38,MED15,HOXC10,TMEM44,SPHK2,SLC39A13,DUSP8,SIRT2,CDC42EP1,MICALL1,MBD3,MBD6,LRRC27,SAMD4B,TMCO6,ZNF219,SESN2,TOM1,SLC25A42,PIAS3,MYLIP,SH3GLB2,DGAT1,KMT5C,FSCN1,SHC1,ARL2,SPATA7,EIF4EBP1,ZNF425,E4F1,G6PC3,ZNF653,ALAD,PPP6R1,SUMO3,TNFRSF19,PPP1R12C,MGRN1,SRF,PRCC,KCTD2…
gene_set_query	39	0.3305	GATA3_MCF7_HG19	GATA3	113	1890	1.672e-05	0.000123	1.58	ENCODE--ChIP-seq	ITSN1,ATP5IF1,DDIT4,ORAI3,PLA2G6,ZBTB7B,JUP,AIF1L,LAD1,PIGP,PTH1R,SPHK2,GPRC5C,CTF1,ZNF219,FRY,PIM1,ZNF444,SLC16A5,MYLIP,SH3GLB2,DGAT1,KMT5C,UBALD2,ATXN2L,FSCN1,FBLIM1,SHC1,SDF2L1,ACP6,HMG20B,ST6GALNAC4,PRCC,CXXC5,UBQLN4,ATOX1,TAGLN2,TRIB1,ZNF703,KIF12,PTMS,ACTR1B,TNFRSF12A,CRIP2,CCDC159,DOK7,SCNN1A,BCL9L,RARRES1,ISG20,BHLHE40,BCL7C,CUEDC1,LAMB2,EPOR,MAPK10,NAA80,CREB3L1,RPL35,JUNB,MAML3,S100A11,…
gene_set_query	40	0.339	MAFK_ESE14_MM9	MAFK	76	1169	2.304e-05	0.000163	1.727	ENCODE--ChIP-seq	MRPL17,PLA2G6,ZBTB7B,ZBTB7A,HEXIM2,MED11,SLC39A13,FAM117A,ZSWIM4,MBD3,FADS2,FBRSL1,SHC1,EIF4EBP1,CD276,FUZ,ARRB2,ACP6,SUMO3,GAPDH,BCAR1,ANK3,KCTD11,TSPAN9,HSPA12A,SUFU,NAPA,GNAI2,MNT,GABBR1,MIDN,RERE,MLST8,CRY2,BLVRB,LAMA5,RAB40C,EVA1B,ARMC5,BIN1,S100A10,IRF2BP1,ATG2A,CDKN1C,C1QTNF6,ANGPTL6,DHRS3,SULF2,PCYOX1L,MAMSTR,BSCL2,CD151,KLC2,AKIRIN2,SLC48A1,PLEKHG2,GPX4,CTDSP1,PLEKHH3,WBP2,DNAJB5,SEMA4B,…
gene_set_query	41	0.3475	CEBPB_ECC1_HG19	CEBPB	76	1171	2.433e-05	0.00017	1.724	ENCODE--ChIP-seq	ATP5IF1,DDIT4,PUSL1,ZBTB7A,JUP,PBX1,DUSP6,CDC42EP1,MBD6,SESN2,SLC16A5,UBALD2,SHC1,GLIS3,EIF4EBP1,E4F1,RBPMS,PPP6R1,SH2D3A,DXO,TRIB1,SLC2A4RG,MON1A,AP2A1,SREBF1,MNT,PAK4,PER1,CAPS,BORCS8,SH3GL1,TPRA1,CCDC159,ATP5MC2,ADGRG1,ISG20,BHLHE40,TCF3,GSK3A,ARHGEF17,CUEDC1,EPS8L2,PDLIM7,JUNB,IRF2BP1,MRC2,GCHFR,CLCF1,PHLDB1,PHPT1,RAB5B,PLTP,BCL6,MAP3K12,ADAMTS5,PLEKHG2,GPX4,CTDSP1,TRABD,PLEKHH3,WBP2,RPS11,CO…
gene_set_query	42	0.3559	ZNF263_K562_HG19	ZNF263	59	849	2.659e-05	0.000181	1.855	ENCODE--ChIP-seq	COMTD1,DDIT4,ABCB8,PBX2,PBX1,AIF1L,ARHGAP1,MED15,SLC39A13,FAM117A,ATXN2L,ZNF425,SDF2L1,AHDC1,SRC,SRF,CXXC5,BAIAP2,RRAS,EGR1,SSNA1,GNAI2,ARHGEF40,LPXN,TBC1D17,BHLHE40,ZP3,EVA1B,MAML3,EHD1,FIBP,PHF23,STON1,MRC2,CCDC71L,SEMA6C,CTDNEP1,CACNB3,PHPT1,TRAPPC9,MAP3K12,SLC48A1,PTPN23,ZNF768,YDJC,PLEKHH3,CBLB,TMEM184A,C2CD2L,TSC22D4,TFE3,MEGF6,CHCHD6,LMO4,SHISA5,DNAJC22,SMAD3,DBP,BICRA
gene_set_query	43	0.3644	STAT1_HELAS3_HG19	STAT1	59	856	3.332e-05	0.000216	1.839	ENCODE--ChIP-seq	ETHE1,ORAI1,ABCB8,PUSL1,PRRT2,DDB2,CTF1,MEF2D,TMCO6,ZNF219,PIAS3,MYLIP,GLIS3,NFKB2,HM13,EGR1,LRRN4,AP2A1,NAPA,SERTAD3,TCEA2,TPRA1,HOOK2,GNB2,BHLHE40,LGALS3BP,TNFAIP1,CABIN1,BCL7C,IRF3,IRF1,LAMA5,MX1,RPL35,JUNB,DAPK3,S100A11,GIPC1,C1QTNF6,COQ8B,CCDC71L,PHPT1,BCL6,PLEKHG2,CTDSP1,HDAC7,SEMA4B,PML,APP,MRPS18A,EDN2,AP3D1,B4GALT1,LSR,BICRA,MUC1,B3GAT3,NEURL3,SSBP4
gene_set_query	44	0.3729	FOXA1_ECC1_HG19	FOXA1	33	395	4.734e-05	0.0003	2.264	ENCODE--ChIP-seq	ARHGAP1,DUSP6,ZSWIM4,PSKH1,UBALD2,AKAP8L,ARRB2,PPP1R13L,MGRN1,TRIB1,AP2A1,PTMS,CCDC159,TBC1D17,GNB2,TNFAIP1,EPS8L2,ZMIZ1,DAPK3,SOX12,MAML3,SYVN1,DHRS3,COQ8B,ZNF335,BCL6,ARRDC2,PTOV1,KRT19,SMAD6,LRP10,DBP,LSR
gene_set_query	45	0.3814	STAT3_HELAS3_HG19	STAT3	105	1780	4.983e-05	0.00031	1.557	ENCODE--ChIP-seq	MRTFA,DDIT4,ORAI3,MRPL17,PBX1,ARHGAP1,MRPL34,HOXC10,DUSP6,DDB2,TMCO6,PIM1,MYLIP,KMT5C,SHC1,CD276,ARRB2,PPP6R1,ST6GALNAC4,MGRN1,PRCC,SH2B1,NUBP2,LGALS3,MFSD12,TRIB1,EGR1,AP2A1,PTMS,SREBF1,PNPLA6,CRTC2,CCDC159,BCL9L,ISG20,GNB2,BHLHE40,MELTF,LGALS3BP,GSK3A,TNFAIP1,CABIN1,IRF1,LAMA5,POLD4,CYTH2,PTK2B,TPGS1,JUNB,DAPK3,PRDX5,HOXC5,SERPINH1,S100A11,S100A10,NR1D1,C1QTNF6,TIMP1,GCHFR,CLCF1,COQ8B,ANKRD37,P…
gene_set_query	46	0.3898	TAL1_MELCELLLINE_MM9	TAL1	111	1904	5.115e-05	0.000314	1.538	ENCODE--ChIP-seq	ATP5IF1,COMTD1,ORAI3,DEDD2,PUSL1,ZBTB7A,ABCA3,MRPL38,MRPL34,DUSP6,CDC42EP2,CDC42EP1,MEF2D,CRAT,STK11,SESN2,TOM1,PSKH1,MYLIP,DGAT1,EIF4EBP1,E4F1,ZBTB12,G6PC3,AKAP8L,ARRB2,HMG20B,DGCR2,BCAS3,HM13,PRCC,CXXC5,UBQLN4,LGALS1,KCTD11,SEC14L2,AP2A1,AP2A2,MINK1,CRIP2,KAZALD1,CD82,COX6A1,FAM3A,ARHGEF40,OSCAR,ISG20,HOOK2,LGALS3BP,GSK3A,TNFAIP2,CABIN1,ABHD16A,NAV1,BLVRB,CUEDC1,RAB40C,EPOR,TNIP1,INAFM1,STARD10…
gene_set_query	47	0.3983	TBP_MELCELLLINE_MM9	TBP	100	1687	5.988e-05	0.000359	1.565	ENCODE--ChIP-seq	TESK1,PSMD8,COMTD1,KRTCAP2,ATF4,ABCB8,MRPL10,PUSL1,HEXIM2,ARHGAP1,MRPL34,TRIOBP,SPHK2,SLC39A13,DDB2,CDC42EP2,LRRC27,TMCO6,FADS2,FBRSL1,MYLIP,FUZ,ACP6,SUMO3,BCAS3,VPS37C,HM13,MARCKSL1,ATOX1,NUBP2,DXO,TAGLN2,EGR1,MON1A,TNFRSF12A,GNAI2,YIF1A,THEMIS2,CRTC2,MIDN,NDRG2,LPXN,CACFD1,PCIF1,GNB2,TNFAIP2,RND1,MLST8,TAPBP,GORASP2,IRF1,MXI1,PDLIM7,LAMB2,ZMIZ1,JUNB,PRKRIP1,IRF2BP1,CDK10,CDKN1C,BRD3,GRN,LAMTOR2…
gene_set_query	48	0.4068	NFYB_HELAS3_HG19	NFYB	108	1852	6.176e-05	0.000367	1.538	ENCODE--ChIP-seq	TMEM94,TMEM91,ATP5IF1,ENDOG,RFX2,SCAMP3,DDIT4,ORAI1,ABCB8,ABTB2,TRIOBP,DDA1,CDC42EP2,CTF1,CASTOR1,TMCO6,PIAS4,SHC1,ARL2,NFKB2,AKAP8L,SUMO3,DGCR2,GAPDH,KCTD21,PHKG2,SLC25A37,THAP8,DXO,ACTR1B,SUFU,VKORC1,TAX1BP3,NAPA,CD74,PER1,COX6A1,BORCS8,CCDC159,NABP2,IFT27,LGALS3BP,RERE,SWSAP1,TNFAIP1,CABIN1,RND1,MLST8,NDUFS8,IRF1,BLVRB,AGPAT1,POLD4,CYTH2,PTK2B,FAM98C,JUNB,PRR14,NAA60,HOXC5,JUND,EHD1,ATG2A,CDKN…
gene_set_query	49	0.4153	ZNF384_ESE14_MM9	ZNF384	99	1690	9.705e-05	0.000547	1.546	ENCODE--ChIP-seq	COMTD1,CAPNS1,SCAMP3,MRPL17,PLA2G6,MRPL10,HEXIM2,PBX1,PIGP,MED11,TUBA1A,DDB2,FAM117A,SLC16A4,SH3GLB2,POLRMT,ATXN2L,EIF4EBP1,UCKL1,FHL3,ARRB2,ACP6,HMG20B,PRCC,MLLT1,NUBP2,TAGLN2,KCTD16,HIVEP3,KCNT2,NAPA,THEMIS2,TCEA2,LOXL1,PPFIA3,TCF7,ATP5MC2,AUTS2,GNB2,NABP2,TCF3,RERE,SWSAP1,SNTA1,MXI1,FAM98C,EVA1B,HOXA3,PRKRIP1,PRKCZ,HOXC5,SERPINH1,IRF2BP1,NFATC4,PRRC2A,ATG2A,ELL,GLI2,NCOR2,GRN,ANKRD54,DHRS3,CLC…
gene_set_query	50	0.4237	BHLHE40_MELCELLLINE_MM9	BHLHE40	99	1702	0.0001235	0.000682	1.534	ENCODE--ChIP-seq	ITSN1,ALKBH7,COMTD1,MRTFA,SCAMP3,ORAI2,ATF4,DEDD2,ZBTB7B,ZBTB7A,PBX2,ARHGAP1,TRIOBP,BBC3,MICALL1,CRAT,PIM1,PIAS4,MYLIP,ARL2,EIF4EBP1,ZBTB12,NFKB2,HMG20B,GAPDH,MGRN1,MLLT1,SLC25A23,MARCKSL1,SLC25A37,NUBP2,LGALS1,SEC14L2,PTMS,NAPA,RELB,MNT,PAK4,CD74,GABBR1,PER1,MIDN,CD81,CCDC159,GGN,HOOK2,BHLHE40,TCF3,ABHD16A,TAPBP,CRY2,CUEDC1,LAMA5,ASAP3,EPOR,RPL35,PRDX5,S100A11,NR1D1,MEX3D,SLC16A13,C1QTNF6,NUTF2,…
gene_set_query	51	0.4322	GATA2_K562_HG19	GATA2	57	869	0.0001571	0.000842	1.744	ENCODE--ChIP-seq	ITSN1,ALKBH7,ATP5IF1,RFX1,DDIT4,ORAI3,ABCB8,AIF1L,FXYD2,MRPL34,SPHK2,ZNF219,STK11,ZNF688,SH3GLB2,KMT5C,UBALD2,PFKFB4,ZNF425,SDF2L1,HMG20B,TNFRSF19,ST6GALNAC4,PRCC,CXXC5,SLC25A37,EPHB4,TRIB1,EGR1,PTMS,ACTR1B,TAX1BP3,RTKN,CCDC159,PCIF1,BHLHE40,MELTF,BLVRB,EPOR,GLB1,S100A11,BRD3,INTS6L,KLC2,TRAPPC9,YDJC,CTDSP1,ARRDC2,ZFPM1,C2CD2L,KRT19,SIPA1,EFNA3,DNM2,RABEP2,TSEN34,POLM
gene_set_query	52	0.4407	TCF7L2_HEK293_HG19	TCF7L2	104	1821	0.0001669	0.000886	1.505	ENCODE--ChIP-seq	PSMD8,COMTD1,MRTFA,RFX1,HEXIM2,PBX1,ABTB2,SHB,TUBA1A,DUSP6,MBD6,ZNF219,PIM1,ZNF688,UBALD2,MAF,FSCN1,SHC1,ZNF428,ZNF425,E4F1,PPP1R13L,TNFRSF19,MGRN1,CXXC5,UBQLN4,MARCKSL1,EPHA7,TAGLN2,TRIB1,ZBTB4,ZNF703,NTNG2,PEMT,FKBP10,AP2A1,ACTR1B,SUFU,CRIP2,MNT,KAZALD1,MIDN,RTKN,GXYLT2,TPRA1,TCF7,NDRG2,TBC1D17,AUTS2,BHLHE40,FGF18,TCF3,SWSAP1,NDUFS8,AGPAT1,MXI1,ZMIZ1,SOX12,HOXB9,BIN1,MAML3,PRR14,PRDX5,HOXC5,S10…
gene_set_query	53	0.4492	REST_MYOCYTE_MM9	REST	102	1816	0.000327	0.00169	1.478	ENCODE--ChIP-seq	ITSN1,TESK1,ALKBH7,CAPNS1,ENDOG,UNC5B,MRPL17,AIF1L,TUBA1A,SLC39A13,FAM222B,CDC42EP1,CRAT,FADS2,POFUT2,SESN2,PIM1,FBRSL1,PSKH1,PIAS4,NPAS1,EIF4EBP1,SDF2L1,FHL3,SUMO3,PMEPA1,AHDC1,BAIAP2,ATOX1,MFSD12,MXRA7,TRIB1,PIK3R2,HSPA12A,AP2A2,PTMS,TNFRSF12A,MRPS6,TAX1BP3,NAPA,SSNA1,CD81,WBP1L,FAM3A,ATP5MC2,NDUFV3,PCIF1,COL5A1,GNB2,NABP2,TCF3,TNFAIP2,ABHD16A,MLST8,ARHGEF17,IRF1,MXI1,RNF126,MAML3,NAA60,PRRC2A,…
gene_set_query	54	0.4576	THAP1_K562_HG19	THAP1	92	1627	0.0004755	0.00236	1.489	ENCODE--ChIP-seq	TMEM94,PSMD8,RFX1,ABCB8,DEDD2,PUSL1,ZBTB7A,ABCA3,AIF1L,PIGP,MED15,SPHK2,SLC39A13,MED26,SIRT2,CDC42EP2,ZSWIM4,MBD3,ZNF688,PIAS4,MYLIP,DGAT1,KMT5C,POLRMT,ZNF428,ZNF425,E4F1,SDF2L1,FUZ,G6PC3,AKAP8L,PPP6R1,PPP1R12C,PRCC,KATNB1,PABPC1L,NUBP2,THAP8,DXO,AP2A1,VKORC1,CTU1,NAPA,SSNA1,STX10,YIF1A,SH3GL1,SHARPIN,TBC1D17,ISG20,HOOK2,BHLHE40,GSK3A,TNFAIP1,LAMA5,RAB40C,PTK2B,TPGS1,RPL35,PRR14,PRKRIP1,JUND,FIBP…
gene_set_query	55	0.4661	MYOG_MYOCYTE_MM9	MYOG	164	3208	0.0007472	0.00335	1.338	ENCODE--ChIP-seq	ITSN1,TESK1,ALKBH7,COMTD1,KRTCAP2,CAPNS1,UNC5B,RFX1,ORAI1,PLA2G6,DEDD2,ZBTB7C,AIF1L,TUBA1A,CTF1,FOXS1,MICALL1,MBD3,LRRC27,CRAT,POFUT2,EFEMP2,FBRSL1,NUDT17,PIAS4,MYLIP,DGAT1,FBXO17,POLRMT,GLIS2,EIF4EBP1,E4F1,UCKL1,AKAP8L,ARRB2,PPP6R1,SUMO3,PMEPA1,ST6GALNAC4,AHDC1,HM13,PBXIP1,CXXC5,GSTZ1,MYO1D,BCAR1,PLEKHB1,LGALS3,LGALS1,MXRA7,RIN1,RRAD,PIK3R2,SEC14L2,SEC31B,DDR1,DHRS11,VKORC1,TNFRSF12A,MINK1,MRPS6…
gene_set_query	56	0.4746	ELK4_HEK293_HG19	ELK4	100	1822	0.0007524	0.00335	1.442	ENCODE--ChIP-seq	TESK1,TMEM94,PSMD8,ATF4,MRPL10,PUSL1,ARHGAP1,DDA1,OVCA2,CTNNBIP1,POLRMT,SHC1,ZNF425,ALAD,VPS37C,SH2B1,NUBP2,MFSD12,DXO,MXRA7,KCTD16,PIK3R2,ZBTB4,EGR1,MSRA,PEMT,AP2A1,CTU1,STX10,MNT,PER1,CRTC2,RTKN,INPPL1,COX6A1,FAM3A,G6PD,TCF7,SHARPIN,TBC1D17,NABP2,GSK3A,IRF3,AGPAT1,CYTH2,PTK2B,DAPK3,ARMC5,PRR14,NAA60,PRDX5,SERPINH1,FIBP,CDK10,PHF23,ANKRD54,LAMTOR1,ZNF335,CFL1,CTDNEP1,MOB3C,PGP,CUL7,ANKRD16,YBEY,…
gene_set_query	57	0.4831	FOXM1_ECC1_HG19	FOXM1	36	525	0.000983	0.00416	1.829	ENCODE--ChIP-seq	ZBTB7B,COL1A1,DUSP6,PIM1,ZNF688,UBALD2,MALT1,LGALS1,TAGLN2,PTMS,TNFRSF12A,NEDD9,PAK4,CCDC159,DOK7,BHLHE40,GORASP2,CUEDC1,EPS8L2,S100A10,CLCF1,MAMSTR,RAB5B,AKIRIN2,PLXNB2,WBP1,HDAC7,SEMA4B,PDK2,TNRC18,MEGF6,HCFC1R1,LTBP3,NFKBIA,DBP,CDK2AP2
gene_set_query	58	0.4915	ZNF217_MCF7_HG19	ZNF217	79	1423	0.001691	0.00657	1.46	ENCODE--ChIP-seq	ORAI3,ABCB8,ZBTB7B,AIF1L,PIGP,PTH1R,HOXC10,TUBA1A,CTF1,FOXS1,FRY,ZNF444,MYLIP,SH3GLB2,PPP6R1,ACP6,AHDC1,HIP1R,ATOX1,TAGLN2,TRIB1,RIN1,RRAS,VKORC1,CRIP2,CCDC159,DOK7,ATP5MC2,ADGRG1,BCL9L,ISG20,BHLHE40,BCL7C,CUEDC1,MAPK10,S100A11,S100A10,STARD10,NR1D1,NFATC4,EHD1,RARG,C1QTNF6,BRD3,INF2,GSN,SCAF1,SULF2,CLCF1,COQ8B,ZNF335,MINDY1,PLXNB2,AP1G2,PLEKHG2,CTDSP1,SEMA3B,HDAC7,SEMA4B,CBLB,HABP2,ZFPM1,TNRC18,…
gene_set_query	59	0.5	HMGN3_K562_HG19	HMGN3	98	1830	0.001702	0.00657	1.405	ENCODE--ChIP-seq	TMEM91,RFX2,MRTFA,ETHE1,ORAI3,ORAI2,MRPL17,RNF215,KCNMB4,AIF1L,SPHK2,SLC39A13,CDC42EP5,LRRC27,UBALD2,SHC1,UCKL1,ARRB2,ALAD,SUMO3,MGRN1,KCTD21,PHKG2,GSTZ1,MYO1D,FLYWCH2,ACY1,AP2A2,PCSK4,SUFU,CTU1,TAX1BP3,PAK4,PER1,GXYLT2,LOXL1,FAM3A,TPRA1,TCF7,SHARPIN,NDUFV3,GGN,GNB2,NABP2,MXD4,LDB1,IRF3,BLVRB,MXI1,PDLIM7,EPOR,ABHD17A,ABAT,PRKRIP1,SLC16A13,EHD1,ELL,PHF23,MRC2,TIMP1,NUTF2,KIFC2,SCAF1,CLCF1,ZNF574,A…
gene_set_query	60	0.5085	ZKSCAN1_CH12LX_MM9	ZKSCAN1	60	1034	0.002052	0.00781	1.53	ENCODE--ChIP-seq	UNC5B,RFX2,ZBTB7A,HEXIM2,FASN,SHB,MED15,BBC3,CDC42EP5,PELI3,MEF2D,MBD3,TMCO6,ATXN2L,FSCN1,RBPMS,AKAP8L,FHL3,HMG20B,PMEPA1,VPS37C,ST6GALNAC4,GSTZ1,LGALS1,TRIB1,ACADS,CD74,CRTC2,MIDN,GNB2,MXD4,HOXA3,DAPK3,JUND,NR1D1,ATG2A,ITPK1,ANGPTL6,MGMT,LAMTOR1,CCDC71L,YBEY,MAP3K12,PTOV1,ZFPM1,SMIM3,FAM43A,TNRC18,SH3PXD2A,SLC22A18,RHOF,ALDOA,SIPA1,GALNT14,UBC,SSC5D,NFKBIE,SNAPC2,KDM6B,KDM4B
gene_set_query	61	0.5169	MXI1_MELCELLLINE_MM9	MXI1	94	1760	0.002192	0.00823	1.402	ENCODE--ChIP-seq	ALKBH7,ABCB8,PLA2G6,RNF215,ARHGAP1,SHB,DDA1,MED26,SIRT2,OVCA2,MBD3,LRRC27,CASTOR1,TMCO6,ZBTB22,POFUT2,TOM1,PIM1,DGAT1,UBALD2,ARL2,E4F1,SDF2L1,ZBTB12,SUMO3,BCAS3,GAPDH,ST6GALNAC4,MLLT1,KCTD21,BAIAP2,KCP,DXO,MON1A,DHRS11,ACY1,ACADS,NAPA,GABBR1,TEPSIN,FAM3A,TPRA1,BMP1,BHLHE40,SWSAP1,TNFAIP1,CARM1,FAM98C,CDK18,CDK10,TCTN1,BRD3,NUTF2,GSN,COQ8B,TMEM39B,ANKRD37,MOB3C,PTPN23,TRABD,POLR2E,CBLB,NADSYN1,PPP…
gene_set_query	62	0.5254	HNF4G_HEPG2_HG19	HNF4G	36	556	0.002553	0.00939	1.72	ENCODE--ChIP-seq	ALKBH7,ZBTB7B,LAD1,ZNF219,CRAT,DGAT1,POLRMT,UCKL1,PIK3R2,SLC2A4RG,FKBP10,ACY1,PAK4,YIF1A,SHARPIN,DEAF1,ISOC2,LAMA5,AGPAT1,PTK2B,LAMB2,ABAT,JUNB,A1BG,JUND,GCHFR,COQ8B,GPR108,BCL3,HDAC7,ZFAND2B,MLF2,UBC,LRRC75B,SNAPC2,CMTM8
gene_set_query	63	0.5339	FOXP2_PFSK1_HG19	FOXP2	14	152	0.002598	0.00943	2.52	ENCODE--ChIP-seq	ORAI1,FSCN1,ZBTB4,PRICKLE2,STX10,PER1,TNFAIP1,ABHD17A,JUNB,JUND,FIBP,ATG2A,GPX1,TSC22D4
gene_set_query	64	0.5424	ARID3A_K562_HG19	ARID3A	96	1857	0.004768	0.0159	1.354	ENCODE--ChIP-seq	ALKBH7,COMTD1,CAPNS1,UNC5B,DDIT4,MRPL10,FASN,ARHGAP1,MRPL38,MRPL34,TRIOBP,DDA1,TMEM44,SPHK2,ZNF444,PIAS3,FSCN1,ZNF428,ZNF425,SUMO3,TNFRSF19,SRF,BAIAP2,SLC25A37,MFSD12,TRIB1,PEMT,ACY1,PTMS,TNFRSF12A,SSNA1,MNT,KAZALD1,YIF1A,COX6A1,G6PD,CCDC159,SHARPIN,NDUFV3,HOOK2,LDB1,TNFAIP1,NDUFS8,CYTH2,MXI1,PTK2B,LAMB2,EPOR,NAA80,JUNB,MAML3,S100A11,JUND,STARD10,NR1D1,EHD1,FIBP,GCHFR,GRN,ANKRD54,WDR13,FOSB,LAMTO…
gene_set_query	65	0.5508	GABPA_MELCELLLINE_MM9	GABPA	10	102	0.006476	0.0204	2.7	ENCODE--ChIP-seq	ATP5IF1,PSKH1,NAPA,BLVRB,SLC48A1,ADRM1,SPAG4,SPTBN4,ALDOA,UBC
gene_set_query	66	0.5593	IRF1_K562_HG19	IRF1	197	4204	0.008909	0.027	1.221	ENCODE--ChIP-seq	TMEM94,PSMD8,ATP5IF1,KRTCAP2,ENDOG,UNC5B,RFX1,SCAMP3,ETHE1,DDIT4,ORAI3,ORAI2,ORAI1,PLA2G6,MRPL10,DEDD2,ZBTB7A,JUP,PIGP,MRPL38,MED15,DDA1,SPHK2,SIRT2,CDC42EP2,CDC42EP1,OVCA2,MICALL1,LRRC27,STK11,SESN2,MYLIP,DGAT1,POLRMT,FSCN1,SHC1,ARL2,EIF4EBP1,ZNF425,SDF2L1,NFKB2,ZNF653,AKAP8L,FHL3,ARRB2,DGCR2,SH2D3A,RNASET2,VPS37C,ST6GALNAC4,SRF,HM13,PHKG2,SLC25A23,MARCKSL1,HIP1R,GSTZ1,MYO1D,SLC25A37,NUBP2,LGALS…
gene_set_query	67	0.5678	MYC_HEPG2_HG19	MYC	91	1837	0.01536	0.0414	1.295	ENCODE--ChIP-seq	PSMD8,CAPNS1,MED15,FAM117A,CASTOR1,STK11,FBRSL1,NUDT17,PIAS4,KMT5C,CTNNBIP1,SLC9A5,E4F1,CD276,G6PC3,ZNF653,AKAP8L,SUMO3,TNFRSF19,MFSD12,FLYWCH2,DXO,ZNF703,PEMT,PTMS,SREBF1,MINK1,CTU1,PER1,CRTC2,FAM3A,TPRA1,RAI1,SHARPIN,NABP2,LDB1,TNFAIP1,BLVRB,ASAP3,POLD4,MXI1,FAM98C,ENO3,RPL35,JUNB,RNF126,PRKRIP1,S100A10,JUND,STARD10,ATG2A,TCTN1,BRD3,GRN,WDR13,CLCF1,LAMTOR2,PHLDA3,CTDNEP1,MOB3C,ZFP41,ANKRD16,MAP…
