# Supplementary material for: Integration of ATAC-seq and RNA-seq identifies MX1-mediated AP-1 transcriptional regulation as a therapeutic target for Down syndrome
Source: Biol Res. 2023 Dec 9;56:67. doi: 10.1186/s40659-023-00474-x (PMC10709892; doi:10.1186/s40659-023-00474-x)
Supplement: Supplementary file 9 — Additional file 9: Table S8. Differentially expressed genes identified from MX1-OE studies. [file 40659_2023_474_MOESM9_ESM.xlsx]

## Sheet: upregulated DEGs
Gene Symbol	log2FC	Qvalue
LOC100132202	4.80656	0.00184849
TAC1	4.65339	0.00174544
GJB7	4.46316	0.00102131
FOXD3	4.39198	0.00484838
NSG2	4.39135	0.00432478
CYP2A6	4.29214	0.00706378
H2BC6	4.27643	1.67817e-09
WNT8B	4.22232	0.00272933
EBF4	4.18546	0.0117393
KRT40	4.08579	0.0054353
RNASE13	4.06843	0.0155244
CATSPERZ	3.93335	0.00791309
RDH12	3.93264	0.00782066
TJP3	3.76301	0.0143239
MX1	3.70958	0
SBSN	3.67038	0.0200815
SRD5A2	3.57114	0.0271888
PCDHA7	3.57071	0.0274413
FABP12	3.57048	0.024286
TENM1	3.3632	0.0214358
FAM205A	3.34746	0.0442316
NOD2	3.26476	0.00646162
GOLGA6L22	3.24676	0.0027519
PPP1R32	3.10006	0.0001879
CCDC169-SOHLH2	3.04294	0.000105284
IGSF22	2.88774	0.00254562
TAL1	2.87398	8.29983e-05
OR4F3	2.84743	0.00401095
SPINK1	2.82886	2.06623e-05
SERPINF2	2.79918	0.0118079
CHRNE	2.7807	0.0332272
THEG	2.78061	0.00174402
MUC20	2.74147	0.018826
GJA9	2.69369	0.000870244
PKD1L2	2.65567	3.29942e-07
PKD1L3	2.62785	0.0260585
FNDC7	2.62694	0.00792289
NPAS3	2.61672	2.21633e-10
MGAM2	2.50337	0.00249756
SAMSN1	2.50299	0.0389197
ADAMTSL2	2.50123	0.0347576
OVCH2	2.50109	0.0321691
H4C5	2.47182	2.92211e-08
H2AC15	2.43778	2.1068e-05
HNF4A	2.43633	0.0490379
UPP2	2.41131	0.000161295
MMRN2	2.3948	0.00143347
VIP	2.36151	0.00518272
CCDC62	2.32861	4.13528e-10
TSLP	2.32344	0.00873549
LST1	2.31586	0.015311
OPN5	2.29813	0.00252019
H2BC15	2.27624	0.00260935
ALDOB	2.26421	0.0207997
CCNP	2.22952	0.00382659
LRRC66	2.20536	5.18776e-06
MUC19	2.14941	0.000949698
CELF6	2.13632	0.00306631
H4C8	2.12788	4.12279e-22
CDH8	2.11479	4.5926e-09
ADCY5	2.10174	0.00237949
CYP2E1	2.09156	0.03014
ABCA6	2.06542	1.46189e-09
H4C4	2.04157	4.35683e-07
OVGP1	2.02781	3.35879e-16
HPX	2.02224	0.000389648
DCAF4L1	2.01678	1.11766e-08
PTPRN	2.00332	0.0114292
GCM1	1.98945	0.0401727
SLC26A7	1.98538	0.00290825
TMEM204	1.96759	0.013271
ELFN1	1.96728	0.0112208
GRM8	1.94729	0.00686547
PHF24	1.92789	0.0177862
LOC102724474	1.9244	0.00196581
CASS4	1.91586	6.52792e-07
HEATR9	1.90357	0.013748
KCNC3	1.89142	0.0200984
OR2B6	1.89105	0.020153
KLK10	1.88987	0.0229166
PAPPA2	1.88037	3.64161e-09
PCDHGA1	1.86142	0.00447364
CFAP43	1.85429	2.66655e-05
LOC105376341	1.8491	0.0121577
RFLNA	1.84788	0.0150286
MGAM	1.83327	9.51607e-07
PDE6C	1.83018	0.0161077
TMEM200C	1.82957	3.51415e-07
FOXA3	1.82261	0.0172457
PRSS37	1.8203	0.0125921
GYS2	1.81582	0.000175376
SPDYA	1.80801	0.000458233
KLF15	1.80688	1.28638e-05
SST	1.80058	0.00967462
TAGAP	1.7962	0.00521427
PCSK6	1.78795	0.00336089
H2BC5	1.78551	5.36827e-69
KCNH8	1.77896	0.0185088
PCDHA10	1.77297	0.000702489
MYO15B	1.74196	0.00160783
CCND2	1.73802	3.39939e-58
MOV10L1	1.73618	0.00568037
PIANP	1.73561	2.6048e-14
FAM183A	1.73206	0.00106317
TNXB	1.73018	0.000217329
SNX32	1.70514	0.0294372
DACH1	1.70208	0.00070403
H2AC8	1.66186	0.000595045
MYO16	1.64594	0.00290825
VN1R1	1.64351	8.87346e-07
DDIT3	1.63259	6.24112e-142
H1-4	1.62722	0.0483686
LTA	1.62719	0.00394281
TAS2R5	1.62679	7.36136e-06
LGR5	1.62534	0.0200779
FBLL1	1.6143	9.10441e-05
CFTR	1.61073	3.70424e-07
TFEC	1.59879	0.0112538
PI15	1.59815	0.0145555
ABCA9	1.59641	2.77385e-18
ATP5MF-PTCD1	1.59553	0.00473574
BICDL1	1.59061	1.71595e-14
PDE1A	1.58915	0.0335393
AP3B2	1.58579	1.22406e-11
SERPINE3	1.58339	1.40307e-12
SERPINB2	1.58125	1.08859e-67
CPEB1	1.56734	2.83598e-19
TG	1.5662	4.69656e-10
HCN4	1.56368	0.0210605
TMEM59L	1.56246	0.00314603
DNAH8	1.55211	0.047881
CSMD3	1.55082	6.56964e-20
COLEC11	1.55045	0.0360346
LMOD1	1.53595	0.00635495
HMX3	1.53438	0.0212154
MS4A2	1.53223	0.0369003
HAP1	1.53208	0.0024631
PCDHB16	1.53158	0.0316193
LIN28B	1.5313	0.0378093
NRCAM	1.52549	1.83406e-26
RAB3IL1	1.52352	0.00020054
CD69	1.49672	5.15461e-08
PROX1	1.49238	4.28278e-07
H2BC8	1.49139	4.71514e-16
VNN1	1.48462	0.00105533
PLXNA4	1.48048	0.00590956
NPHS1	1.47867	0.0256927
NTN1	1.47777	2.6507e-05
SLC23A3	1.47331	0.000136426
PNPLA1	1.46583	0.0176899
N4BP2L1	1.46496	1.21264e-16
TMEM178A	1.4587	2.01749e-06
FAM9B	1.45729	0.019319
GOLGA8J	1.45681	0.0426263
PAX6	1.4557	0.0453783
MMP10	1.44952	0.00516039
CP	1.44763	0.0223326
TMEM269	1.44603	0.0018806
NSG1	1.44601	0.00373153
SLC14A2	1.44451	0.00365579
ACTG2	1.44254	0.00439444
KRTAP5-2	1.43936	0.00015306
RBM20	1.43441	0.000508583
CCDC158	1.421	0.0230583
CBX4	1.41377	3.27536e-58
C2orf66	1.40942	0.0126084
CIART	1.4051	3.86946e-30
CRYM	1.39894	0.000685539
NEB	1.39763	2.20463e-11
ARHGAP9	1.39625	0.040137
LRIT3	1.3944	0.00744257
BACH2	1.39365	6.06094e-23
TTC34	1.39219	0.0210639
ACHE	1.38766	0.000328704
RASGEF1B	1.38716	1.89676e-08
SCG5	1.38482	0.0326767
SYT2	1.38262	0.0487917
ERVH48-1	1.38119	0.0414745
KRT17	1.37878	2.57137e-19
ADIRF	1.37873	2.34837e-09
CCDC141	1.37799	0.0323378
PLSCR2	1.3751	0.000322538
PLA1A	1.36731	2.18047e-06
MGAT4A	1.36473	0.00652476
ICAM5	1.3645	0.00205861
LSMEM1	1.36209	4.3585e-27
GALNTL6	1.34821	0.0325275
NKPD1	1.34754	0.047409
AURKC	1.33639	0.0314502
PCDHB14	1.33446	0.0459708
HSF4	1.32675	0.0252964
HRK	1.32384	2.90914e-09
PCDHB13	1.32372	0.00116756
PXDNL	1.32284	0.00433577
IL1A	1.3218	1.71204e-36
LRRC4C	1.31799	0.002547
SLC23A1	1.31584	0.0214383
ENPP6	1.31474	0.0295853
MKX	1.31197	0.00519265
NR6A1	1.3096	8.41207e-23
ULBP1	1.30889	1.18597e-25
GNRHR	1.30888	0.0246134
GDF15	1.30582	2.60764e-101
ANKRD24	1.30298	0.000321045
PTCHD4	1.29506	4.05452e-51
IGSF11	1.29315	0.0368159
ST20-MTHFS	1.29234	0.0438935
TYRP1	1.29063	0.00390898
PLA2G4D	1.28611	0.0204284
MASP2	1.28256	1.27801e-10
FRY	1.27749	2.12684e-24
CHD5	1.27573	0.00907325
PLGLB1	1.27333	0.00224981
SULT1C2	1.27158	4.89067e-15
IP6K3	1.26048	0.000129509
CD72	1.25451	0.0464854
MFAP5	1.24521	3.53136e-08
KRT34	1.24447	0.000196622
SLC44A5	1.24213	6.85162e-06
TEX22	1.23014	0.0337522
SMCO3	1.22934	0.0357485
UTS2	1.22856	0.0191882
LYNX1	1.22667	0.00268434
OR2H2	1.22573	0.0114247
PCDH1	1.22567	0.0120566
SV2C	1.22395	0.0245371
GRIA3	1.22078	0.000133202
SCN3B	1.22033	6.36765e-09
CCDC110	1.21595	0.0156072
HRH4	1.21578	0.00345376
ZNF177	1.21395	0.000503053
SMIM38	1.21016	0.00269482
CCDC194	1.20738	7.19759e-08
PRPH2	1.2052	0.0252573
C17orf113	1.20405	0.0035835
ZNF540	1.20195	8.93543e-06
CHAC1	1.2014	3.03315e-34
CTAGE8	1.19955	0.0147726
LRP1B	1.198	9.76963e-06
SLC10A5	1.1954	0.028809
CHN2	1.18364	0.00160461
PCDHGB3	1.18228	0.00384283
ACE2	1.17872	6.70368e-05
NEFL	1.17698	1.4782e-09
NOVA1	1.17662	2.27069e-15
H3C4	1.17658	5.6928e-12
MAPK8IP2	1.17656	1.83079e-12
ZPLD1	1.17651	0.000280585
CD38	1.17446	0.0186124
PCDHB9	1.16889	0.00787088
ZNF763	1.16779	3.70521e-10
GRHL3	1.16663	0.00149956
LRRC39	1.16144	0.00248564
ATP6V1G2	1.15986	0.000376718
TRIM69	1.15846	9.10152e-15
ANGPTL4	1.15793	2.11382e-28
TAS2R4	1.1543	1.76404e-07
PRLR	1.15343	0.033017
NTF3	1.15282	7.70547e-07
DNAH12	1.14845	0.000505998
SULF2	1.14118	2.01335e-42
RNF39	1.14118	0.00921096
SH3BGR	1.14116	0.000817281
LOC102725191	1.13683	0.000382923
GOLGA7B	1.13595	0.000345058
STARD5	1.13556	0.000422166
OR6C4	1.12938	0.0269958
NLGN3	1.12602	0.00264077
CLEC4A	1.11918	0.00788649
KCNQ4	1.11692	5.79343e-07
TNIP3	1.11562	0.0151802
SLC9C1	1.11165	1.62496e-05
C7	1.10965	0.00300468
CATSPERE	1.10945	0.00518089
SPATA1	1.10873	0.0117896
SP8	1.1082	2.13825e-05
ATP1B4	1.10708	0.0413332
CTCFL	1.10639	0.0119022
RRAGD	1.10329	1.41751e-11
SCUBE2	1.10245	0.00786019
AOC3	1.10139	0.000721623
CDH10	1.09896	1.40456e-06
C20orf203	1.09571	0.0194423
ZBTB46	1.09471	0.00196788
GPR35	1.09236	0.00111344
GCNA	1.09224	5.33943e-06
ZDHHC15	1.09021	0.0154556
NPPB	1.08974	1.18702e-18
CRHR2	1.08892	0.0474292
LURAP1L	1.08791	2.24122e-41
CXXC4	1.086	1.02869e-06
HYDIN	1.08483	2.94496e-05
HSD17B14	1.08089	0.0043627
H3C6	1.07983	3.92022e-15
SLC36A2	1.07781	0.0108474
EFCAB5	1.07756	2.406e-06
RASGRP1	1.07624	6.03627e-05
OR56A1	1.07523	0.0193736
RALYL	1.06652	0.00579339
RRAD	1.06403	3.12508e-24
C1orf54	1.06358	0.00414219
SLC28A3	1.0626	3.83029e-07
OLR1	1.06258	0.00344956
NLRP10	1.06121	4.80679e-05
CBLN3	1.06031	0.000778284
BCL2A1	1.05976	0.00105693
RASGRP4	1.05706	0.010798
MAP6	1.05666	0.014995
TNFRSF10D	1.05446	2.16001e-98
PAIP2B	1.05444	4.45536e-08
SLC22A15	1.05313	1.36349e-22
CAPN3	1.05262	9.87788e-06
GP1BA	1.04954	0.000645883
ZNF385C	1.0483	0.000621104
CPO	1.04614	1.02419e-06
KLHL24	1.04456	6.28195e-48
BTG4	1.04231	0.0232185
PCDHA9	1.04198	0.0313163
KIF5A	1.04173	4.04352e-09
NCAM2	1.04166	0.00736143
NECTIN4	1.04133	0.0178416
BCL11B	1.04131	0.00805869
ERN2	1.04077	0.0261545
RGS5	1.04059	3.9148e-20
CXCR6	1.04004	0.0195727
KIF26B	1.03669	1.67169e-11
C1orf162	1.03101	3.1753e-08
LIMS2	1.02911	0.000251926
GRIN2A	1.02777	0.0303627
PBOV1	1.02435	0.0325329
ZMYND15	1.02354	0.0252771
FMO4	1.02296	0.00171503
TMEM225B	1.02141	1.61601e-06
ADAM32	1.0189	0.00694313
RIMKLA	1.01705	0.00809955
GPR37L1	1.0141	0.000215115
STXBP6	1.01359	3.09991e-08
IL1RL1	1.01328	0.00141378
EHF	1.01171	6.10553e-10
CEBPB	1.01129	5.36079e-44
JPH1	1.00685	1.15488e-06
ZNF284	1.00303	1.26854e-13
UCP1	1.00075	0.0119329
PROX2	0.99959	0.0040932
SATB1	0.999222	1.0497e-26
INHBE	0.998853	4.62016e-05
MEOX1	0.991474	1.16774e-06
AVIL	0.989876	0.0111141
CFAP70	0.986375	4.82277e-05
METRNL	0.985234	1.64629e-10
SAA2	0.98519	0.000261678
FYB1	0.984114	0.0431635
IL10RA	0.982537	0.00668032
TMEM236	0.979828	0.000301794
AMY2B	0.977924	8.49146e-10
CNN1	0.976368	9.89242e-15
ZNF862	0.973579	1.70473e-13
LOC105374301	0.972191	6.42145e-21
SERPINA10	0.968481	0.000244142
KCND1	0.967468	1.13609e-07
CPEB3	0.964553	3.41282e-16
SOWAHB	0.964297	2.587e-05
ZNF594	0.960728	4.12576e-33
AK9	0.96042	2.28934e-14
CMKLR2	0.958621	6.79524e-11
OR52N1	0.952375	0.0160294
IGDCC4	0.952265	8.21174e-15
FILIP1	0.952011	0.00158167
PRUNE2	0.951902	0.00106248
PSG5	0.951759	0.0141962
LOC100652777	0.949488	0.000301794
PPFIBP2	0.948725	0.00915872
GPC5	0.948554	0.0292832
VWCE	0.945618	0.000301565
TP53INP1	0.944046	2.47286e-47
XK	0.942926	3.01658e-06
PCDHGA7	0.942024	0.0390183
KCP	0.941929	0.039748
CARD14	0.941188	0.00339697
TMEM86A	0.94023	1.72955e-08
FCRL1	0.939772	0.017679
DENND2C	0.939093	5.25848e-07
NCAM1	0.935337	9.81536e-10
GAB3	0.9352	0.0276
LRFN5	0.93326	0.00273632
DTX4	0.933204	4.58665e-07
LRGUK	0.932879	0.00346178
SLC13A3	0.931373	8.33855e-05
ZNF546	0.929805	3.82086e-14
PARD6G	0.929143	1.02948e-10
SPATA25	0.928057	0.00711258
TRAPPC3L	0.927753	0.0369734
YPEL4	0.926509	0.0268982
FCGR1A	0.925921	0.00126458
ADM2	0.924221	1.94203e-19
TCP11L2	0.921719	7.88365e-13
HLF	0.920365	0.000242254
H2AC6	0.916311	8.28618e-23
SERINC4	0.915356	0.00186522
DDIT4	0.914044	1.34814e-21
IL12RB2	0.913586	0.0107579
MYRFL	0.913035	0.0079211
DNAH6	0.912365	0.0322884
CYP3A5	0.910828	6.73012e-05
EEF1A2	0.910575	1.18352e-24
SPOCK2	0.909173	4.16878e-08
TMEM170B	0.908557	7.55111e-09
FUT1	0.907775	0.000140338
IGIP	0.906673	8.92179e-10
LGSN	0.906658	3.19989e-05
IL20RB	0.904958	0.0189234
ZNF404	0.904707	8.00291e-08
TTC22	0.904479	0.0465384
KCTD4	0.903466	0.000292888
ARHGEF33	0.901155	0.0337528
CEACAM1	0.901078	4.17424e-06
SNORC	0.89881	0.0010185
ZNF521	0.898793	0.000938526
CLEC4E	0.897358	3.6212e-28
FICD	0.897136	3.47114e-16
NKAIN4	0.89659	2.83261e-07
FRMPD4	0.89508	0.0382296
TMC8	0.891966	0.0191086
CXCL2	0.890268	4.58545e-35
H2BC12	0.888529	9.98328e-23
CCDC188	0.887923	0.0138562
KIF6	0.886832	0.000482237
PCDHGA4	0.886686	0.0262863
AKR1D1	0.886602	0.0354672
GPR34	0.88628	0.0223378
LOC102723996	0.885655	0.0369734
CASP1	0.884317	0.0243697
USP49	0.882353	2.41165e-45
ZNF596	0.882164	7.78361e-15
LRRC32	0.882145	5.47459e-10
SOX5	0.875969	2.12993e-06
CUBN	0.874466	0.00109826
TAF7L	0.872317	0.00985279
GLP2R	0.871152	0.00206881
PSG4	0.871086	6.91877e-24
TSSK4	0.870923	0.000125365
ADCY10	0.870751	0.00361918
CXCL8	0.869962	4.86229e-25
HID1	0.869874	0.000110705
MEFV	0.869838	0.0343668
SRGAP3	0.868862	0.00895366
ZNF578	0.86866	1.4416e-13
TP53INP2	0.867885	4.65099e-32
RNF227	0.867571	2.94269e-06
EFCAB13	0.86754	3.27561e-09
RHBDL2	0.865545	0.0283691
FBN1	0.864757	2.24548e-241
GIPR	0.864279	2.35733e-05
USP51	0.860086	0.00887746
LIPH	0.855573	6.71029e-06
RIPOR2	0.85538	0.0222678
OLFM3	0.855036	0.00335076
MXD1	0.855033	1.63974e-36
SPON2	0.85487	6.36662e-05
MTURN	0.850925	3.85836e-10
RORA	0.850587	3.74008e-10
CCDC180	0.850338	0.00135082
ROPN1L	0.849864	0.0309134
TMEM232	0.848963	0.00482382
NATD1	0.848816	4.56034e-13
PCDHGA2	0.848804	0.0245454
C15orf48	0.848258	2.02969e-20
PPP1R3C	0.847207	1.23665e-12
CRYAB	0.845414	0.00137133
LRRN1	0.845066	3.85668e-07
PCDH10	0.84491	2.98475e-11
CLTRN	0.844823	4.91454e-09
PLCD4	0.844103	0.00815638
ZNF442	0.844015	1.4763e-14
UCP3	0.843773	0.012233
ADAMTS13	0.843117	3.45137e-05
GPR132	0.842293	0.0236852
AXIN2	0.841556	0.000535436
C14orf28	0.840898	7.64276e-11
SEC31B	0.837511	4.41106e-13
SLFN5	0.835598	3.39529e-122
ARHGAP40	0.834864	0.00174918
ADGRF5	0.834566	0.0414574
SCIMP	0.834232	0.0014666
MEX3B	0.833919	3.58822e-05
NCF2	0.833649	5.80867e-13
MTRNR2L10	0.831918	3.68907e-59
SULT1C4	0.830999	1.52277e-39
C1S	0.830587	0.000252037
SIRT4	0.830433	0.0372028
ARPP21	0.830006	0.0165726
ZNF563	0.829161	9.93326e-06
SLITRK4	0.829104	1.33918e-07
SLC4A5	0.828806	2.25539e-07
KCTD16	0.828656	5.70848e-22
ADAM23	0.82843	0.000769067
YPEL2	0.828019	4.18042e-10
ZNF547	0.827659	0.000280569
EDN1	0.8268	6.70276e-109
KCNJ8	0.825414	0.0196097
KLF8	0.82425	0.000121225
ONECUT2	0.823282	0.00117569
C5orf46	0.823176	0.00647965
TBX19	0.82292	0.000413119
FLRT2	0.822449	5.40979e-68
THBD	0.820723	5.13865e-08
GPR87	0.820711	5.92109e-06
RNF150	0.819241	0.00641846
DMGDH	0.818997	0.00790672
CALHM5	0.818867	3.99251e-09
EGR1	0.818187	1.58519e-32
H2BC4	0.818006	2.44142e-19
CCN3	0.816261	3.09009e-05
NLRC4	0.814462	0.0214567
IPCEF1	0.813887	0.0316074
TAGLN	0.813632	4.83432e-74
RIC3	0.812106	0.00283203
HCN3	0.810128	2.06438e-06
ZNF610	0.810073	2.8028e-08
LOC102724488	0.809315	2.12838e-28
TMEM140	0.80887	4.97421e-17
RASA4	0.808624	1.47728e-05
TTLL3	0.808444	2.33358e-18
GLCCI1	0.80834	3.02143e-17
DLGAP1	0.808098	0.000107926
MTRNR2L2	0.806586	6.03287e-153
FAM228B	0.804888	0.0084527
MTRNR2L6	0.8045	1.38783e-62
LRATD1	0.802619	0.000355367
ST8SIA1	0.801085	0.015138
CCL24	0.800083	0.00942894
CD226	0.799482	0.0020249
LOC102724200	0.798399	0.00936223
SWT1	0.79748	1.90878e-11
APOE	0.797218	0.012402
TRPV3	0.797079	0.0125644
ZC3H12B	0.796463	0.00453806
MTRNR2L8	0.796436	3.28401e-161
ITIH5	0.795853	0.0110916
NPR3	0.795705	4.81047e-05
KLHDC1	0.795488	0.000678779
PRKN	0.795414	0.0222483
HES1	0.793708	1.53407e-18
ALOX12	0.789311	8.0766e-06
PPP1R1C	0.788833	0.0245476
ZNF682	0.786764	6.65332e-10
PDE4C	0.786209	9.8702e-05
MSC	0.784882	0.015311
SIK1B	0.783441	8.55893e-51
GPR153	0.782586	0.00174361
ALOX5AP	0.781717	0.00078684
CCDC85A	0.780809	0.00320824
GRTP1	0.780304	6.15437e-05
USP44	0.77948	9.62176e-08
C12orf50	0.775318	5.49215e-07
SPDYE1	0.774317	0.00332635
NCR3LG1	0.77219	8.62605e-13
BEAN1	0.771862	0.0331071
ZNF433	0.771244	1.09922e-11
LUM	0.770248	0.000318573
MTRNR2L1	0.769368	1.85477e-151
PTPRR	0.769328	0.00107614
RAB9B	0.768132	1.31301e-07
SMIM31	0.766267	0.0324809
CALCOCO1	0.765978	3.21456e-41
ZNF223	0.765917	2.47326e-11
TCIM	0.765409	8.32287e-18
RAB6B	0.765273	0.00271918
H4C15	0.764525	2.3605e-16
ZNF662	0.763771	6.83129e-09
TNFSF15	0.762954	3.60968e-16
ATP10B	0.76286	0.00140766
RHEBL1	0.760597	0.0280355
RETREG1	0.756644	8.31625e-20
ZNF625	0.756486	1.44076e-05
APLP1	0.755735	0.00224963
UBAP1L	0.754725	6.70796e-05
CTSS	0.754323	2.91123e-06
ZNF665	0.754189	9.33104e-06
MS4A10	0.753407	0.0463894
INCA1	0.753375	0.0178563
MAGI2	0.753334	8.08366e-09
VAMP1	0.752967	3.78159e-08
TMEM217	0.752134	4.8828e-09
SLCO1A2	0.751819	7.8424e-05
C4BPB	0.751237	0.00260336
COL4A3	0.748952	0.00216061
BRSK1	0.74871	0.00012279
CREBRF	0.748116	9.83714e-39
LZTS3	0.748067	1.41311e-16
ZBTB34	0.748022	7.42781e-20
SELPLG	0.74733	0.00134545
P2RX7	0.746878	0.021057
CLEC20A	0.746102	0.021896
ZNF415	0.745104	9.86922e-05
ZNF667	0.745102	1.97795e-18
ALDH8A1	0.743505	0.0306312
CA11	0.742616	0.0346209
JAM2	0.742308	0.00650067
UST	0.740232	9.0632e-05
HDAC9	0.73974	7.59397e-102
APBA1	0.739072	0.00159448
MTRNR2L4	0.738531	1.82512e-05
GABRR2	0.737803	0.00257778
CDKL3	0.737559	1.05913e-06
ZNF626	0.737294	1.03511e-15
EPPK1	0.736868	6.05171e-11
ZNF20	0.736015	2.93169e-13
PIK3IP1	0.734792	3.85128e-10
ZNF253	0.734785	5.8829e-10
TTC29	0.73457	0.00202271
MYCT1	0.733652	0.00423165
GCSAM	0.733413	6.91877e-24
ERVW-1	0.732394	0.00153468
IDUA	0.732381	2.08891e-06
PLCG2	0.732357	5.29968e-12
INKA2	0.731988	4.64068e-07
MAF	0.730675	4.20121e-10
CNTN5	0.730364	0.0111744
JUNB	0.730336	1.11044e-26
MSX2	0.727303	0.0375853
H2BC18	0.726787	0.0137915
NAALAD2	0.726731	0.00113015
NYAP2	0.726076	0.0362324
PCDH17	0.725261	0.000115906
DNAJB9	0.724043	1.7753e-21
CASR	0.722724	0.0231881
LOX	0.722681	4.32629e-80
NEK10	0.721848	1.02188e-07
ATP2C2	0.721364	0.00684149
ANOS1	0.720283	0.000234295
THAP2	0.720229	1.26833e-09
FGF7	0.718655	0.00125472
PTGES3L	0.718479	0.000897574
CDKL2	0.718016	7.88064e-08
RHD	0.717109	0.0111976
FSIP2	0.716809	0.00501149
CARF	0.716369	3.03693e-11
NTM	0.715935	9.16461e-25
MTRNR2L9	0.715666	3.2118e-62
GOLGA8G	0.715365	0.0239137
MSS51	0.714197	0.00044322
SLC6A9	0.713462	0.000489739
YPEL3	0.713427	0.00170291
SERPINE1	0.713309	1.94022e-137
TRIM49D1	0.712961	0.0212831
FAM227A	0.712843	8.3044e-11
ZNF491	0.712523	0.00318191
KLRD1	0.712156	7.53506e-13
CTSK	0.71178	0.00234889
STX1B	0.710592	2.26027e-06
MAP1A	0.710169	7.1322e-43
PTGER4	0.709175	6.66554e-25
SOX6	0.708947	2.49345e-05
HEPHL1	0.708653	0.00904024
IMPG2	0.708541	0.041371
BCL6	0.708017	4.53571e-24
FOXL2NB	0.707375	0.00242565
MORN3	0.707057	0.00123762
BAMBI	0.70633	6.04524e-20
SESN2	0.705903	2.99789e-28
LDAF1	0.704316	8.56441e-24
ADAM21	0.704127	0.0418539
SOX11	0.703704	1.60764e-40
TNFSF4	0.703521	1.48249e-05
RENBP	0.7021	0.0010185
SHC4	0.70196	1.41607e-05
ABAT	0.701915	8.25905e-07
H2BC21	0.701486	2.54852e-11
SCN11A	0.70096	0.00933314
KDM7A	0.700317	2.54894e-19
GLIPR1	0.69949	8.22301e-17
SYNGAP1	0.699481	2.08352e-22
CHRM3	0.699159	0.000820564
LOC107984203	0.698897	1.35393e-16
PPP1R10	0.698623	1.2007e-51
AVPI1	0.69838	1.8422e-07
SPATA6L	0.698375	0.00133071
LINGO2	0.697142	6.50278e-07
ZFP37	0.696085	0.000388449
C22orf23	0.694119	8.57304e-08
CRB2	0.693607	0.0118367
GRAPL	0.693151	0.0259949
HS3ST5	0.692675	0.0453635
ADAMTS2	0.692659	0.010945
OR7A17	0.692151	0.0238452
ADRA1A	0.692036	0.0269301
WSB1	0.691876	9.13081e-124
KANSL1L	0.689409	2.845e-19
QPCT	0.689299	1.17929e-11
TSSK3	0.688979	0.00237196
ZNF439	0.687716	2.2846e-07
GSDMB	0.686409	2.67481e-05
DUSP8	0.685698	3.08082e-18
SDHAF4	0.685169	2.52432e-05
MTRNR2L3	0.684702	1.81262e-16
SLC6A15	0.684693	2.30695e-06
ZBTB43	0.684488	1.73093e-50
SEC14L6	0.68432	0.00138293
COL4A4	0.683735	1.57621e-10
ERN1	0.683127	5.13195e-17
ALDH1L2	0.683048	1.00663e-16
TSGA10	0.682182	1.06906e-06
AOC2	0.680022	0.00205764
PTGS2	0.679706	2.16316e-05
COL25A1	0.679467	2.94945e-10
TUBB4A	0.678631	0.00378429
DAPP1	0.678054	6.23212e-09
ZMAT1	0.676761	4.64068e-07
ASS1	0.67617	0.0297094
TSNARE1	0.675923	0.000205059
SLC16A12	0.675696	7.44836e-12
ACTA2	0.675249	3.28159e-12
ZFP3	0.675043	1.43708e-13
TIGD7	0.674633	1.99549e-09
PARP15	0.673598	2.78316e-10
SHANK1	0.673456	0.0184661
DCUN1D3	0.673098	2.27205e-22
FAM110C	0.672733	3.33152e-07
CRY2	0.672208	6.06224e-14
OR7D4	0.671114	0.0352878
USP6	0.669419	6.05689e-08
ADM	0.669264	7.48419e-21
ALS2CL	0.669008	9.57064e-16
DSC3	0.668893	2.17757e-07
IGFN1	0.668335	1.92406e-16
CYP7B1	0.667623	0.0394397
ZNF117	0.667279	0.0185503
INPP5D	0.666848	8.03171e-05
PLAG1	0.666239	7.23098e-17
WNK3	0.664805	8.6028e-06
ZNF396	0.664272	0.00872308
OR2L2	0.663952	7.18722e-06
EDA2R	0.66356	7.01217e-32
LRP1	0.662507	4.33243e-56
GDF6	0.662084	0.0497649
PGPEP1	0.661802	3.47821e-21
GPR37	0.661024	2.20484e-05
KLHL28	0.660963	7.05798e-18
PRKG1	0.659194	0.00131201
SMPDL3B	0.658921	0.0325313
GPR155	0.658252	2.7e-10
SEZ6L2	0.658058	1.67721e-09
RGMB	0.657735	1.90544e-75
ITGA10	0.657638	0.0257421
MARVELD3	0.657182	0.0349445
SSC4D	0.655402	0.000183171
NSUN7	0.655018	0.00215397
CRYBG2	0.654035	0.0325798
ZNF793	0.653719	2.18544e-10
POLN	0.653434	0.0206122
DGKI	0.653072	6.05761e-13
VAMP2	0.653031	1.16867e-16
JPH2	0.652904	0.000545066
MAST4	0.652888	3.98392e-27
PAPLN	0.6523	2.13482e-08
LOC105374103	0.651521	0.0191052
SCN8A	0.650572	4.07965e-11
JAG2	0.650413	5.68967e-07
ZNF585A	0.648839	1.65161e-16
SLC22A25	0.647386	1.10926e-06
IL1B	0.646905	4.07916e-06
ZNF567	0.646588	1.51442e-12
OSBP2	0.646495	0.0341807
SERTAD3	0.645817	2.6177e-09
AZIN2	0.645652	0.00131637
BCL11A	0.644836	0.000379152
ZNF571	0.644315	5.37359e-06
CDKN1A	0.644024	3.26202e-88
C6orf58	0.643494	0.0101941
DNAI4	0.642987	1.94203e-05
PLA2G4C	0.642912	1.05422e-15
TUBA1A	0.64246	4.52257e-106
TRIM36	0.641595	9.67093e-07
DTNA	0.640969	2.5667e-20
ARL4D	0.640458	1.52152e-06
IL6	0.639122	7.37784e-69
BSN	0.638547	0.00103086
TTLL7	0.637811	5.46931e-16
DUSP10	0.636903	1.58414e-23
RASGRP3	0.635954	1.53805e-18
ZNF704	0.635952	2.15217e-09
PER3	0.635659	5.545e-13
CDK5R1	0.635028	4.08579e-07
GOLGA8N	0.634578	0.00258749
ELAVL2	0.634264	0.00350954
ANKRD1	0.633349	2.81821e-99
NGF	0.632815	5.99205e-07
IKZF3	0.63256	7.70323e-07
KDM6B	0.631577	1.38654e-21
ZNF471	0.631574	5.09712e-17
IRGQ	0.631034	3.71939e-26
C11orf71	0.62888	0.00161884
SETDB2	0.627123	0.000916474
SNCA	0.626816	0.000998559
OR6J1	0.624356	0.00381727
IQUB	0.622617	0.0448456
PRDM1	0.622444	0.039239
HMOX1	0.621611	3.56837e-28
MMP25	0.621431	0.0479299
IER5	0.62066	1.9964e-33
PLCB1	0.620561	0.000151237
IL1RL2	0.620507	0.0150454
ZNF846	0.619612	8.95898e-05
CXCL5	0.618333	3.25952e-20
GTF2IRD2	0.617912	0.00129191
PDE4B	0.617673	0.0440301
CACNB4	0.617606	0.0106298
PWWP3B	0.617061	0.00545802
SLC1A3	0.615799	7.05222e-08
ARL14	0.61446	0.000381182
TMOD2	0.614253	0.00417418
PIWIL4	0.613724	0.0198481
MXI1	0.613147	2.80389e-08
PRICKLE4	0.6117	0.0295641
LRRC3	0.61104	0.00450621
ZNF804A	0.610918	0.00351792
MYOCD	0.610669	1.03482e-09
SPRY1	0.610376	1.79327e-05
GADD45B	0.610195	2.23856e-23
RNPC3	0.609999	2.09518e-11
ING4	0.609972	2.73858e-09
SIGLEC14	0.609759	0.0179581
TIMP3	0.609314	4.26283e-09
CBX7	0.608401	0.0137291
CCDC30	0.607726	0.00129276
FADS3	0.605313	3.18176e-12
CNNM2	0.605273	7.91905e-12
HAVCR2	0.605023	0.0416434
LARP6	0.604357	1.07354e-17
CCDC169	0.604086	0.000262948
UBN2	0.604005	2.57803e-41
GPR68	0.602984	0.00168825
KCNT2	0.602141	6.1022e-09
DCN	0.602032	9.4947e-09
H2AC18	0.601925	2.81741e-06
FBXO32	0.601526	2.6324e-09
SPATA18	0.600596	1.60649e-13
NPTX1	0.598651	5.57276e-13
HAPLN1	0.596229	9.13802e-09
PLEKHG1	0.595789	1.50689e-05
DNHD1	0.595672	7.1138e-06
FNDC4	0.59433	0.00172081
ODAPH	0.593613	0.00051397
ZNF699	0.591951	1.72845e-16
BTG2	0.591924	1.23856e-16
C5AR2	0.591086	5.1932e-05
ZNF461	0.590513	4.44379e-11
CCDC39	0.589526	0.000931866
PKD1L1	0.58666	2.15679e-08
MAK	0.586415	0.00605764
COL28A1	0.586051	0.0211185
ZNF121	0.586041	1.02111e-25
PER1	0.585987	9.36114e-14
XKR4	0.585727	0.0310655

## Sheet: downregulated DEGs
Gene Symbol	log2FC	Qvalue
RFC4	-0.585122	2.67533e-14
SARS2	-0.585618	1.62307e-07
IFI27	-0.585702	3.69236e-16
SGK2	-0.585774	0.000178894
HMGN2	-0.586941	5.97793e-37
CKS1B	-0.587354	1.26016e-20
SSRP1	-0.588102	1.54271e-54
CA2	-0.588234	0.00971058
ABCG2	-0.588375	0.00510658
KIF23	-0.589058	1.41469e-53
AGAP2	-0.589113	0.0140413
NDC1	-0.589624	3.46384e-35
TMEM97	-0.590398	5.43671e-15
SCG2	-0.590862	3.71355e-05
BLM	-0.590865	3.10959e-15
SKA1	-0.591426	5.00713e-12
CDC25A	-0.591663	3.42009e-17
SLC37A4	-0.593427	5.56228e-11
HAUS7	-0.593638	0.000839715
NCAPH2	-0.594107	2.22417e-16
GPAT3	-0.594287	5.31034e-14
LHX1	-0.594338	1.41201e-21
SMO	-0.59454	1.73271e-08
NOC4L	-0.594595	1.62037e-08
FGFR4	-0.594876	8.72982e-07
TMPO	-0.595349	3.91126e-78
TECR	-0.596563	2.8251e-12
BORA	-0.596731	6.06111e-09
SPC24	-0.598605	3.88715e-07
SREBF1	-0.599526	3.43236e-18
KIRREL3	-0.600405	0.000117542
NUDT1	-0.601749	0.000166323
TEAD4	-0.602548	5.21532e-10
CCDC150	-0.603506	7.4776e-06
DEPDC1B	-0.603575	2.80647e-15
GINS4	-0.604609	1.03511e-15
NCAPD3	-0.605685	2.00222e-28
C1R	-0.607921	0.000229384
SHCBP1	-0.60849	8.17313e-31
FASN	-0.608581	2.13688e-45
FANCD2	-0.609129	4.22432e-27
MAP2K6	-0.609462	0.000589476
MDK	-0.610057	1.45284e-16
CEP131	-0.610214	5.01532e-07
CDK1	-0.613136	6.31701e-41
C1orf112	-0.61314	1.60935e-14
PFAS	-0.61333	7.34379e-24
MELK	-0.614125	1.78321e-43
KIF24	-0.614598	1.93462e-08
SGO1	-0.61497	7.44614e-12
CENPO	-0.616397	8.86636e-21
SPC25	-0.61649	2.46437e-11
POLE	-0.617269	1.55431e-27
PCLAF	-0.617511	2.28807e-30
POLA2	-0.621308	1.15474e-22
LOC112694756	-0.622699	2.53333e-11
DNMT1	-0.622937	4.17896e-50
TMEM200B	-0.624789	0.000177622
HAS3	-0.624814	2.77053e-24
CENPU	-0.625527	2.79292e-15
ATOH8	-0.62597	0.00104572
CADPS2	-0.626675	1.58396e-09
MCM10	-0.626748	4.81317e-19
PLK4	-0.627957	8.86836e-21
NRM	-0.627969	1.58566e-07
CDC6	-0.628198	1.0001e-32
ZNF511	-0.62847	8.81167e-07
CRYBG1	-0.628825	1.93285e-22
CDKN3	-0.629584	3.89681e-10
PTTG1	-0.630053	5.16883e-26
ALYREF	-0.630752	3.10131e-28
FANCI	-0.633073	4.19487e-49
CENPA	-0.633129	6.78018e-11
NCAPD2	-0.634048	2.51092e-59
SECTM1	-0.634644	1.33471e-05
MPZL2	-0.634923	0.00558598
LMNB2	-0.635465	2.51403e-62
GINS2	-0.636386	2.70431e-13
ARHGAP11A	-0.636507	4.16706e-46
CCNA2	-0.637608	3.25524e-37
PRIM1	-0.638846	4.62569e-11
CDKN2C	-0.63897	8.68802e-06
INCENP	-0.639545	5.35324e-34
ADORA1	-0.641189	2.88319e-08
RAD51AP1	-0.642727	1.65785e-19
UNC5C	-0.643434	0.00344494
REP15	-0.643756	0.0364646
SGO2	-0.644683	1.04892e-31
HASPIN	-0.644829	9.29584e-09
HMGB2	-0.647569	2.26404e-52
TYMS	-0.648028	1.48682e-56
PDGFRB	-0.648447	7.96684e-08
CKAP2L	-0.64889	2.36298e-29
SYNE2	-0.649342	2.07091e-38
SIVA1	-0.650637	1.02041e-06
PASK	-0.650771	1.92325e-11
LIG1	-0.650836	2.76892e-17
ZNF732	-0.653283	0.0243935
CLSPN	-0.654499	2.35602e-38
BARD1	-0.654606	2.43315e-18
TIMELESS	-0.656744	7.47785e-35
FAM72C	-0.658086	0.00736143
TNS2	-0.658145	1.5692e-10
SCARA3	-0.659388	9.1383e-07
AURKA	-0.659856	4.67808e-50
POLE2	-0.659872	3.61107e-08
SFN	-0.660017	4.49869e-13
DDIAS	-0.660172	1.97e-17
ST8SIA6	-0.660696	0.0340353
TICRR	-0.661122	4.19533e-17
ITPRIPL1	-0.661635	3.93154e-05
GMNN	-0.663028	2.26965e-26
FADS2	-0.663307	4.05863e-48
EBP	-0.663834	5.18868e-10
CCNB1	-0.663957	1.73254e-69
RTL9	-0.664087	0.00383969
ANLN	-0.665671	2.6518e-80
CDCA2	-0.666344	9.27699e-32
TMSB15A	-0.667719	0.0295853
POC1A	-0.669532	2.07449e-08
H1-10	-0.669797	1.93746e-21
MCM6	-0.671974	1.25606e-42
NCAPG2	-0.673287	3.43973e-56
KIF20B	-0.675832	4.72843e-50
FANCG	-0.6767	2.37013e-11
DHRS13	-0.677252	0.00876226
KRT80	-0.678752	4.73151e-48
POLA1	-0.681026	2.41226e-26
CHAF1A	-0.681204	1.34151e-24
ADD2	-0.681367	0.042889
DTYMK	-0.685065	8.92889e-13
CEP55	-0.685584	7.91763e-52
NEK2	-0.685899	2.26203e-18
CDC45	-0.68596	1.55041e-15
ZWINT	-0.686419	1.42981e-39
DEPDC1	-0.686724	5.85499e-35
BUB1B	-0.689111	5.08664e-53
RRM2	-0.690746	1.10596e-76
SMC4	-0.69148	1.98276e-108
WDR76	-0.692015	1.4214e-17
DTL	-0.692676	3.76317e-30
ERCC6L	-0.693377	7.79549e-18
FBXO43	-0.693828	0.00408162
TCF19	-0.695135	6.91687e-22
MCM4	-0.696681	1.30926e-85
PKP3	-0.70174	0.000788829
FBL	-0.702564	8.71682e-40
SCD	-0.703274	3.44234e-91
POLQ	-0.703388	1.1655e-39
ESCO2	-0.703533	4.92935e-24
PRC1	-0.703933	3.63136e-95
PBK	-0.705717	6.87325e-33
CDC25B	-0.706643	6.63902e-27
BUB1	-0.707705	5.30252e-65
GCHFR	-0.707855	0.0125101
UHRF1	-0.708667	2.05655e-43
ATP8B3	-0.70911	0.00236984
DYNC2I2	-0.710378	8.89285e-12
E2F8	-0.71373	8.78065e-08
SHMT1	-0.715247	1.09718e-19
HIRIP3	-0.715837	3.89443e-09
KNL1	-0.715922	6.98225e-46
SLC6A6	-0.71622	1.05086e-66
CCNF	-0.71728	6.70671e-21
FANCA	-0.71751	1.05807e-24
RNASEH2A	-0.719182	3.79001e-12
SPAG5	-0.720884	1.36039e-45
FAM111B	-0.723565	3.72375e-25
MNS1	-0.724527	1.21213e-06
TACC3	-0.725427	9.96149e-66
RAD54L	-0.726908	1.67833e-12
UNC5D	-0.727869	2.93177e-06
CBR3	-0.730255	1.69486e-07
HJURP	-0.730463	7.94764e-55
PWP2	-0.731121	0.00198668
RACGAP1	-0.73182	2.27827e-64
CDCA7	-0.732747	7.15665e-32
CHTF18	-0.733765	4.75538e-12
KIF15	-0.733905	1.65618e-19
DCAF12L1	-0.734391	4.21951e-06
SLC15A3	-0.734483	2.14683e-17
CIT	-0.735578	3.48597e-27
KIF18B	-0.735924	1.09115e-19
MCM7	-0.736534	6.25913e-85
NUF2	-0.739172	1.30794e-27
E2F1	-0.739912	9.51245e-12
OIP5	-0.741905	6.21118e-07
FEN1	-0.745264	1.13874e-43
POLD1	-0.745822	3.02846e-26
ARHGAP11B	-0.747197	4.35683e-07
TEDC2	-0.749584	0.00025865
MCM3	-0.749746	1.88944e-58
TEDC1	-0.753496	9.38961e-06
PLCH2	-0.753607	0.00539514
FOXM1	-0.7548	7.73081e-63
APOBEC3B	-0.75826	1.43467e-17
WT1	-0.759555	0.00863551
MGAT5B	-0.760814	0.0174798
PHF19	-0.761447	1.17686e-28
KCNIP1	-0.762153	7.53409e-10
CEP128	-0.763935	9.92033e-14
KIF11	-0.764063	7.37784e-69
RECQL4	-0.768825	4.59675e-12
TPX2	-0.770032	5.7433e-108
TTK	-0.773357	7.83848e-42
NEIL3	-0.77417	4.72379e-12
LRRC45	-0.774976	3.66909e-09
SLFN11	-0.775804	0.000158294
H2AX	-0.776082	2.03146e-30
NUP210	-0.77877	2.83455e-44
CENPV	-0.780251	1.95489e-14
KIF14	-0.781102	2.27684e-41
SKA3	-0.781948	3.86869e-29
LRFN1	-0.782078	0.0324767
UBE2C	-0.782221	2.57591e-31
DLGAP5	-0.784091	3.31341e-75
CDC20	-0.786129	4.00866e-64
TOP2A	-0.788296	3.22921e-149
P2RY6	-0.788378	0.0294372
ANKRD2	-0.789056	0.00993006
PKN3	-0.789087	1.17772e-17
ARG2	-0.789391	4.18714e-06
CDT1	-0.789824	7.25039e-14
SEMA6B	-0.790267	0.00865293
ASPM	-0.792408	3.515e-80
CENPE	-0.793356	3.62625e-73
BIRC5	-0.797293	3.00148e-60
HROB	-0.801355	4.71014e-08
GTSE1	-0.802178	6.93575e-46
E2F2	-0.803946	1.94588e-05
TRAIP	-0.805266	4.09196e-06
MCM2	-0.805484	7.34033e-52
PSRC1	-0.807002	5.97817e-12
CENPF	-0.810455	1.26531e-99
KIF4A	-0.813653	3.51134e-50
MND1	-0.814738	9.14563e-07
CENPM	-0.815248	7.14144e-10
NCAPG	-0.822149	4.26743e-83
HMMR	-0.825798	4.02081e-52
CYP1A1	-0.825841	4.32919e-06
KIF2C	-0.827063	1.70296e-48
CCNB2	-0.827106	1.16833e-37
MKI67	-0.828281	6.78155e-128
NCAPH	-0.829464	1.99282e-41
CDCA5	-0.831651	1.41005e-35
NUSAP1	-0.831716	4.59813e-59
PIF1	-0.83432	1.30512e-08
FAM83D	-0.834851	7.43002e-30
CDCA3	-0.835716	2.23761e-19
ORC1	-0.839742	9.24483e-22
IQGAP3	-0.842734	4.98919e-40
ESPL1	-0.842745	2.90632e-24
CDC25C	-0.844555	1.10943e-09
PIMREG	-0.847104	9.0845e-17
EXO1	-0.854534	3.04624e-26
WDR62	-0.855866	5.8329e-20
NME1-NME2	-0.859286	2.09954e-05
NDC80	-0.864964	7.74122e-30
HPDL	-0.868399	0.0269958
PLK1	-0.876859	1.19335e-61
AURKB	-0.878775	2.29816e-27
ZNF488	-0.879539	0.001783
MYBL2	-0.880025	1.49258e-56
PKMYT1	-0.894744	1.73588e-23
RASSF5	-0.903311	6.81594e-05
KIF22	-0.908054	3.72042e-31
ASF1B	-0.910383	2.04941e-28
CRHBP	-0.912763	6.29512e-07
KIFC1	-0.918236	2.4691e-58
LMNB1	-0.919808	1.29612e-92
PRR22	-0.9344	0.0129841
KIF20A	-0.937458	2.92599e-78
TROAP	-0.938582	2.71124e-19
FGB	-0.942716	3.50148e-56
CDCA8	-0.963468	2.39145e-49
KHK	-0.964368	0.000147519
ASIC2	-0.97127	0.0104835
MCM5	-0.995893	5.61689e-55
VAV3	-1	4.35298e-09
TK1	-1.00535	1.60617e-47
SAPCD2	-1.02174	2.23011e-31
LOC107987373	-1.02611	0.000860622
TMEM37	-1.0415	0.0111435
IMPA2	-1.09327	1.34317e-10
GOLGA8F	-1.11155	0.0223914
IFNL1	-1.11406	3.49686e-07
MAB21L2	-1.16041	0.000128931
BUB1B-PAK6	-1.18134	0.02559
L1TD1	-1.20128	0.024971
TMEM26	-1.23181	0.00907325
FOXG1	-1.32751	0.00339663
SAMD11	-1.41153	0.0226728
NPPC	-1.46071	0.0190277
POTEI	-1.47766	0.00671345
MT1M	-1.56111	0.00156149
IRX2	-1.64837	4.28708e-06
FAM209B	-1.83057	0.0425459
IFNL2	-2.26362	0.000112553
RBPMS2	-2.70917	0.0225153
IFNL3	-3.16197	1.6787e-06
H3C13	-3.48972	0.0388209
FOXS1	-3.85877	0.025715
LOC100653049	-5.15214	0.0310356
